# Supplementary material for: Transcription Factor p73 Is a Predictor of Platinum Resistance and Promotes Aggressive Epithelial Ovarian Cancers
Source: Int J Mol Sci. 2025 Mar 31;26(7):3239. doi: 10.3390/ijms26073239 (PMC11989448; doi:10.3390/ijms26073239)
Supplement: Supplementary file 1 [file ijms-26-03239-s001.zip]

Archive with 5 entries (5 files):
- Supplementary Data S1.xlsx
- Supplementary Data S2.xlsx
- Supplementary Data S3.xlsx
- Supplementary Data S4.xlsx
- Supplementary material.pdf
