# Supplementary material for: Transcription Factor p73 Is a Predictor of Platinum Resistance and Promotes Aggressive Epithelial Ovarian Cancers
Source: Int J Mol Sci. 2025 Mar 31;26(7):3239. doi: 10.3390/ijms26073239 (PMC11989448; doi:10.3390/ijms26073239)
Supplement: Supplementary file 1 [file ijms-26-03239-s001.zip › Supplementary Data S1.xlsx]

## Sheet: Q1_v_Q4_diffTP73
	baseMean	log2FoldChange	lfcSE	stat	pvalue	padj		low Q1/high Q4										high Q1/Low Q4
ENSG00000078900.13	349.481	-3.63809	0.102705	-35.4226	7.65698e-275	3.31907e-270		gene		baseMean	log2FoldChange	lfcSE	stat	pvalue	padj					baseMean	log2FoldChange	lfcSE	stat	pvalue	padj
ENSG00000176601.10	74.5707	-4.84084	0.292031	-16.5764	1.03181e-61	2.23629e-57		2010-03-01	ENSG00000173838.10	62.6786	-1.80367	0.222078	-8.12178	4.59379e-16	7.60027e-14			2014-09-01	ENSG00000154997.8	4.95673	3.30988	0.403392	8.20511	2.30384e-16	3.99458e-14
ENSG00000187492.7	220.802	-5.01116	0.319612	-15.6789	2.10915e-55	3.04751e-51		ABCG8	ENSG00000143921.6	41.2009	-1.34071	0.254431	-5.26942	1.36858e-07	3.58668e-06			ABHD11-AS1	ENSG00000225969.1	275.342	1.27977	0.269849	4.74255	2.11041e-06	3.66653e-05
ENSG00000197057.7	69.2396	-4.44589	0.291771	-15.2376	1.99113e-52	2.15774e-48		AC002351.1	ENSG00000258240.4	11.1168	-1.96327	0.593628	-3.30724	0.000942213	0.00575484			AC000061.1	ENSG00000083622.8	5.33931	2.37669	0.44056	5.3947	6.86383e-08	1.98087e-06
ENSG00000168658.17	159.454	-3.40805	0.225529	-15.1113	1.36375e-51	1.18229e-47		AC002472.1	ENSG00000226872.1	0.502584	-1.0752	0.435804	-2.46716	0.0136188	0.0475463			AC000067.1	ENSG00000225007.1	1.30423	1.34292	0.266482	5.03944	4.66891e-07	1.01091e-05
ENSG00000196169.13	146.24	-3.96954	0.26607	-14.9192	2.47379e-50	1.53188e-46		AC004004.1	ENSG00000270317.1	0.964289	-1.02615	0.407344	-2.51912	0.011765	0.0423816			AC002401.4	ENSG00000276851.1	8.75666	1.09424	0.280201	3.9052	9.41457e-05	0.00087762
ENSG00000163263.6	34.9828	-4.11825	0.275993	-14.9215	2.38697e-50	1.53188e-46		AC004023.1	ENSG00000261462.1	1.06223	-1.17418	0.415521	-2.8258	0.00471633	0.0207027			AC002463.1	ENSG00000223646.1	0.939469	2.06725	0.667001	3.09931	0.00193969	0.0102574
ENSG00000154099.16	249.827	-2.98806	0.203065	-14.7148	5.18261e-49	2.80813e-45		AC004691.2	ENSG00000250424.4	2.11627	-1.20284	0.259767	-4.63046	3.64857e-06	5.78896e-05			AC002546.1	ENSG00000267653.1	1.98778	1.39336	0.405993	3.43197	0.000599215	0.00398499
ENSG00000004838.12	813.145	-2.83999	0.194971	-14.5662	4.60626e-48	2.21853e-44		AC004832.1	ENSG00000181123.7	10.5666	-3.18314	0.321067	-9.91425	3.60966e-23	1.1421e-20			AC003986.2	ENSG00000232821.1	6.49923	1.17074	0.306743	3.81668	0.000135259	0.00118398
ENSG00000243910.6	157.15	-4.30533	0.296878	-14.502	1.17627e-47	5.09877e-44		AC004836.1	ENSG00000280439.1	7.85615	-2.38107	0.297217	-8.01122	1.13574e-15	1.75825e-13			AC004160.1	ENSG00000230333.5	30.4793	1.07932	0.197859	5.45499	4.8975e-08	1.47527e-06
ENSG00000128536.14	295.758	-2.85919	0.199375	-14.3408	1.21725e-46	4.79676e-43		AC005208.1	ENSG00000230258.5	0.617338	-1.42269	0.466365	-3.05059	0.00228394	0.0116775			AC004160.2	ENSG00000230435.1	2.61998	1.34166	0.281894	4.75945	1.94123e-06	3.41089e-05
ENSG00000122735.14	192.463	-3.34615	0.236879	-14.126	2.62627e-45	9.48676e-42		AC005281.1	ENSG00000225606.1	0.890989	-1.17203	0.393817	-2.97607	0.00291966	0.0141643			AC004921.1	ENSG00000273341.1	11.84	1.15849	0.16551	6.99952	2.5684e-12	2.21337e-10
ENSG00000105479.14	530.597	-2.3473	0.166691	-14.0817	4.92052e-45	1.64069e-41		AC005487.1	ENSG00000225647.1	2.47365	-2.0667	0.403169	-5.12613	2.95759e-07	6.92057e-06			AC005019.2	ENSG00000224330.1	0.527332	2.07566	0.650794	3.18942	0.00142558	0.00800136
ENSG00000226321.5	110.851	-4.18361	0.298282	-14.0257	1.0858e-44	3.36186e-41		AC005532.2	ENSG00000244167.1	0.754615	-1.86058	0.406711	-4.5747	4.76902e-06	7.24834e-05			AC005094.1	ENSG00000229949.1	0.475611	1.15051	0.361481	3.18278	0.00145871	0.00815037
ENSG00000160838.12	72.3412	-3.28204	0.237438	-13.8228	1.85819e-43	5.3698e-40		AC005722.2	ENSG00000262681.2	12.1673	-1.37289	0.219348	-6.25895	3.87585e-10	2.01689e-08			AC005906.2	ENSG00000256654.2	3.77961	1.68132	0.355072	4.73515	2.18888e-06	3.78014e-05
ENSG00000270765.4	79.6598	-3.53651	0.257198	-13.7502	5.08094e-43	1.37652e-39		AC006058.1	ENSG00000261786.1	5.81371	-1.40131	0.382582	-3.66278	0.000249497	0.00196379			AC005912.1	ENSG00000227081.5	2488.47	1.15288	0.168931	6.82456	8.8195e-12	6.7544e-10
ENSG00000136918.6	298.185	-3.5565	0.259325	-13.7144	8.31997e-43	2.00359e-39		AC006466.1	ENSG00000232887.1	1.87189	-1.52674	0.581657	-2.62481	0.00866983	0.0335127			AC006065.4	ENSG00000256732.1	1.20362	1.67977	0.615719	2.72814	0.00636926	0.0262966
ENSG00000171595.12	51.8728	-5.1586	0.376082	-13.7167	8.06511e-43	2.00359e-39		AC006967.3	ENSG00000269446.2	2.21177	-1.94943	0.411721	-4.73482	2.19244e-06	3.78228e-05			AC006262.4	ENSG00000277748.1	16.0455	1.0804	0.402272	2.68574	0.00723685	0.0290513
ENSG00000258752.1	132.213	-4.88515	0.356554	-13.701	1.0013e-42	2.28438e-39		AC007014.1	ENSG00000262020.1	5.18912	-2.04191	0.278351	-7.33575	2.20483e-13	2.40737e-11			AC007349.1	ENSG00000229424.1	0.617204	1.34801	0.475616	2.83425	0.0045934	0.0202541
ENSG00000111834.11	192.708	-2.81233	0.205557	-13.6815	1.30966e-42	2.83849e-39		AC007068.2	ENSG00000256912.1	1.58704	-1.11557	0.363982	-3.0649	0.00217745	0.0112673			AC007394.1	ENSG00000223604.1	0.575298	1.00948	0.381695	2.64472	0.00817588	0.0319711
ENSG00000146221.9	54.6163	-3.45663	0.254504	-13.5818	5.13164e-42	1.05924e-38		AC007207.2	ENSG00000256969.1	15.405	-1.05045	0.424662	-2.47362	0.0133751	0.0468654			AC007423.1	ENSG00000271239.1	0.856523	1.66786	0.530291	3.14517	0.00165988	0.00906067
ENSG00000163885.10	156.724	-3.30393	0.243504	-13.5683	6.17462e-42	1.2166e-38		AC007221.1	ENSG00000260071.1	1.28478	-2.14118	0.488094	-4.38681	1.15023e-05	0.000150996			AC007599.2	ENSG00000262038.1	0.345701	1.28884	0.459697	2.80367	0.00505242	0.0218527
ENSG00000166596.13	97.4243	-2.55738	0.18879	-13.5462	8.34861e-42	1.50786e-38		AC007381.1	ENSG00000228590.1	1.11076	-1.05534	0.324007	-3.25715	0.00112535	0.00663681			AC007750.1	ENSG00000236841.6	16.8949	1.23411	0.271823	4.54011	5.62261e-06	8.29272e-05
ENSG00000149201.8	89.3113	-2.6294	0.194072	-13.5486	8.07927e-42	1.50786e-38		AC007686.2	ENSG00000258473.1	1.27751	-1.62274	0.376153	-4.31405	1.60287e-05	0.000200172			AC007998.2	ENSG00000267140.1	0.653063	1.31517	0.448979	2.92925	0.00339784	0.0159717
ENSG00000162643.11	92.3767	-2.86773	0.214625	-13.3616	1.01394e-40	1.69044e-37		AC008060.1	ENSG00000218672.1	2.04083	-1.50548	0.582281	-2.58549	0.00972399	0.0365827			AC007998.3	ENSG00000267583.4	7.87212	1.39896	0.210983	6.63069	3.34111e-11	2.27358e-09
ENSG00000228723.5	61.8279	-3.99025	0.298588	-13.3638	9.8455e-41	1.69044e-37		AC008060.4	ENSG00000260426.1	2.22738	-2.20489	0.640515	-3.44237	0.00057664	0.00385973			AC008163.1	ENSG00000233491.5	0.687459	1.6161	0.498228	3.24369	0.00117991	0.00688887
ENSG00000188817.6	154.357	-4.29941	0.322256	-13.3416	1.32585e-40	2.12858e-37		AC008132.1	ENSG00000161103.10	2.50912	-1.10509	0.313425	-3.52585	0.000422133	0.00299991			AC008250.2	ENSG00000275567.1	1.02482	1.61988	0.575312	2.81566	0.00486778	0.0212406
ENSG00000187905.9	31.5306	-3.80163	0.285983	-13.2932	2.5353e-40	3.92492e-37		AC008278.2	ENSG00000234022.1	1.25975	-1.48314	0.394174	-3.76264	0.000168126	0.00141126			AC008551.1	ENSG00000263331.1	1.54479	1.28177	0.401513	3.19236	0.00141114	0.0079337
ENSG00000167858.11	230.083	-3.7955	0.2878	-13.188	1.02873e-39	1.53766e-36		AC008443.3	ENSG00000248103.1	6.31878	-1.06468	0.361402	-2.94598	0.00321938	0.0153066			AC008588.1	ENSG00000248634.1	1.20586	2.18522	0.409718	5.33347	9.63526e-08	2.65181e-06
ENSG00000034239.9	328.805	-3.57122	0.272025	-13.1283	2.2675e-39	3.27632e-36		AC008443.7	ENSG00000274525.1	8.37756	-1.35263	0.237142	-5.70389	1.17102e-08	4.17437e-07			AC008592.5	ENSG00000272021.1	1.46152	1.1973	0.303584	3.94389	8.01719e-05	0.000765895
ENSG00000156206.12	63.4721	-2.76638	0.211582	-13.0748	4.58875e-39	6.41641e-36		AC008464.1	ENSG00000253660.1	0.674492	-2.04123	0.592405	-3.44567	0.000569643	0.00382471			AC008736.2	ENSG00000267567.1	4.80647	1.43047	0.282496	5.06368	4.11229e-07	9.07153e-06
ENSG00000186710.10	204.986	-2.727	0.211214	-12.9111	3.89753e-38	5.27957e-35		AC008608.1	ENSG00000271128.1	0.585459	-1.49636	0.506967	-2.95159	0.0031614	0.0150889			AC008808.2	ENSG00000250360.1	1.56356	2.11245	0.474796	4.44917	8.62012e-06	0.00011832
ENSG00000172771.10	279.139	-2.3502	0.182419	-12.8836	5.57111e-38	7.3179e-35		AC008609.1	ENSG00000247699.2	6.44775	-3.20547	0.339273	-9.44806	3.45164e-21	9.35115e-19			AC009135.2	ENSG00000280000.1	0.768421	1.43155	0.437788	3.26995	0.00107567	0.00640832
ENSG00000183644.12	127.671	-3.95661	0.307271	-12.8766	6.09592e-38	7.77177e-35		AC008620.2	ENSG00000248560.1	2.54357	-1.26127	0.334351	-3.77231	0.000161745	0.0013659			AC009951.1	ENSG00000279166.1	2.18872	1.16518	0.323964	3.59663	0.000322361	0.00241587
ENSG00000157856.9	205.604	-3.06346	0.237971	-12.8733	6.36614e-38	7.88438e-35		AC008663.1	ENSG00000253768.1	1.48183	-1.77261	0.391824	-4.52401	6.06792e-06	8.84419e-05			AC009988.1	ENSG00000223432.1	1.00388	1.45906	0.483484	3.01781	0.00254608	0.0127384
ENSG00000132259.11	37.3995	-2.9947	0.23313	-12.8456	9.10423e-38	1.09622e-34		AC008687.3	ENSG00000268287.1	8.67845	-1.04424	0.25126	-4.156	3.23873e-05	0.000359787			AC010457.1	ENSG00000251257.2	13.2386	1.20762	0.196603	6.14243	8.12664e-10	3.83314e-08
ENSG00000174844.13	131.096	-3.24377	0.25306	-12.8182	1.29706e-37	1.51956e-34		AC008728.1	ENSG00000250407.1	2.7153	-1.5203	0.551607	-2.75613	0.00584889	0.0245647			AC010894.3	ENSG00000236449.1	36.2939	1.79272	0.372406	4.81389	1.48022e-06	2.71992e-05
ENSG00000163491.15	64.1425	-2.11771	0.165337	-12.8084	1.47083e-37	1.67779e-34		AC008738.1	ENSG00000267054.1	1.56511	-1.23306	0.302903	-4.0708	4.68514e-05	0.00048866			AC010894.4	ENSG00000237798.1	1.01754	1.0172	0.367137	2.77064	0.00559465	0.0236712
ENSG00000178965.12	90.9018	-3.8555	0.301144	-12.8028	1.581e-37	1.75722e-34		AC008738.4	ENSG00000267714.1	1.99333	-1.06721	0.35396	-3.01506	0.00256931	0.012825			AC010894.5	ENSG00000279884.1	1.30911	1.0866	0.359683	3.02098	0.00251957	0.0126422
ENSG00000173627.7	61.2729	-4.86902	0.381763	-12.754	2.96075e-37	3.2085e-34		AC008780.1	ENSG00000248294.1	0.868018	-2.09837	0.626077	-3.35162	0.000803415	0.00507145			AC010947.1	ENSG00000278902.1	3.89147	1.59531	0.39224	4.06717	4.75884e-05	0.000495511
ENSG00000251576.1	12.7059	-4.39617	0.344777	-12.7508	3.08759e-37	3.26434e-34		AC008805.1	ENSG00000267245.1	1.94032	-1.75777	0.453215	-3.87845	0.000105124	0.000963387			AC010970.1	ENSG00000225840.2	3712.99	1.98315	0.233162	8.50547	1.80861e-17	3.6128e-15
ENSG00000118492.15	20.6775	-3.84499	0.303109	-12.6852	7.14517e-37	7.37432e-34		AC009121.1	ENSG00000262703.1	6.20128	-1.11006	0.210026	-5.28533	1.25481e-07	3.33083e-06			AC011257.1	ENSG00000253926.1	0.886068	1.39492	0.465363	2.99749	0.00272212	0.0134132
ENSG00000182329.9	39.5969	-2.73492	0.216	-12.6617	9.63717e-37	9.71494e-34		AC009123.1	ENSG00000250685.6	0.997925	-2.03102	0.428879	-4.73564	2.18366e-06	3.77263e-05			AC011352.1	ENSG00000248362.1	5.67403	1.21521	0.380569	3.19314	0.00140737	0.00791659
ENSG00000179902.11	434.479	-3.43593	0.271945	-12.6346	1.36022e-36	1.34003e-33		AC009133.3	ENSG00000260719.1	7.17216	-1.28705	0.280469	-4.5889	4.4558e-06	6.85885e-05			AC011595.2	ENSG00000257890.1	1.39111	1.13111	0.338853	3.33805	0.000843682	0.00526961
ENSG00000186329.8	30.1538	-5.07336	0.402007	-12.6201	1.63683e-36	1.57671e-33		AC009292.1	ENSG00000245719.1	2.67941	-1.1557	0.322416	-3.5845	0.00033772	0.00250242			AC011753.1	ENSG00000230603.1	0.460526	1.04467	0.397793	2.62616	0.00863541	0.0334124
ENSG00000008226.18	242.49	-2.4355	0.19337	-12.595	2.24829e-36	2.11863e-33		AC009319.1	ENSG00000236182.1	6.60203	-1.28203	0.226811	-5.65241	1.58214e-08	5.44725e-07			AC012462.1	ENSG00000225166.1	0.553238	1.71013	0.411908	4.15173	3.29975e-05	0.000364883
ENSG00000151023.15	281.595	-2.70023	0.216602	-12.4663	1.13948e-35	1.05092e-32		AC009502.1	ENSG00000227308.2	4.27151	-1.15449	0.231089	-4.99586	5.85752e-07	1.22719e-05			AC013457.1	ENSG00000259094.1	11.1426	1.10203	0.399431	2.759	0.00579787	0.0243774
ENSG00000153789.11	74.267	-3.6517	0.294517	-12.3989	2.64907e-35	2.39227e-32		AC010203.1	ENSG00000257489.5	52.622	-1.06788	0.138131	-7.73096	1.06737e-14	1.4688e-12			AC015468.3	ENSG00000254092.1	12.1002	1.28553	0.442346	2.90617	0.00365877	0.0169387
ENSG00000160188.8	599.356	-2.10981	0.170831	-12.3503	4.85359e-35	4.20777e-32		AC010255.1	ENSG00000247311.2	7.61727	-1.71518	0.280619	-6.11213	9.83111e-10	4.54317e-08			AC015522.1	ENSG00000254202.1	3.06364	1.80063	0.482594	3.73115	0.000190607	0.00156892
ENSG00000124237.5	628.929	-4.80904	0.389383	-12.3504	4.84609e-35	4.20777e-32		AC010255.2	ENSG00000249610.1	5.9615	-2.29303	0.314395	-7.29347	3.02077e-13	3.23312e-11			AC015540.1	ENSG00000274682.1	0.463434	1.39821	0.486918	2.87155	0.00408466	0.0185033
ENSG00000243710.6	221.984	-2.55255	0.207224	-12.3178	7.26472e-35	6.17458e-32		AC010255.3	ENSG00000250803.4	2.83391	-2.21109	0.391798	-5.64345	1.66681e-08	5.69354e-07			AC016144.1	ENSG00000257680.1	0.425248	1.37091	0.51029	2.68654	0.00721968	0.0289931
ENSG00000249428.4	25.0189	-2.6098	0.213362	-12.2318	2.10262e-34	1.75274e-31		AC010280.3	ENSG00000249588.1	1.11101	-1.36271	0.374605	-3.63774	0.000275042	0.00212521			AC016651.1	ENSG00000249332.1	1.33698	1.46947	0.536549	2.73875	0.00616733	0.0256093
ENSG00000141294.8	388.933	-2.35733	0.193376	-12.1904	3.49681e-34	2.85993e-31		AC010624.1	ENSG00000204666.3	7.76116	-1.89399	0.263935	-7.17597	7.1797e-13	7.1333e-11			AC016822.1	ENSG00000236744.2	1.62849	1.37249	0.541749	2.53344	0.011295	0.0410534
ENSG00000173013.5	173.147	-1.85352	0.153927	-12.0416	2.14791e-33	1.72418e-30		AC010624.3	ENSG00000269091.4	6.90821	-2.26048	0.23037	-9.81237	9.9605e-23	2.97764e-20			AC016868.1	ENSG00000253396.1	1.09041	2.25575	0.632335	3.56733	0.000360639	0.00263797
ENSG00000162598.12	65.9748	-3.86923	0.322956	-11.9807	4.48631e-33	3.53578e-30		AC010636.1	ENSG00000268560.1	23.177	-1.05308	0.293376	-3.58951	0.000331297	0.00246748			AC017002.3	ENSG00000240350.2	9.38412	1.22135	0.216018	5.6539	1.56852e-08	5.41325e-07
ENSG00000181378.12	160.343	-3.32036	0.277177	-11.9792	4.56853e-33	3.53629e-30		AC010745.2	ENSG00000228876.1	1.81161	-1.15319	0.445177	-2.59041	0.00958613	0.0361771			AC017048.2	ENSG00000236231.1	3.28379	1.24013	0.367469	3.37479	0.000738723	0.0047292
ENSG00000142609.16	116.961	-3.27612	0.274017	-11.9559	6.04816e-33	4.59947e-30		AC010907.2	ENSG00000237370.1	0.862361	-1.22916	0.349424	-3.51767	0.000435354	0.0030725			AC018464.1	ENSG00000234520.4	0.408331	1.57691	0.507613	3.10652	0.00189306	0.01005
ENSG00000159625.13	158.884	-2.64112	0.222711	-11.8589	1.93393e-32	1.42085e-29		AC011298.2	ENSG00000274977.1	0.478284	-1.95965	0.575217	-3.4068	0.000657287	0.0042954			AC018692.1	ENSG00000279321.1	0.327664	1.35946	0.51295	2.65028	0.00804261	0.0315553
ENSG00000145491.10	336.647	-2.87786	0.24267	-11.8592	1.92893e-32	1.42085e-29		AC011447.4	ENSG00000267771.1	0.96141	-1.01481	0.36306	-2.79516	0.00518748	0.0223077			AC018742.1	ENSG00000233005.1	1.31245	1.50541	0.487219	3.0898	0.0020029	0.0105312
ENSG00000160401.13	590.565	-1.86731	0.157699	-11.841	2.39498e-32	1.73025e-29		AC011478.1	ENSG00000267760.1	1.37551	-1.38303	0.500033	-2.76588	0.00567694	0.0239446			AC018755.4	ENSG00000273837.1	17.3415	1.08125	0.212156	5.09648	3.46033e-07	7.86327e-06
ENSG00000163501.6	32.5437	-4.4604	0.377432	-11.8177	3.16037e-32	2.24578e-29		AC011504.1	ENSG00000280061.1	0.932469	-1.55297	0.474818	-3.27066	0.00107297	0.00639842			AC018816.1	ENSG00000235978.5	46.2776	1.302	0.201181	6.47178	9.68542e-11	5.81487e-09
ENSG00000126861.4	61.0307	-2.45614	0.20902	-11.7507	7.00182e-32	4.89529e-29		AC011840.4	ENSG00000264242.2	1.17973	-1.08442	0.316079	-3.43084	0.000601712	0.00399608			AC020571.1	ENSG00000229056.2	33.1097	1.1323	0.259104	4.37007	1.24207e-05	0.000161246
ENSG00000165383.9	14.7275	-4.21512	0.359638	-11.7204	1.00157e-31	6.89128e-29		AC012441.2	ENSG00000228897.1	2.82185	-1.07377	0.249975	-4.29551	1.74294e-05	0.000215062			AC020637.1	ENSG00000258231.4	2.45781	1.21243	0.331102	3.66181	0.000250436	0.00196946
ENSG00000224383.6	289.089	-2.20189	0.188162	-11.7021	1.24287e-31	8.41793e-29		AC012485.2	ENSG00000232306.1	5.42786	-1.16097	0.295868	-3.92394	8.71141e-05	0.000822002			AC020741.1	ENSG00000205682.2	1.26513	1.03784	0.274838	3.7762	0.000159242	0.00134849
ENSG00000089101.16	103.455	-2.26424	0.193589	-11.6961	1.33431e-31	8.77262e-29		AC012653.2	ENSG00000274719.1	7.64753	-1.29527	0.41799	-3.09882	0.00194296	0.0102722			AC021546.1	ENSG00000254041.1	2.32835	1.41322	0.379974	3.71926	0.000199809	0.00163325
ENSG00000162456.8	12.9169	-4.4852	0.383481	-11.696	1.33572e-31	8.77262e-29		AC013264.1	ENSG00000231621.1	71.5364	-1.46176	0.292328	-5.00042	5.72063e-07	1.20492e-05			AC021594.1	ENSG00000266924.1	1.51911	1.27383	0.336519	3.78532	0.000153512	0.00130912
ENSG00000188523.7	147.774	-3.43141	0.293714	-11.6828	1.56023e-31	1.00942e-28		AC013410.2	ENSG00000237617.1	2.3142	-1.64248	0.335563	-4.89469	9.84617e-07	1.91048e-05			AC022035.1	ENSG00000263637.1	1.77118	1.45704	0.301742	4.82876	1.37388e-06	2.54611e-05
ENSG00000137473.16	41.2847	-3.59713	0.308612	-11.6558	2.14306e-31	1.36611e-28		AC013472.2	ENSG00000230286.1	0.714417	-1.49334	0.454289	-3.28721	0.00101185	0.00610105			AC022101.1	ENSG00000250328.4	30.4168	1.20489	0.336026	3.5857	0.000336178	0.00249305
ENSG00000170099.5	37.6027	-4.84655	0.416072	-11.6483	2.33956e-31	1.46975e-28		AC013546.1	ENSG00000253839.1	1.26871	-2.65686	0.57136	-4.65007	3.31822e-06	5.36497e-05			AC022164.1	ENSG00000260695.1	1.92179	1.11997	0.392857	2.85083	0.00436052	0.0194721
ENSG00000176029.12	61.3646	-3.30534	0.284697	-11.61	3.66532e-31	2.26972e-28		AC013553.3	ENSG00000277351.1	9.86354	-1.80157	0.250619	-7.1885	6.55057e-13	6.54258e-11			AC022202.1	ENSG00000276650.1	0.334159	2.34141	0.877569	2.66806	0.00762908	0.0302587
ENSG00000164972.11	565.615	-3.3492	0.2888	-11.5969	4.27056e-31	2.60727e-28		AC015849.5	ENSG00000270977.1	47.8706	-1.01533	0.167424	-6.06441	1.32436e-09	5.91214e-08			AC022467.1	ENSG00000274654.1	1.31758	1.75835	0.331827	5.299	1.16436e-07	3.12323e-06
ENSG00000174156.12	15.1905	-4.61217	0.401604	-11.4844	1.58106e-30	9.51866e-28		AC016168.1	ENSG00000267521.1	1.43277	-1.50536	0.446898	-3.36846	0.000755883	0.0048248			AC022730.2	ENSG00000241204.1	2.81302	1.05377	0.20251	5.20356	1.95504e-07	4.87321e-06
ENSG00000213085.8	417.413	-2.23403	0.194828	-11.4667	1.93943e-30	1.15162e-27		AC016168.2	ENSG00000267568.5	5.11229	-1.07405	0.365236	-2.94069	0.00327482	0.0155158			AC022730.4	ENSG00000253967.1	1.46998	1.56878	0.351001	4.46944	7.84255e-06	0.000109415
ENSG00000092850.10	535.367	-2.05633	0.179408	-11.4618	2.05312e-30	1.20266e-27		AC016772.1	ENSG00000226072.1	1.27845	-1.12138	0.269986	-4.15348	3.27452e-05	0.000362741			AC022784.1	ENSG00000248538.5	162.991	1.31557	0.275881	4.76859	1.85517e-06	3.29558e-05
ENSG00000181322.12	82.1421	-1.84364	0.161222	-11.4355	2.78089e-30	1.60725e-27		AC018470.1	ENSG00000280414.1	0.708153	-2.69465	0.579903	-4.64673	3.3724e-06	5.44242e-05			AC022915.1	ENSG00000253455.1	1.02982	1.86064	0.399231	4.66057	3.15337e-06	5.14837e-05
ENSG00000150873.10	174.058	-1.9926	0.174501	-11.4188	3.36689e-30	1.92032e-27		AC018552.1	ENSG00000260438.1	0.404437	-1.17218	0.424976	-2.75822	0.00581174	0.0244228			AC023301.1	ENSG00000265579.1	15.3536	1.62522	0.392448	4.14124	3.45432e-05	0.000379459
ENSG00000186471.11	75.605	-3.4431	0.30175	-11.4104	3.70897e-30	2.08796e-27		AC018552.2	ENSG00000260467.1	4.04844	-1.79202	0.239072	-7.49572	6.59368e-14	7.91735e-12			AC023511.1	ENSG00000257262.1	6.74654	1.88064	0.460862	4.0807	4.49005e-05	0.000470918
ENSG00000230873.7	53.7004	-2.88551	0.253793	-11.3695	5.93045e-30	3.29574e-27		AC018653.1	ENSG00000255572.1	0.951221	-1.04297	0.325137	-3.2078	0.00133754	0.0076095			AC023824.6	ENSG00000280180.1	2.25664	1.40966	0.266057	5.29834	1.16858e-07	3.13153e-06
ENSG00000186973.9	331.009	-3.05116	0.269031	-11.3413	8.19467e-30	4.49638e-27		AC018761.3	ENSG00000267212.1	4.10132	-1.13547	0.241443	-4.70283	2.56574e-06	4.33088e-05			AC024022.1	ENSG00000250781.1	2.74601	1.40784	0.441949	3.18552	0.00144493	0.0080901
ENSG00000204815.7	175.715	-1.74323	0.154041	-11.3167	1.08449e-29	5.87619e-27		AC019117.1	ENSG00000236039.1	13.0866	-1.02678	0.270598	-3.7945	0.00014794	0.00127161			AC024082.2	ENSG00000231931.1	1.89615	1.00388	0.212298	4.72866	2.26006e-06	3.87527e-05
ENSG00000163060.7	65.3169	-3.0287	0.267761	-11.3112	1.15473e-29	6.17953e-27		AC019185.1	ENSG00000227430.1	2.62713	-1.47895	0.3448	-4.2893	1.79239e-05	0.00021985			AC025280.1	ENSG00000260859.1	1.89818	1.62461	0.333665	4.86898	1.12178e-06	2.13365e-05
ENSG00000234478.1	31.2036	-2.33436	0.206403	-11.3097	1.17493e-29	6.21092e-27		AC020636.2	ENSG00000260234.4	1.67798	-1.24686	0.33902	-3.67783	0.000235229	0.00187366			AC025524.2	ENSG00000254119.4	0.416515	1.61726	0.488878	3.3081	0.000939309	0.00574146
ENSG00000188596.8	173.378	-1.81718	0.161005	-11.2865	1.53057e-29	7.99345e-27		AC020663.1	ENSG00000266994.1	2.97136	-1.00401	0.216532	-4.63679	3.53857e-06	5.65375e-05			AC026124.1	ENSG00000250280.2	8.14576	1.14183	0.234668	4.86571	1.14046e-06	2.16442e-05
ENSG00000157330.8	140.849	-3.4928	0.309693	-11.2783	1.67992e-29	8.669e-27		AC020763.1	ENSG00000260156.1	4.00691	-3.14897	0.331612	-9.49596	2.1819e-21	6.06275e-19			AC026782.1	ENSG00000248393.1	0.589741	1.1915	0.482435	2.46975	0.0135207	0.0472569
ENSG00000230062.5	47.9868	-4.40522	0.39073	-11.2743	1.75693e-29	8.95973e-27		AC020911.2	ENSG00000267275.1	3.39684	-2.29837	0.324268	-7.08787	1.36195e-12	1.27508e-10			AC026904.1	ENSG00000233858.4	2.45242	1.21722	0.289898	4.19879	2.68344e-05	0.000307641
ENSG00000179813.5	186.081	-4.53896	0.403979	-11.2356	2.72521e-29	1.3736e-26		AC020922.1	ENSG00000267706.3	2.84651	-1.66679	0.37395	-4.45724	8.30231e-06	0.000114794			AC026904.4	ENSG00000253702.1	0.614573	1.05512	0.400351	2.63549	0.00840161	0.0326934
ENSG00000091181.18	112.593	-3.11627	0.278356	-11.1953	4.30045e-29	2.14266e-26		AC020922.3	ENSG00000269275.1	27.7967	-1.11237	0.198912	-5.59227	2.24125e-08	7.4617e-07			AC027288.3	ENSG00000257894.2	60.5876	1.09895	0.189837	5.78893	7.08361e-09	2.68638e-07
ENSG00000189350.11	139.031	-2.30473	0.205948	-11.1908	4.52244e-29	2.22766e-26		AC021001.1	ENSG00000254185.1	4.55483	-1.48846	0.329204	-4.5214	6.14317e-06	8.93583e-05			AC027701.1	ENSG00000254123.1	3.63179	1.19897	0.419031	2.8613	0.00421914	0.0189616
ENSG00000236164.1	5.10326	-5.25997	0.472887	-11.1231	9.68341e-29	4.71626e-26		AC021171.2	ENSG00000270846.1	0.833254	-1.13453	0.313007	-3.62463	0.000289381	0.00221543			AC034105.1	ENSG00000197476.3	5.13075	1.68041	0.438634	3.83101	0.000127617	0.00112756
ENSG00000137098.12	255.274	-1.8145	0.163782	-11.0787	1.59137e-28	7.66457e-26		AC021683.2	ENSG00000267506.4	279.188	-1.04168	0.209142	-4.98072	6.33467e-07	1.31257e-05			AC055874.1	ENSG00000259446.4	3.69675	1.47637	0.528316	2.79449	0.00519816	0.0223442
ENSG00000139537.9	325.426	-1.56566	0.141517	-11.0634	1.88817e-28	8.99414e-26		AC022031.1	ENSG00000267172.1	0.94138	-1.32527	0.445243	-2.97651	0.00291547	0.0141535			AC064805.1	ENSG00000261222.2	8.17284	1.13633	0.225532	5.03842	4.69381e-07	1.01427e-05
ENSG00000206199.8	17.135	-3.23148	0.293364	-11.0153	3.22577e-28	1.51986e-25		AC022075.2	ENSG00000256155.1	2.11676	-1.0934	0.402513	-2.71644	0.00659884	0.0270385			AC068234.3	ENSG00000276790.1	10.8042	1.79583	0.237016	7.57684	3.54065e-14	4.45019e-12
ENSG00000129654.7	5779.97	-2.10978	0.191902	-10.994	4.08261e-28	1.90289e-25		AC022559.1	ENSG00000253178.1	1.41075	-1.75847	0.512711	-3.42975	0.000604132	0.00400785			AC069360.1	ENSG00000250041.2	6.04905	1.21281	0.267431	4.53505	5.75895e-06	8.46788e-05
ENSG00000164746.12	176.785	-2.5615	0.234663	-10.9157	9.70253e-28	4.47421e-25		AC023024.2	ENSG00000279970.1	25.799	-1.2538	0.216896	-5.78065	7.44138e-09	2.79516e-07			AC073172.1	ENSG00000254789.1	1.95522	1.43417	0.405477	3.53699	0.000404709	0.00290302
ENSG00000215217.5	467.124	-2.34179	0.214923	-10.8959	1.20552e-27	5.5006e-25		AC023510.1	ENSG00000258449.1	1.96787	-1.61904	0.318245	-5.08739	3.63018e-07	8.1617e-06			AC073626.2	ENSG00000236580.1	2.01228	1.06086	0.393665	2.69483	0.00704242	0.0284261
ENSG00000260220.4	116.094	-2.5411	0.233831	-10.8672	1.65118e-27	7.45561e-25		AC023510.2	ENSG00000276842.1	46.7059	-1.77731	0.240237	-7.39818	1.38065e-13	1.55447e-11			AC073861.1	ENSG00000242299.1	2680.5	1.11565	0.158645	7.03235	2.03082e-12	1.8076e-10
ENSG00000164185.4	71.7222	-2.31908	0.213789	-10.8475	2.04939e-27	9.15825e-25		AC023794.6	ENSG00000257534.1	4.20472	-1.02272	0.213946	-4.78027	1.75062e-06	3.13442e-05			AC074327.1	ENSG00000228651.1	19.8001	1.3149	0.209757	6.26869	3.64106e-10	1.90385e-08
ENSG00000156042.16	288.769	-1.69386	0.156387	-10.8312	2.45005e-27	1.0837e-24		AC024592.2	ENSG00000267709.1	11.9737	-1.03825	0.25726	-4.03582	5.44117e-05	0.000553528			AC078899.5	ENSG00000276294.1	1.09271	1.30445	0.457093	2.85381	0.00431989	0.0193205
ENSG00000007516.12	841.8	-1.99008	0.183821	-10.8262	2.58606e-27	1.12098e-24		AC025244.2	ENSG00000251454.1	0.535744	-2.6516	0.697253	-3.80292	0.000143001	0.0012385			AC079070.1	ENSG00000265380.1	1.1075	1.65612	0.459331	3.60551	0.000311535	0.00235304
ENSG00000169314.13	47.7052	-2.1694	0.200375	-10.8267	2.57342e-27	1.12098e-24		AC025431.1	ENSG00000259285.1	3.12068	-1.04147	0.419777	-2.48101	0.0131011	0.0461291			AC079416.3	ENSG00000280227.1	0.619431	1.43518	0.404181	3.55084	0.000383998	0.00278161
ENSG00000160472.4	90.6287	-2.77677	0.257995	-10.7629	5.15401e-27	2.21199e-24		AC025647.1	ENSG00000253299.1	0.84789	-1.28328	0.35466	-3.61832	0.000296519	0.0022609			AC079600.3	ENSG00000258068.1	3.02444	1.15273	0.287388	4.01106	6.04456e-05	0.000605952
ENSG00000259001.3	252.225	3.02806	0.283312	10.6881	1.15751e-26	4.91907e-24		AC026336.3	ENSG00000276122.1	18.7996	-1.00717	0.329056	-3.06079	0.00220757	0.0113824			AC084116.1	ENSG00000253220.1	0.525285	2.21909	0.579461	3.82958	0.000128364	0.00113324
ENSG00000198553.7	43.1082	-2.03277	0.190504	-10.6704	1.39958e-26	5.89007e-24		AC026336.4	ENSG00000279193.1	1.13688	-1.2858	0.367324	-3.50046	0.000464449	0.00324247			AC087516.2	ENSG00000259737.5	0.35041	1.72959	0.614505	2.8146	0.0048838	0.0212954
ENSG00000115423.17	232.529	-1.90745	0.178787	-10.6688	1.42418e-26	5.93597e-24		AC027250.1	ENSG00000276605.1	12.3649	-1.19699	0.304145	-3.9356	8.29879e-05	0.000788358			AC087521.1	ENSG00000244953.1	8.9703	1.19815	0.279275	4.29023	1.78489e-05	0.000219239
ENSG00000169064.11	128.553	-2.81574	0.264217	-10.6569	1.61857e-26	6.68191e-24		AC027281.1	ENSG00000262890.1	14.8769	-2.05291	0.30709	-6.68505	2.3085e-11	1.61658e-09			AC087633.2	ENSG00000277654.3	0.701686	1.66455	0.461139	3.60966	0.000306603	0.002326
ENSG00000165309.12	524.533	-2.17229	0.203917	-10.6528	1.69237e-26	6.92069e-24		AC027601.3	ENSG00000275542.1	2.92891	-1.15766	0.362586	-3.19278	0.00140911	0.00792332			AC087636.1	ENSG00000258773.1	2.0518	2.21166	0.489153	4.52141	6.14295e-06	8.93583e-05
ENSG00000223991.1	14.8826	-3.94997	0.37207	-10.6162	2.50599e-26	1.01521e-23		AC027807.1	ENSG00000259609.1	0.777817	-1.01443	0.387049	-2.62093	0.00876893	0.0337903			AC090125.1	ENSG00000263655.1	6.08619	1.68465	0.394796	4.26713	1.98006e-05	0.000239272
ENSG00000204950.3	314.994	-2.4107	0.227209	-10.61	2.67641e-26	1.07421e-23		AC037441.1	ENSG00000248738.5	1.71747	-1.23398	0.357414	-3.45254	0.000555341	0.00374668			AC090136.3	ENSG00000254102.1	2.82756	1.52902	0.301462	5.07201	3.93639e-07	8.73686e-06
ENSG00000163075.11	175.772	-2.16208	0.20434	-10.5808	3.65759e-26	1.45455e-23		AC037471.1	ENSG00000259025.1	0.563955	-2.25171	0.850731	-2.64679	0.00812595	0.0318221			AC090453.1	ENSG00000243503.2	0.573055	1.09498	0.336454	3.25445	0.0011361	0.0066884
ENSG00000279965.1	41.5863	-2.55871	0.241886	-10.5781	3.76326e-26	1.48296e-23		AC046168.1	ENSG00000259362.2	62.5603	-1.07309	0.24404	-4.39719	1.09664e-05	0.000145015			AC090531.1	ENSG00000257228.4	0.392236	1.31957	0.515518	2.55969	0.0104765	0.038761
ENSG00000117501.13	22.3781	-3.04061	0.287501	-10.576	3.85022e-26	1.50356e-23		AC051619.9	ENSG00000279014.1	7.73487	-1.92804	0.368892	-5.22658	1.72677e-07	4.38121e-06			AC091808.1	ENSG00000234191.1	1.2004	1.05125	0.341633	3.07712	0.00209009	0.0109047
ENSG00000174898.14	34.1229	-3.42748	0.324709	-10.5555	4.78899e-26	1.85347e-23		AC053513.1	ENSG00000256973.1	6.78057	-1.00434	0.229804	-4.37042	1.24007e-05	0.000161035			AC091906.1	ENSG00000248537.1	0.454333	1.34591	0.497048	2.70781	0.00677291	0.02759
ENSG00000164287.11	582.335	-3.994	0.379748	-10.5175	7.1744e-26	2.75211e-23		AC055854.1	ENSG00000253125.1	3.96929	-2.16008	0.431473	-5.00628	5.54919e-07	1.17566e-05			AC092184.1	ENSG00000280345.1	0.584445	1.29515	0.471332	2.74784	0.00599884	0.0250585
ENSG00000183273.5	67.3456	-3.63473	0.346485	-10.4903	9.57142e-26	3.63941e-23		AC062015.1	ENSG00000235070.3	33.0813	-1.31985	0.30965	-4.26241	2.02234e-05	0.000243034			AC092436.2	ENSG00000248545.2	3.17239	1.38109	0.376635	3.66692	0.00024549	0.00193868
ENSG00000258334.1	34.1605	-2.04115	0.1947	-10.4836	1.0279e-25	3.87448e-23		AC067863.1	ENSG00000259555.1	1.86255	-1.04163	0.28614	-3.64029	0.000272335	0.00210839			AC092474.2	ENSG00000237661.1	1.68853	1.35634	0.437977	3.09683	0.00195603	0.0103299
ENSG00000085465.12	3199.55	-3.73993	0.358494	-10.4323	1.76497e-25	6.59536e-23		AC068134.2	ENSG00000237087.1	9.28106	-1.3101	0.424626	-3.0853	0.00203349	0.0106585			AC092484.1	ENSG00000225107.1	27.3755	1.58888	0.362624	4.38163	1.17797e-05	0.000154264
ENSG00000080572.11	20.3523	-3.73399	0.359598	-10.3838	2.93909e-25	1.08889e-22		AC068512.1	ENSG00000265000.1	0.853071	-1.39311	0.376025	-3.70484	0.000211521	0.00171548			AC092490.1	ENSG00000249790.2	7.74682	1.17212	0.28368	4.13183	3.5988e-05	0.000391658
ENSG00000185055.9	114.587	-1.79852	0.174379	-10.3139	6.09766e-25	2.23996e-22		AC068707.1	ENSG00000224265.1	5.97916	-1.48686	0.256339	-5.80037	6.61696e-09	2.52043e-07			AC092598.1	ENSG00000223523.1	3.01109	1.68863	0.385427	4.38119	1.18031e-05	0.000154524
ENSG00000279328.1	29.1236	-2.09051	0.203095	-10.2933	7.55696e-25	2.7527e-22		AC069152.1	ENSG00000225244.3	4.16706	-5.01632	0.625927	-8.01422	1.10835e-15	1.72199e-13			AC092625.1	ENSG00000230991.1	2.97422	2.21651	0.82966	2.67159	0.00754918	0.0300215
ENSG00000197653.13	164.857	-1.71991	0.167444	-10.2715	9.46761e-25	3.41994e-22		AC069366.1	ENSG00000263368.1	8.37262	-1.12493	0.270646	-4.15646	3.23213e-05	0.000359331			AC092652.2	ENSG00000257277.1	0.54363	1.17122	0.439439	2.66526	0.00769285	0.030442
ENSG00000184385.2	31.9818	-3.54961	0.345836	-10.2639	1.02535e-24	3.67319e-22		AC069444.1	ENSG00000239994.2	0.686089	-1.02716	0.376593	-2.72751	0.00638149	0.0263371			AC092724.1	ENSG00000278862.1	2.05091	1.23988	0.357928	3.46405	0.000532106	0.00361807
ENSG00000248399.1	8.01558	-2.70673	0.264047	-10.2509	1.172e-24	4.16416e-22		AC069503.1	ENSG00000255856.2	1.02922	-1.11223	0.291616	-3.81403	0.00013672	0.00119363			AC093106.1	ENSG00000236238.2	3.18521	1.27644	0.215839	5.91383	3.34234e-09	1.37719e-07
ENSG00000162571.12	158.74	-1.91388	0.186736	-10.2492	1.19383e-24	4.20722e-22		AC069503.3	ENSG00000278084.1	0.635413	-1.2302	0.387417	-3.1754	0.00149628	0.00831424			AC093801.1	ENSG00000248388.4	1.70096	1.57155	0.387099	4.05982	4.91105e-05	0.000507823
ENSG00000237232.6	65.2271	-2.75041	0.269535	-10.2043	1.89717e-24	6.63198e-22		AC073283.2	ENSG00000226087.1	2.37606	-1.04026	0.298355	-3.48665	0.000489116	0.00338199			AC093821.1	ENSG00000249125.1	4.46676	2.26831	0.48628	4.66461	3.09196e-06	5.06144e-05
ENSG00000172232.8	14.3406	-2.76333	0.271672	-10.1716	2.65618e-24	9.211e-22		AC073316.2	ENSG00000231892.1	1.25658	-1.30545	0.370415	-3.52428	0.000424641	0.00301358			AC093903.1	ENSG00000249091.1	0.781977	1.5488	0.555128	2.78999	0.00527094	0.0225949
ENSG00000185681.11	123.465	-2.82674	0.279595	-10.1101	4.98202e-24	1.71393e-21		AC073439.1	ENSG00000279328.1	29.1236	-2.09051	0.203095	-10.2933	7.55696e-25	2.7527e-22			AC096664.2	ENSG00000234488.1	18.9582	1.01343	0.158398	6.39799	1.57438e-10	9.06301e-09
ENSG00000110318.12	253.082	-1.53057	0.152036	-10.0672	7.71339e-24	2.63269e-21		AC073578.4	ENSG00000280319.1	2.7741	-1.45792	0.41255	-3.53392	0.00040945	0.00292847			AC096711.1	ENSG00000249463.1	10.6419	1.59909	0.564026	2.83513	0.00458065	0.0202135
ENSG00000197748.11	360.79	-1.70184	0.169073	-10.0657	7.83427e-24	2.63951e-21		AC073863.1	ENSG00000257359.1	1.3684	-1.27888	0.312382	-4.09395	4.24092e-05	0.000448259			AC097504.2	ENSG00000272632.1	7.13751	1.06239	0.302742	3.50922	0.000449419	0.00315481
ENSG00000232415.1	42.5104	-2.1896	0.217537	-10.0654	7.85515e-24	2.63951e-21		AC073911.1	ENSG00000246394.6	4.5688	-1.79272	0.272733	-6.57319	4.92489e-11	3.2199e-09			AC099509.1	ENSG00000249746.1	0.741902	2.11789	0.50544	4.19019	2.78717e-05	0.000317684
ENSG00000112539.13	92.5308	-2.621	0.261208	-10.0341	1.07896e-23	3.59767e-21		AC078925.4	ENSG00000280002.1	2.65819	-2.97347	0.617329	-4.81667	1.45977e-06	2.6892e-05			AC099560.1	ENSG00000231873.1	1.16162	1.72516	0.370049	4.66199	3.13169e-06	5.11683e-05
ENSG00000246016.2	17.411	-3.2301	0.322108	-10.028	1.14813e-23	3.79909e-21		AC079031.2	ENSG00000256875.2	1.58095	-1.48921	0.449754	-3.31116	0.000929097	0.00569157			AC103563.3	ENSG00000231331.1	3.16732	2.4011	0.54209	4.42934	9.45198e-06	0.000128116
ENSG00000162148.9	221.275	-1.62931	0.16297	-9.99764	1.56066e-23	5.12501e-21		AC079061.1	ENSG00000248050.1	14.2012	-1.34659	0.298601	-4.50965	6.49334e-06	9.3635e-05			AC103949.1	ENSG00000264263.1	0.666333	1.38159	0.487384	2.8347	0.00458689	0.0202349
ENSG00000184113.9	485.344	1.56373	0.156539	9.98938	1.69642e-23	5.52892e-21		AC079075.1	ENSG00000259561.1	4.77258	-1.21892	0.226492	-5.38172	7.37778e-08	2.11371e-06			AC103996.1	ENSG00000258627.1	0.778094	1.01071	0.304415	3.32018	0.000899596	0.00553825
ENSG00000207445.1	161.214	3.17555	0.318603	9.9671	2.12343e-23	6.86897e-21		AC079336.4	ENSG00000266599.1	1.1511	-1.11177	0.297382	-3.73853	0.0001851	0.00153064			AC104002.3	ENSG00000259168.1	0.641236	1.66197	0.571337	2.90891	0.00362688	0.0168144
ENSG00000249751.3	83.8173	1.15473	0.115981	9.95626	2.36815e-23	7.60385e-21		AC079610.1	ENSG00000196096.3	9.65525	-1.182	0.2394	-4.93735	7.91912e-07	1.58848e-05			AC104316.2	ENSG00000259631.1	1.44057	1.12248	0.330257	3.39882	0.000676762	0.00440342
ENSG00000161281.9	182.38	1.32849	0.133817	9.92767	3.1554e-23	1.00571e-20		AC079610.3	ENSG00000272519.1	3.06313	-1.005	0.297999	-3.37251	0.000744873	0.00476365			AC104574.2	ENSG00000259616.2	0.602846	1.56241	0.422652	3.69669	0.000218431	0.00176352
ENSG00000181123.7	10.5666	-3.18314	0.321067	-9.91425	3.60966e-23	1.1421e-20		AC082651.3	ENSG00000243491.1	4.42274	-1.49451	0.292615	-5.10741	3.2661e-07	7.50269e-06			AC104971.3	ENSG00000275418.1	0.926546	1.7661	0.43489	4.06102	4.88584e-05	0.00050594
ENSG00000164675.9	59.3402	-2.0424	0.206262	-9.90197	4.08141e-23	1.28201e-20		AC084782.2	ENSG00000261823.1	3.55557	-1.17512	0.250447	-4.6921	2.7042e-06	4.52712e-05			AC105105.2	ENSG00000267391.2	0.484855	1.07471	0.394156	2.72661	0.00639895	0.0264016
ENSG00000007174.16	172.007	-2.58661	0.261936	-9.87498	5.34461e-23	1.66671e-20		AC084866.1	ENSG00000249955.1	8.16877	-2.39112	0.551047	-4.33923	1.42981e-05	0.000181647			AC105105.4	ENSG00000274354.1	0.488036	1.88818	0.517396	3.6494	0.000262855	0.00204706
ENSG00000103021.8	774.202	-1.29918	0.131823	-9.85553	6.48756e-23	2.00869e-20		AC087222.1	ENSG00000262663.1	9.7509	-1.09242	0.221985	-4.92115	8.60391e-07	1.70173e-05			AC105384.1	ENSG00000249706.1	3.5415	1.01241	0.282144	3.58827	0.000332882	0.0024752
ENSG00000141741.10	4796.37	1.45806	0.148115	9.84407	7.27104e-23	2.2353e-20		AC087241.3	ENSG00000257023.1	1.57707	-1.27926	0.337443	-3.79106	0.000150007	0.00128556			AC107398.3	ENSG00000260918.1	7.17985	2.21995	0.323043	6.872	6.33067e-12	4.99846e-10
ENSG00000251791.1	47.0723	2.82816	0.287689	9.83063	8.30989e-23	2.53668e-20		AC090164.2	ENSG00000274139.1	0.429387	-1.62809	0.54164	-3.00585	0.00264841	0.0131261			AC107886.1	ENSG00000255372.1	5.50879	2.10994	0.66039	3.19499	0.00139837	0.00787517
ENSG00000154479.11	129.342	-1.82618	0.185925	-9.82214	9.04044e-23	2.74039e-20		AC090164.3	ENSG00000277210.2	0.698494	-1.28403	0.494348	-2.59742	0.00939274	0.035596			AC107976.1	ENSG00000270017.1	0.516822	1.11678	0.375116	2.97715	0.00290941	0.0141288
ENSG00000222489.1	25.5032	3.34359	0.340442	9.82131	9.1151e-23	2.74383e-20		AC090403.1	ENSG00000264151.4	13.5138	-1.59756	0.367781	-4.34378	1.40054e-05	0.000178399			AC109446.3	ENSG00000261448.1	2.39175	1.01034	0.344601	2.93192	0.00336876	0.0158655
ENSG00000269091.4	6.90821	-2.26048	0.23037	-9.81237	9.9605e-23	2.97764e-20		AC091179.1	ENSG00000242407.1	0.929334	-1.59922	0.60904	-2.6258	0.00864451	0.0334327			AC109446.4	ENSG00000279490.1	0.442481	1.40064	0.491582	2.84926	0.00438213	0.0195444
ENSG00000141519.13	830.936	-1.5595	0.159384	-9.78451	1.3123e-22	3.89619e-20		AC091544.6	ENSG00000272298.1	1.89431	-1.21879	0.404025	-3.01663	0.00255604	0.0127764			AC109454.3	ENSG00000250564.1	24.2317	1.46008	0.56346	2.59128	0.00956202	0.0361113
ENSG00000158486.12	278.21	-1.6367	0.167327	-9.78148	1.35221e-22	3.98735e-20		AC091806.1	ENSG00000236393.1	33.0327	-1.70811	0.285284	-5.98742	2.13194e-09	9.11374e-08			AC109479.1	ENSG00000253163.1	2.16197	1.32567	0.315856	4.19707	2.70395e-05	0.000309773
ENSG00000100583.4	164.765	-1.39664	0.142819	-9.77908	1.38463e-22	4.05537e-20		AC091812.2	ENSG00000273720.1	4.46561	-1.4483	0.31252	-4.63427	3.58193e-06	5.70411e-05			AC109588.1	ENSG00000250038.4	1.7543	2.56179	0.833328	3.07417	0.00211091	0.010982
ENSG00000252835.1	43.1131	2.23344	0.22893	9.756	1.73881e-22	5.05853e-20		AC091812.3	ENSG00000275875.1	2.7737	-1.20579	0.335652	-3.59238	0.000327678	0.00244543			AC110741.1	ENSG00000253593.2	2.04683	1.88416	0.41356	4.55596	5.21457e-06	7.7863e-05
ENSG00000199899.2	23.2866	-2.39212	0.246116	-9.71945	2.49121e-22	7.19908e-20		AC092198.1	ENSG00000223486.1	37.8866	-1.47951	0.304078	-4.86557	1.14127e-06	2.16501e-05			AC112491.1	ENSG00000269888.1	670.195	1.15602	0.177847	6.50009	8.02739e-11	4.91474e-09
ENSG00000130433.6	55.0503	-3.6161	0.372146	-9.71689	2.55467e-22	7.33359e-20		AC092422.1	ENSG00000237838.1	4.57514	-1.61169	0.319201	-5.04913	4.43822e-07	9.68212e-06			AC112715.1	ENSG00000224132.2	4.3441	1.24524	0.226205	5.50492	3.69335e-08	1.16433e-06
ENSG00000182687.3	44.9364	-2.5091	0.258673	-9.69988	3.0184e-22	8.60781e-20		AC092451.2	ENSG00000256079.1	0.719396	-1.57332	0.525993	-2.99115	0.00277931	0.0136361			AC113174.1	ENSG00000235386.1	5.37664	1.06417	0.325238	3.27197	0.00106801	0.00637476
ENSG00000170324.18	22.1216	-3.13993	0.323877	-9.69481	3.17238e-22	8.98779e-20		AC092656.1	ENSG00000178636.7	7.95869	-1.02226	0.22282	-4.58781	4.47915e-06	6.88746e-05			AC113346.1	ENSG00000251144.1	11.2208	1.56652	0.337579	4.64045	3.47646e-06	5.57506e-05
ENSG00000252010.1	74.9556	2.97711	0.309781	9.61036	7.22975e-22	2.03499e-19		AC092675.1	ENSG00000222000.6	0.413266	-1.56715	0.524449	-2.98819	0.00280638	0.0137409			AC113383.1	ENSG00000250320.4	6.57115	1.08895	0.250875	4.34061	1.42086e-05	0.000180649
ENSG00000201185.1	47.283	3.30836	0.346732	9.54156	1.407e-21	3.93478e-19		AC092810.1	ENSG00000224540.1	0.774191	-1.09215	0.319852	-3.41455	0.000638867	0.00419083			AC114324.1	ENSG00000206356.5	2.79498	1.07501	0.30182	3.56175	0.000368395	0.00268342
ENSG00000260156.1	4.00691	-3.14897	0.331612	-9.49596	2.1819e-21	6.06275e-19		AC092818.1	ENSG00000254038.1	1.65364	-1.85816	0.431902	-4.30227	1.69057e-05	0.000209563			AC114755.2	ENSG00000229682.1	1.44028	1.23856	0.288611	4.29146	1.77498e-05	0.000218217
ENSG00000257057.1	23.2088	-4.02677	0.42439	-9.48837	2.34664e-21	6.47898e-19		AC092978.1	ENSG00000242104.3	2.84462	-1.04933	0.302498	-3.46889	0.000522607	0.00356563			AC114755.3	ENSG00000230353.5	1.46135	1.00802	0.293747	3.43158	0.000600078	0.00398889
ENSG00000188659.8	188.204	-1.67786	0.177033	-9.47764	2.60088e-21	7.13545e-19		AC093159.1	ENSG00000228541.1	6.70758	-1.37206	0.237215	-5.78401	7.29403e-09	2.74934e-07			AC116563.1	ENSG00000250126.1	1.94329	1.04741	0.304709	3.4374	0.000587323	0.00391793
ENSG00000159588.13	202.599	-1.71034	0.180559	-9.4725	2.7322e-21	7.44859e-19		AC093249.3	ENSG00000260678.1	1.29327	-1.24171	0.300497	-4.1322	3.59311e-05	0.000391369			AC118282.2	ENSG00000249079.1	0.679273	1.51861	0.436752	3.47706	0.000506938	0.00347749
ENSG00000247699.2	6.44775	-3.20547	0.339273	-9.44806	3.45164e-21	9.35115e-19		AC093278.1	ENSG00000244061.1	1.10162	-1.1707	0.326195	-3.58897	0.000331983	0.00247131			AC118469.1	ENSG00000232918.2	0.371361	1.28557	0.409655	3.13817	0.00170004	0.00922875
ENSG00000155749.11	34.6121	-1.76862	0.187385	-9.43842	3.78446e-21	1.01891e-18		AC093642.2	ENSG00000280119.1	11.6525	-1.0704	0.267781	-3.99728	6.40733e-05	0.000635411			AC123023.1	ENSG00000236452.1	2.82876	1.13118	0.375684	3.01098	0.00260404	0.0129461
ENSG00000173947.12	1101.98	-1.96034	0.207769	-9.43521	3.90215e-21	1.04412e-18		AC093668.2	ENSG00000272949.1	2.40123	-1.02601	0.255427	-4.01682	5.8988e-05	0.000593212			AC124864.1	ENSG00000279211.1	0.884895	1.64741	0.32397	5.08507	3.67493e-07	8.23667e-06
ENSG00000157423.16	324.674	-1.72862	0.183248	-9.4332	3.9778e-21	1.05783e-18		AC093698.2	ENSG00000224529.1	24.7424	-1.09652	0.396323	-2.76673	0.00566218	0.0239009			AC126178.1	ENSG00000257194.2	4.43706	1.45152	0.37472	3.87361	0.000107236	0.000979224
ENSG00000142621.18	322.971	-1.70967	0.181382	-9.4258	4.26839e-21	1.12818e-18		AC096536.2	ENSG00000237453.1	2.64862	-1.0804	0.247663	-4.36238	1.28653e-05	0.000166023			AC128707.1	ENSG00000258084.4	0.504519	1.49322	0.600144	2.48811	0.0128424	0.0454433
ENSG00000163576.16	112.5	-1.84447	0.196029	-9.40915	5.0018e-21	1.31402e-18		AC096637.2	ENSG00000231057.3	83.3919	-1.53619	0.195675	-7.85072	4.13665e-15	6.05782e-13			AC131094.1	ENSG00000249945.1	4.06263	2.16998	0.542063	4.0032	6.24926e-05	0.000622728
ENSG00000140057.7	313.102	-1.58016	0.16801	-9.40516	5.19491e-21	1.35653e-18		AC096759.1	ENSG00000248646.1	0.76159	-1.65659	0.56708	-2.92126	0.00348623	0.0162913			AC133106.1	ENSG00000228073.1	0.846571	1.35463	0.473769	2.85928	0.0042461	0.0190534
ENSG00000101222.11	351.286	-1.86993	0.199477	-9.37413	6.97453e-21	1.81033e-18		AC097103.1	ENSG00000248790.1	1.78163	-1.13707	0.274852	-4.13701	3.51854e-05	0.000385049			AC133561.2	ENSG00000205452.4	1.48156	1.08377	0.295728	3.66475	0.00024758	0.00195124
ENSG00000166246.12	186.085	-1.33399	0.143516	-9.29504	1.4715e-20	3.79673e-18		AC097374.1	ENSG00000259848.7	4.84844	-1.65496	0.255683	-6.4727	9.62639e-11	5.80355e-09			AC134312.5	ENSG00000261327.4	19.0521	1.3037	0.277032	4.70597	2.52667e-06	4.27159e-05
ENSG00000227589.1	2.70566	-3.25837	0.35107	-9.28125	1.67506e-20	4.29638e-18		AC097468.1	ENSG00000224090.1	1.37933	-2.6273	0.426811	-6.15565	7.4772e-10	3.55816e-08			AC134879.2	ENSG00000271375.1	3.24876	1.40362	0.447436	3.13703	0.00170666	0.00924732
ENSG00000187695.6	40.6976	-1.24139	0.134471	-9.23167	2.66454e-20	6.79411e-18		AC097493.1	ENSG00000242034.1	2.64729	-1.27	0.313657	-4.04901	5.14355e-05	0.000527742			AC135068.2	ENSG00000278263.2	8.66403	1.39966	0.419373	3.33751	0.000845317	0.00527526
__alignment_not_unique	5.61954e+07	0.843487	0.0916071	9.20766	3.33298e-20	8.44881e-18		AC098851.1	ENSG00000250990.1	9.03571	-1.09561	0.183747	-5.96261	2.48246e-09	1.05188e-07			AC135776.1	ENSG00000179755.3	3.57791	1.16045	0.266625	4.35237	1.34672e-05	0.000172585
ENSG00000255406.1	8.69497	-4.23743	0.460257	-9.20665	3.36462e-20	8.47942e-18		AC099541.1	ENSG00000233096.1	1.28537	-1.1061	0.383549	-2.88384	0.00392853	0.0179347			AC136428.3	ENSG00000261153.2	0.357603	1.44404	0.443741	3.25425	0.00113694	0.00669062
ENSG00000180509.10	26.2242	-2.03167	0.221407	-9.17618	4.46674e-20	1.11919e-17		AC099654.3	ENSG00000236692.1	1.03133	-1.11649	0.418126	-2.67023	0.0075799	0.0301133			AC136443.3	ENSG00000257264.3	0.794232	1.04607	0.377186	2.77336	0.00554801	0.0235129
ENSG00000186198.3	37.4843	-2.2579	0.246465	-9.16115	5.13478e-20	1.27918e-17		AC099791.1	ENSG00000223920.2	0.655264	-1.38358	0.365865	-3.78167	0.000155783	0.00132536			AC136944.2	ENSG00000261200.1	0.65381	1.25694	0.319079	3.93929	8.17227e-05	0.000778571
ENSG00000197826.10	11.6929	-2.82129	0.309942	-9.10263	8.81737e-20	2.18404e-17		AC100791.2	ENSG00000262768.2	1.72987	-1.1962	0.418779	-2.8564	0.00428473	0.019189			AC138331.1	ENSG00000258066.1	0.928184	2.10944	0.436195	4.83602	1.32466e-06	2.46544e-05
ENSG00000133115.10	42.3976	-3.11989	0.343931	-9.07126	1.17648e-19	2.89755e-17		AC100839.1	ENSG00000259458.1	1.69904	-1.12018	0.309104	-3.62395	0.000290141	0.00222086			AC138625.2	ENSG00000259833.4	1.3299	1.07333	0.391799	2.73948	0.00615357	0.0255717
ENSG00000230970.3	4.83215	-2.72503	0.301294	-9.04441	1.50479e-19	3.6852e-17		AC103409.1	ENSG00000253901.1	1.12245	-1.5192	0.59211	-2.56574	0.0102956	0.038231			AC138965.1	ENSG00000250801.1	14.7026	2.04327	0.417674	4.89202	9.98074e-07	1.934e-05
ENSG00000253223.1	12.5863	-1.73065	0.191637	-9.03089	1.70275e-19	4.14658e-17		AC103564.3	ENSG00000274353.1	0.849779	-1.99503	0.43107	-4.6281	3.69038e-06	5.84675e-05			AC140658.6	ENSG00000271691.1	2.41868	1.19357	0.281403	4.2415	2.2203e-05	0.000262172
ENSG00000165891.14	464.332	-1.32098	0.146337	-9.02693	1.76552e-19	4.27541e-17		AC103591.2	ENSG00000213561.4	2.90577	-1.0472	0.375393	-2.7896	0.00527731	0.0226158			AC144521.1	ENSG00000272477.1	0.329216	1.39456	0.520976	2.67681	0.00743257	0.0296721
ENSG00000168899.4	821.489	1.12195	0.124467	9.01408	1.98527e-19	4.78086e-17		AC103809.1	ENSG00000266106.1	0.812767	-1.12795	0.351905	-3.20527	0.00134934	0.00766076			AC226101.1	ENSG00000231536.1	1.13445	1.05133	0.341152	3.08172	0.00205811	0.0107679
ENSG00000249241.1	15.0671	-2.34263	0.261023	-8.97481	2.83837e-19	6.79751e-17		AC104035.1	ENSG00000258551.4	3.36085	-1.95245	0.33013	-5.91417	3.3356e-09	1.37572e-07			AC239800.2	ENSG00000232721.2	11.3421	1.41393	0.301702	4.68651	2.77906e-06	4.62697e-05
ENSG00000111837.10	207.692	-1.27254	0.141912	-8.96712	3.04362e-19	7.249e-17		AC104237.3	ENSG00000276668.1	3.77031	-1.1369	0.372877	-3.04899	0.00229613	0.0117315			AC239800.3	ENSG00000263590.2	1.34638	1.33262	0.313945	4.24476	2.18828e-05	0.000259026
ENSG00000133640.17	322.696	-1.77734	0.19853	-8.95253	3.47422e-19	8.22934e-17		AC104241.2	ENSG00000255079.1	1.23891	-1.212	0.470772	-2.57451	0.0100384	0.0374469			AC241644.1	ENSG00000227139.1	0.386485	1.41691	0.500438	2.83134	0.00463532	0.020409
ENSG00000067842.16	74.099	-2.17631	0.243179	-8.94941	3.57394e-19	8.41954e-17		AC104472.2	ENSG00000241307.1	1.57087	-1.02812	0.254613	-4.03796	5.39188e-05	0.000549675			AC243829.2	ENSG00000276241.1	4.19748	1.10701	0.376798	2.93794	0.00330404	0.0156252
ENSG00000274012.1	2702.3	2.33965	0.262244	8.92163	4.59468e-19	1.07657e-16		AC104758.3	ENSG00000260776.4	10.5486	-1.18495	0.267016	-4.43774	9.09069e-06	0.0001238			AC243972.3	ENSG00000256350.1	13.9917	1.08437	0.434951	2.49309	0.0126636	0.0449125
ENSG00000170948.3	8.49028	-2.29432	0.257736	-8.90184	5.49291e-19	1.28011e-16		AC104758.4	ENSG00000261244.1	0.559062	-1.24625	0.506	-2.46295	0.0137798	0.0479731			AC246787.2	ENSG00000244620.1	2.99539	1.23	0.455076	2.70285	0.00687472	0.0278999
ENSG00000128408.8	313.873	-1.39309	0.156825	-8.8831	6.50253e-19	1.5073e-16		AC104809.1	ENSG00000223991.1	14.8826	-3.94997	0.37207	-10.6162	2.50599e-26	1.01521e-23			AC253536.4	ENSG00000235689.1	10.735	1.39512	0.448661	3.10952	0.00187392	0.00996428
ENSG00000171811.11	233.237	-1.84709	0.207977	-8.88119	6.61505e-19	1.52523e-16		AC104809.2	ENSG00000233392.4	46.3043	-1.73452	0.372951	-4.65079	3.30668e-06	5.35295e-05			ACKR1	ENSG00000213088.8	255.615	1.54891	0.223568	6.92815	4.26388e-12	3.51381e-10
ENSG00000100097.10	17825.7	1.26735	0.142923	8.86734	7.49144e-19	1.71815e-16		AC105118.1	ENSG00000253931.1	12.1836	-1.48316	0.277716	-5.34055	9.26666e-08	2.56502e-06			ACKR4	ENSG00000129048.6	66.9162	1.08492	0.244321	4.44056	8.97263e-06	0.000122423
ENSG00000178125.13	53.0159	-2.01534	0.227649	-8.85282	8.53345e-19	1.94684e-16		AC105219.2	ENSG00000254548.1	27.9661	-1.02371	0.196998	-5.19654	2.0303e-07	5.02899e-06			ACTA2	ENSG00000107796.11	9484.85	1.08259	0.199205	5.43456	5.49333e-08	1.62429e-06
ENSG00000207175.1	49.4884	2.98507	0.337776	8.83742	9.79563e-19	2.22309e-16		AC105393.2	ENSG00000236856.1	1.79304	-1.27684	0.417068	-3.06147	0.0022025	0.0113684			ACTA2-AS1	ENSG00000180139.11	123.094	1.19654	0.220824	5.41854	6.0087e-08	1.75275e-06
ENSG00000162004.15	465.656	-1.71898	0.194661	-8.83062	1.04096e-18	2.35014e-16		AC105935.1	ENSG00000228008.1	10.5213	-1.00125	0.179146	-5.58903	2.28343e-08	7.57887e-07			ACTG2	ENSG00000163017.12	1122.68	1.01019	0.244259	4.13575	3.5379e-05	0.000386486
ENSG00000277350.1	4.25087	-4.95742	0.562171	-8.81835	1.16159e-18	2.60889e-16		AC106820.4	ENSG00000260293.2	131.694	-1.06227	0.222038	-4.78418	1.71685e-06	3.08286e-05			ADAMDEC1	ENSG00000134028.13	380.88	1.26602	0.278484	4.54613	5.46423e-06	8.09771e-05
ENSG00000172955.16	29.8805	-1.88392	0.214114	-8.79869	1.38426e-18	3.09296e-16		AC108097.1	ENSG00000260183.1	1.53032	-1.68468	0.332584	-5.06544	4.0746e-07	9.00672e-06			ADAMTS5	ENSG00000154736.5	550.294	1.12351	0.210189	5.34527	9.02817e-08	2.50637e-06
ENSG00000168026.15	469.383	-1.10926	0.126163	-8.79232	1.465e-18	3.25658e-16		AC108134.4	ENSG00000263011.1	37.7941	-1.05255	0.188058	-5.59694	2.1817e-08	7.26902e-07			ADCYAP1	ENSG00000141433.11	26.9387	1.64041	0.330149	4.9687	6.74048e-07	1.38343e-05
ENSG00000102904.13	121.544	-1.31524	0.149825	-8.7785	1.65668e-18	3.66387e-16		AC110058.1	ENSG00000255029.1	1.27885	-2.1352	0.535152	-3.9899	6.61011e-05	0.000652387			ADGRG4	ENSG00000156920.9	0.923652	1.79614	0.4398	4.08398	4.42704e-05	0.000464984
ENSG00000206737.1	58.8332	4.25841	0.485141	8.77767	1.66892e-18	3.67222e-16		AC110285.1	ENSG00000262223.5	1.42952	-1.07109	0.394321	-2.7163	0.0066016	0.0270472			ADH1B	ENSG00000196616.11	473.077	2.47789	0.384209	6.44933	1.12344e-10	6.64362e-09
ENSG00000233730.1	29.9038	-3.32103	0.378378	-8.77702	1.6786e-18	3.67487e-16		AC110285.7	ENSG00000279692.1	28.0162	-1.02982	0.253972	-4.05487	5.01619e-05	0.000516845			ADH4	ENSG00000198099.7	3.81484	1.3634	0.285009	4.7837	1.72097e-06	3.08771e-05
ENSG00000170703.14	19.9972	-2.34374	0.267544	-8.76022	1.94871e-18	4.24476e-16		AC110998.1	ENSG00000253223.1	12.5863	-1.73065	0.191637	-9.03089	1.70275e-19	4.14658e-17			ADIPOQ	ENSG00000181092.8	73.3699	1.92458	0.531991	3.61768	0.000297251	0.00226449
ENSG00000152611.10	239.66	-2.68706	0.306805	-8.75818	1.98428e-18	4.30063e-16		AC112176.1	ENSG00000260066.1	14.2727	-1.6497	0.355912	-4.63514	3.56696e-06	5.68444e-05			ADRA1A	ENSG00000120907.16	4.10077	1.04156	0.318367	3.27156	0.00106957	0.00638254
ENSG00000140527.13	149.533	-1.38267	0.158086	-8.7463	2.20454e-18	4.75423e-16		AC112200.2	ENSG00000280017.1	0.589663	-1.81194	0.477768	-3.79252	0.000149129	0.00127904			ADRB3	ENSG00000188778.4	12.232	1.809	0.337985	5.35232	8.68351e-08	2.42998e-06
ENSG00000118997.12	246.329	-1.34174	0.153488	-8.74167	2.29682e-18	4.92872e-16		AC112204.1	ENSG00000248349.1	1.25517	-3.0532	0.477407	-6.39538	1.60145e-10	9.20664e-09			AF001548.3	ENSG00000280429.1	2.83731	1.29145	0.338381	3.81657	0.000135322	0.00118416
ENSG00000259508.1	17.3138	-2.79432	0.320139	-8.72846	2.58153e-18	5.51239e-16		AC112204.3	ENSG00000279737.1	2.96558	-2.89941	0.440528	-6.58168	4.65175e-11	3.06909e-09			AF015262.1	ENSG00000234703.1	4.54611	1.65943	0.349968	4.74167	2.11961e-06	3.67956e-05
ENSG00000206113.6	33.1156	-1.7192	0.197307	-8.71331	2.95121e-18	6.27088e-16		AC113208.1	ENSG00000260152.2	1.00841	-1.01042	0.398211	-2.5374	0.011168	0.0406976			AF250324.1	ENSG00000272566.1	6.2881	1.1716	0.443897	2.63935	0.00830641	0.0324085
ENSG00000149927.16	203.662	-1.91067	0.219425	-8.7076	3.1037e-18	6.56273e-16		AC113349.1	ENSG00000249621.1	3.99678	-3.83757	0.449735	-8.53297	1.42644e-17	2.8759e-15			AGTR1	ENSG00000144891.16	45.0962	1.34448	0.232516	5.78233	7.36729e-09	2.77213e-07
ENSG00000152669.8	901.395	-1.89375	0.217757	-8.69661	3.41932e-18	7.19501e-16		AC113554.1	ENSG00000264813.4	0.749801	-1.20762	0.342506	-3.52583	0.000422162	0.00299991			AHSP	ENSG00000169877.8	2.18035	1.02577	0.269013	3.8131	0.000137233	0.00119763
ENSG00000155719.15	17.7575	1.38453	0.159713	8.66882	4.36608e-18	9.14282e-16		AC116025.1	ENSG00000261978.1	1.29364	-1.21551	0.302172	-4.02259	5.7562e-05	0.00058067			AJ239322.1	ENSG00000235615.2	3.12356	1.5167	0.296665	5.11251	3.17907e-07	7.34949e-06
ENSG00000178796.11	42.4711	-2.53688	0.292771	-8.66506	4.5128e-18	9.40464e-16		AC116562.3	ENSG00000250940.1	2.72276	-1.89119	0.274184	-6.89752	5.29165e-12	4.27146e-10			AL008638.3	ENSG00000279440.1	0.611798	1.2232	0.431204	2.8367	0.00455819	0.0201328
ENSG00000137261.12	119.913	-1.8936	0.218555	-8.66418	4.54791e-18	9.43245e-16		AC117383.1	ENSG00000249417.1	1.3615	-1.11694	0.281025	-3.97452	7.05201e-05	0.000688098			AL021328.1	ENSG00000269985.1	20.9297	1.15732	0.255708	4.52595	6.01248e-06	8.77223e-05
ENSG00000234602.6	100.577	-1.98474	0.229376	-8.65276	5.02681e-18	1.03761e-15		AC117498.3	ENSG00000271547.1	7.15902	-1.01239	0.193239	-5.23902	1.61428e-07	4.12583e-06			AL031056.1	ENSG00000228408.4	0.492571	1.03798	0.423655	2.45007	0.014283	0.0493249
ENSG00000158423.15	334.844	-1.34909	0.155948	-8.65092	5.10837e-18	1.04944e-15		AC118754.2	ENSG00000262921.1	1.72333	-1.00977	0.291021	-3.46974	0.000520961	0.00355736			AL031121.1	ENSG00000217514.1	0.313332	1.18878	0.467082	2.54511	0.0109242	0.0399976
ENSG00000203734.10	27.2904	-1.57288	0.182444	-8.62115	6.62835e-18	1.35528e-15		AC123788.1	ENSG00000254592.1	1.92347	-1.20787	0.400402	-3.01665	0.00255587	0.0127764			AL031123.1	ENSG00000226281.2	47.5006	1.13387	0.267093	4.24522	2.18376e-05	0.000258562
ENSG00000154589.5	295.888	1.29061	0.15083	8.5567	1.16146e-17	2.36364e-15		AC124067.4	ENSG00000254290.1	8.28313	-1.69898	0.339241	-5.00817	5.49495e-07	1.16588e-05			AL031429.1	ENSG00000235782.1	2.9583	2.82896	0.422338	6.69833	2.10812e-11	1.48829e-09
ENSG00000168701.17	1567.21	0.80044	0.0937839	8.53494	1.40228e-17	2.8404e-15		AC124276.1	ENSG00000254991.1	0.859064	-1.31936	0.325506	-4.05325	5.05103e-05	0.000519447			AL031429.2	ENSG00000269933.1	3.52383	1.35467	0.292983	4.62371	3.76933e-06	5.95225e-05
ENSG00000249621.1	3.99678	-3.83757	0.449735	-8.53297	1.42644e-17	2.8759e-15		AC124947.2	ENSG00000257512.1	6.68516	-1.32261	0.333752	-3.96286	7.40563e-05	0.000716704			AL035446.1	ENSG00000234147.1	13.1945	1.4409	0.254841	5.65413	1.5664e-08	5.41026e-07
ENSG00000239593.1	8.37754	-2.10915	0.247459	-8.52323	1.55163e-17	3.11382e-15		AC125611.4	ENSG00000258334.1	34.1605	-2.04115	0.1947	-10.4836	1.0279e-25	3.87448e-23			AL049548.1	ENSG00000226193.1	1.97108	1.53582	0.458268	3.35137	0.000804141	0.00507529
ENSG00000225840.2	3712.99	1.98315	0.233162	8.50547	1.80861e-17	3.6128e-15		AC126177.6	ENSG00000257951.1	40.2627	-1.00773	0.268258	-3.75657	0.000172256	0.00143999			AL049830.1	ENSG00000213867.4	27.388	1.00433	0.162634	6.17542	6.59882e-10	3.19341e-08
ENSG00000170835.13	336.663	-1.80964	0.212884	-8.50063	1.88569e-17	3.7495e-15		AC126323.1	ENSG00000166104.13	42.4051	-1.02268	0.344953	-2.9647	0.00302983	0.0145943			AL050344.1	ENSG00000233755.1	2.10597	1.34616	0.388153	3.46812	0.000524113	0.00357269
ENSG00000269900.3	13.9975	2.72536	0.320687	8.49852	1.92025e-17	3.80079e-15		AC126768.1	ENSG00000248597.1	0.864391	-1.28904	0.524903	-2.45577	0.0140584	0.0487201			AL078590.2	ENSG00000231971.4	16.4005	1.0043	0.342035	2.93625	0.00332208	0.015695
ENSG00000108823.14	22.0169	1.90669	0.224792	8.48203	2.21299e-17	4.3603e-15		AC127496.2	ENSG00000262098.1	14.099	-1.08866	0.221775	-4.90884	9.16151e-07	1.79451e-05			AL078590.3	ENSG00000232310.5	26.2359	1.09875	0.301566	3.64347	0.000268983	0.00208617
ENSG00000177994.14	43.5533	-1.97008	0.232547	-8.47177	2.41684e-17	4.7404e-15		AC129492.6	ENSG00000275011.1	2.71023	-1.17444	0.372884	-3.14961	0.00163488	0.00894787			AL109924.2	ENSG00000229720.1	3.37549	1.47999	0.334371	4.42619	9.59142e-06	0.000129641
ENSG00000123977.8	94.8425	-2.53147	0.29888	-8.46985	2.4572e-17	4.79784e-15		AC130456.1	ENSG00000259871.1	12.1208	-1.23888	0.292719	-4.23233	2.31283e-05	0.000271472			AL109924.4	ENSG00000279810.1	1.09749	1.50987	0.401416	3.76136	0.00016899	0.00141741
ENSG00000128524.4	8487.44	0.821118	0.097068	8.45921	2.69199e-17	5.23271e-15		AC130456.7	ENSG00000280265.1	4.19003	-1.04399	0.295783	-3.52959	0.0004162	0.00296581			AL110505.1	ENSG00000258868.1	1.27403	1.46431	0.427613	3.4244	0.000616169	0.00406655
ENSG00000258699.1	4.38363	-2.65657	0.314167	-8.45591	2.76911e-17	5.35861e-15		AC131009.2	ENSG00000256955.2	1.92987	-2.55686	0.391111	-6.53742	6.25893e-11	3.94914e-09			AL117378.1	ENSG00000236673.4	0.849849	1.21805	0.37019	3.29034	0.00100068	0.00605206
ENSG00000105877.16	155.016	-1.65187	0.195672	-8.44207	3.11767e-17	6.00629e-15		AC133794.1	ENSG00000269916.1	32.1924	-1.94299	0.259283	-7.4937	6.69574e-14	7.99273e-12			AL118523.1	ENSG00000229976.1	0.496611	1.16791	0.411157	2.84054	0.00450377	0.0199433
ENSG00000172236.15	195.101	2.59191	0.307733	8.42259	3.68258e-17	7.06322e-15		AC137695.2	ENSG00000270773.1	11.0522	-1.28317	0.288513	-4.44754	8.68603e-06	0.000119074			AL122019.1	ENSG00000227579.4	17.5737	2.11943	0.353667	5.99271	2.06376e-09	8.87478e-08
ENSG00000077327.14	125.248	-3.41522	0.407073	-8.38971	4.87346e-17	9.30615e-15		AC138356.3	ENSG00000253181.1	4.26699	-1.6567	0.341447	-4.852	1.22221e-06	2.30245e-05			AL133387.2	ENSG00000229649.1	1.20542	1.20626	0.444396	2.71437	0.00664014	0.0271743
ENSG00000186009.4	11.5782	-2.37609	0.283678	-8.37602	5.47458e-17	1.04082e-14		AC138819.1	ENSG00000249849.1	2.86264	-1.24791	0.271083	-4.60341	4.15619e-06	6.4739e-05			AL133467.1	ENSG00000258572.1	6.97008	1.03254	0.24053	4.29277	1.7646e-05	0.00021724
ENSG00000153347.8	213.917	-2.354	0.281117	-8.37374	5.58189e-17	1.05659e-14		AC138894.3	ENSG00000271623.1	0.938975	-1.23931	0.347978	-3.56145	0.000368818	0.00268601			AL135936.1	ENSG00000274863.1	1.72028	1.07888	0.422141	2.55573	0.0105964	0.0391147
ENSG00000120051.13	36.4515	-1.54671	0.184759	-8.37153	5.68752e-17	1.0719e-14		AC140118.1	ENSG00000256484.1	3.03248	-1.60284	0.585897	-2.7357	0.00622476	0.0258131			AL136116.1	ENSG00000216642.1	1.51213	1.08592	0.238007	4.56257	5.05324e-06	7.59773e-05
ENSG00000171962.16	439.883	-1.20883	0.144443	-8.3689	5.81606e-17	1.09138e-14		AC145285.4	ENSG00000261419.1	1.64353	-1.03028	0.288581	-3.57015	0.000356778	0.00261563			AL136140.1	ENSG00000237530.1	0.999892	1.69472	0.388831	4.3585	1.30957e-05	0.000168595
ENSG00000188316.12	57.0162	-1.20041	0.143507	-8.36479	6.02227e-17	1.1252e-14		AC148476.1	ENSG00000274373.1	20.8781	-1.64018	0.331247	-4.95154	7.36276e-07	1.49557e-05			AL136987.1	ENSG00000236069.1	5.39756	1.28461	0.381157	3.37029	0.000750898	0.00479793
ENSG00000222046.2	54.649	-1.34419	0.161008	-8.34857	6.90959e-17	1.28545e-14		AC148477.3	ENSG00000256943.1	3.20371	-1.84992	0.439084	-4.21314	2.51848e-05	0.000291039			AL137186.1	ENSG00000229664.1	2.08926	1.12206	0.328847	3.41209	0.000644658	0.00422115
ENSG00000074842.6	4929.9	0.782675	0.0937855	8.34537	7.09903e-17	1.31505e-14		AC239860.1	ENSG00000275064.1	0.73838	-1.00017	0.356312	-2.80702	0.0050002	0.0216982			AL138828.1	ENSG00000237596.5	9.88888	1.02798	0.229555	4.47813	7.53012e-06	0.000105634
ENSG00000152936.9	17.9832	-3.11108	0.373051	-8.33955	7.45759e-17	1.37559e-14		AC243836.1	ENSG00000229484.1	5.00728	-1.07006	0.297118	-3.60148	0.000316412	0.00238034			AL139147.1	ENSG00000248458.2	3.34579	1.10356	0.310194	3.55764	0.000374206	0.00272022
ENSG00000131044.15	181.702	-1.63112	0.195678	-8.3357	7.70423e-17	1.41506e-14		AC243972.1	ENSG00000248358.2	2.00678	-1.34933	0.421115	-3.20418	0.00135448	0.00768363			AL158819.1	ENSG00000232765.5	1.48107	2.39155	0.773106	3.09343	0.00197859	0.01043
ENSG00000175267.13	393.704	-2.32526	0.27898	-8.33488	7.75777e-17	1.41889e-14		AC247036.1	ENSG00000271201.1	2.50055	-1.68775	0.674091	-2.50374	0.0122889	0.0438534			AL159163.1	ENSG00000249141.1	11.3898	1.01837	0.176917	5.75617	8.60429e-09	3.18506e-07
__ambiguous	2.96567e+06	0.323451	0.0389657	8.30091	1.03316e-16	1.8817e-14		AC254629.1	ENSG00000274993.1	2.9925	-1.05596	0.341822	-3.0892	0.00200695	0.01055			AL160153.1	ENSG00000276012.1	0.46411	1.49234	0.518183	2.87996	0.00397728	0.0181133
ENSG00000214198.6	48.4343	-1.02881	0.124018	-8.2956	1.0804e-16	1.95951e-14		ACBD3-AS1	ENSG00000234478.1	31.2036	-2.33436	0.206403	-11.3097	1.17493e-29	6.21092e-27			AL161734.1	ENSG00000272880.1	0.830819	1.77368	0.62753	2.82646	0.00470663	0.0206684
ENSG00000105404.9	6820.57	0.95801	0.115589	8.2881	1.1507e-16	2.0783e-14		ACP7	ENSG00000183760.9	19.5561	-1.29018	0.334165	-3.86091	0.000112965	0.00102142			AL161773.1	ENSG00000279237.1	2.10316	1.07307	0.244246	4.39337	1.11607e-05	0.000147046
ENSG00000114670.12	938.407	-0.814908	0.0984815	-8.27473	1.28748e-16	2.31571e-14		ACSBG1	ENSG00000103740.8	29.9171	-1.27511	0.171838	-7.42041	1.1676e-13	1.32493e-11			AL161935.3	ENSG00000237797.1	7.20673	1.11279	0.199967	5.56487	2.62347e-08	8.6086e-07
ENSG00000276289.3	15.6511	-1.94643	0.235417	-8.26801	1.36209e-16	2.43977e-14		ACSL6	ENSG00000164398.11	35.9778	-1.04717	0.230041	-4.55211	5.31115e-06	7.90599e-05			AL162511.1	ENSG00000258844.1	2.93701	1.24446	0.392386	3.17153	0.00151637	0.00840218
ENSG00000127540.10	4948.51	0.973813	0.11812	8.24424	1.66213e-16	2.96496e-14		ADAMTS19	ENSG00000145808.7	29.6958	-1.21983	0.374637	-3.25603	0.00112981	0.00665859			AL162574.2	ENSG00000278698.1	4.28431	1.79467	0.46373	3.87008	0.000108799	0.000989744
ENSG00000234409.6	52.7594	-1.53534	0.186739	-8.22184	2.00402e-16	3.56018e-14		ADCYAP1R1	ENSG00000078549.13	884.661	-1.12825	0.290605	-3.88241	0.000103424	0.000949815			AL162726.3	ENSG00000228430.7	1.45447	1.54145	0.350579	4.39688	1.09817e-05	0.00014513
ENSG00000274618.1	23.3491	2.3664	0.287929	8.21868	2.05757e-16	3.64039e-14		ADGB	ENSG00000118492.15	20.6775	-3.84499	0.303109	-12.6852	7.14517e-37	7.37432e-34			AL352979.1	ENSG00000258503.1	0.598642	1.00231	0.342573	2.92583	0.0034354	0.0161145
ENSG00000158428.3	88.0924	-1.67513	0.203885	-8.21604	2.10328e-16	3.70614e-14		ADGRA1	ENSG00000197177.14	26.709	-1.58176	0.362501	-4.36346	1.28019e-05	0.000165352			AL355075.4	ENSG00000259001.3	252.225	3.02806	0.283312	10.6881	1.15751e-26	4.91907e-24
ENSG00000106400.10	8500.68	0.81792	0.0996192	8.21046	2.20342e-16	3.86686e-14		ADGRD1-AS1	ENSG00000256151.1	2.07104	-2.68527	0.582349	-4.6111	4.0055e-06	6.26811e-05			AL355500.1	ENSG00000236303.2	1.28528	1.80484	0.478688	3.77038	0.000162998	0.00137407
ENSG00000183833.15	554.628	-1.25125	0.152406	-8.20997	2.21252e-16	3.86718e-14		ADH6	ENSG00000172955.16	29.8805	-1.88392	0.214114	-8.79869	1.38426e-18	3.09296e-16			AL355607.2	ENSG00000260454.1	2.21589	1.57267	0.319497	4.92234	8.55172e-07	1.69265e-05
ENSG00000145075.10	167.618	-1.44235	0.175741	-8.20723	2.2634e-16	3.94023e-14		AF064860.1	ENSG00000225330.1	0.860184	-1.03858	0.410974	-2.52712	0.0115004	0.0416532			AL355773.1	ENSG00000258784.1	1.97003	1.20968	0.34885	3.46764	0.00052505	0.00357851
ENSG00000154997.8	4.95673	3.30988	0.403392	8.20511	2.30384e-16	3.99458e-14		AF064860.2	ENSG00000231713.2	2.9334	-1.57618	0.33988	-4.63748	3.5269e-06	5.64086e-05			AL355974.1	ENSG00000274331.1	2.30389	1.81042	0.415612	4.35604	1.32437e-05	0.000170097
ENSG00000212283.1	21.0088	1.70698	0.208104	8.20256	2.35331e-16	4.0641e-14		AGBL2	ENSG00000165923.14	194.593	-1.19767	0.149626	-8.00439	1.20057e-15	1.83891e-13			AL355974.2	ENSG00000275830.1	55.9913	1.29422	0.285707	4.5299	5.90118e-06	8.63308e-05
ENSG00000233276.3	31328.4	0.840889	0.102542	8.20044	2.39516e-16	4.11996e-14		AGXT	ENSG00000172482.4	3.8568	-1.18639	0.292961	-4.04965	5.12945e-05	0.000526637			AL356124.2	ENSG00000233351.1	1.27599	1.07791	0.286537	3.76184	0.000168667	0.00141511
ENSG00000197019.4	1106.79	1.03221	0.12606	8.1882	2.65163e-16	4.54309e-14		AK7	ENSG00000140057.7	313.102	-1.58016	0.16801	-9.40516	5.19491e-21	1.35653e-18			AL356417.2	ENSG00000233682.3	20.3081	1.19246	0.206261	5.78133	7.41113e-09	2.78621e-07
ENSG00000251705.1	131.697	2.54422	0.311307	8.1727	3.01568e-16	5.14648e-14		AKAP14	ENSG00000186471.11	75.605	-3.4431	0.30175	-11.4104	3.70897e-30	2.08796e-27			AL356489.2	ENSG00000260947.1	3.91638	1.24639	0.399335	3.12116	0.00180139	0.00966276
ENSG00000126756.10	6650.19	1.01167	0.123832	8.16973	3.09075e-16	5.25391e-14		AKR1C8P	ENSG00000264006.5	2.9848	-1.20611	0.423513	-2.84788	0.0044012	0.0196098			AL356515.1	ENSG00000276527.1	2.00267	1.66926	0.337583	4.94476	7.62379e-07	1.53993e-05
ENSG00000162814.9	339.448	-1.30532	0.159825	-8.16718	3.1568e-16	5.34524e-14		AL008733.1	ENSG00000226286.1	0.944152	-1.92816	0.653317	-2.95134	0.00316395	0.0150961			AL359237.1	ENSG00000258807.4	0.445361	2.0799	0.571801	3.63745	0.000275353	0.0021272
ENSG00000199805.1	28.1427	2.45873	0.301405	8.15758	3.41803e-16	5.76503e-14		AL021155.1	ENSG00000224904.1	1.29492	-1.04769	0.288579	-3.63052	0.000282855	0.00217485			AL391095.2	ENSG00000275285.1	0.590637	1.39342	0.455049	3.06213	0.00219767	0.0113489
ENSG00000266835.4	26.251	1.39469	0.171045	8.15395	3.52222e-16	5.91774e-14		AL021391.1	ENSG00000232363.1	6.26062	-1.71772	0.225175	-7.62836	2.37767e-14	3.08578e-12			AL391704.1	ENSG00000224750.5	1.4791	1.28808	0.495214	2.60105	0.00929384	0.0353231
ENSG00000139714.11	170.879	-1.04672	0.128605	-8.13904	3.98428e-16	6.6682e-14		AL021920.1	ENSG00000279151.1	0.759094	-1.29059	0.362328	-3.56195	0.00036811	0.00268266			AL450003.1	ENSG00000230694.1	0.811804	1.12555	0.41007	2.74477	0.0060553	0.0252384
ENSG00000139445.16	176.964	-2.4736	0.303966	-8.13773	4.02774e-16	6.71502e-14		AL021920.2	ENSG00000280114.1	14.3246	-1.75485	0.322726	-5.4376	5.40023e-08	1.60216e-06			AL589182.1	ENSG00000258314.3	76.5912	1.397	0.396632	3.52215	0.000428055	0.00302937
ENSG00000123610.4	274.729	1.60114	0.197061	8.1251	4.47005e-16	7.42388e-14		AL022341.2	ENSG00000262528.2	10.1779	-1.03502	0.25301	-4.09082	4.29844e-05	0.000453455			AL590426.1	ENSG00000231762.1	1.56934	1.04655	0.386728	2.70616	0.0068067	0.027686
ENSG00000173838.10	62.6786	-1.80367	0.222078	-8.12178	4.59379e-16	7.60027e-14		AL031005.1	ENSG00000236936.1	6.24209	-1.60318	0.244964	-6.54453	5.96825e-11	3.79334e-09			AL662860.1	ENSG00000229274.1	0.524715	1.49883	0.493109	3.03955	0.00236932	0.0120261
ENSG00000155761.12	311.132	-1.4327	0.176782	-8.10431	5.30453e-16	8.74279e-14		AL031283.1	ENSG00000228140.1	22.2105	-1.40717	0.187032	-7.52371	5.32447e-14	6.53824e-12			AL713866.1	ENSG00000261642.1	0.593462	1.95966	0.738541	2.65342	0.0079681	0.031331
ENSG00000131386.16	148.626	1.60712	0.198374	8.10147	5.43004e-16	8.91575e-14		AL031658.2	ENSG00000278012.1	3.07512	-1.12217	0.341283	-3.28808	0.00100872	0.00608643			AL731537.1	ENSG00000223502.1	1.42394	2.02202	0.397421	5.08785	3.62149e-07	8.14639e-06
ENSG00000202198.1	20017.6	2.16905	0.268135	8.08939	5.99634e-16	9.80843e-14		AL031848.1	ENSG00000231868.1	22.8454	-1.33943	0.24382	-5.49354	3.93962e-08	1.23034e-06			AL929601.1	ENSG00000257891.1	1.90529	1.33278	0.530805	2.51086	0.0120436	0.0431844
ENSG00000275379.1	52.7893	2.10591	0.260411	8.08689	6.12085e-16	9.94111e-14		AL035454.1	ENSG00000241054.1	0.668486	-1.52121	0.410816	-3.70289	0.000213157	0.00172705			ALDH1A3	ENSG00000184254.15	457.517	1.04714	0.183779	5.69783	1.21342e-08	4.31133e-07
ENSG00000131097.5	46.5196	0.878328	0.108612	8.08684	6.12332e-16	9.94111e-14		AL049648.1	ENSG00000225417.1	0.917556	-2.05635	0.374595	-5.48953	4.03012e-08	1.25679e-06			ALPK2	ENSG00000198796.6	146.275	1.58384	0.278977	5.67732	1.36818e-08	4.79826e-07
ENSG00000206634.1	24.325	2.08602	0.258596	8.0667	7.22209e-16	1.16812e-13		AL049697.3	ENSG00000218793.1	3.26456	-1.19761	0.266933	-4.48657	7.23806e-06	0.000102165			ANKRD26P1	ENSG00000261239.5	6.46149	1.03472	0.361555	2.86185	0.00421173	0.0189344
ENSG00000116127.16	1762.67	-0.746287	0.0925806	-8.06094	7.57128e-16	1.22005e-13		AL117372.1	ENSG00000276627.1	15.8126	-1.52028	0.497755	-3.05428	0.00225598	0.0115714			ANKRD30A	ENSG00000148513.16	1.12044	1.0601	0.400355	2.64789	0.00809947	0.0317468
ENSG00000212402.1	36.3752	2.27632	0.282643	8.05369	8.03354e-16	1.28974e-13		AL117382.1	ENSG00000226812.2	1.40241	-1.91404	0.402733	-4.75263	2.00786e-06	3.50663e-05			AOC3	ENSG00000131471.5	465.836	1.01007	0.202077	4.99844	5.77961e-07	1.21439e-05
ENSG00000173826.13	12.6097	-1.88743	0.234448	-8.0505	8.24532e-16	1.31886e-13		AL121790.2	ENSG00000259087.4	1.62125	-1.58294	0.410736	-3.85391	0.000116248	0.00104678			AP000221.1	ENSG00000229962.1	2.76368	1.27937	0.484801	2.63896	0.00831607	0.0324363
ENSG00000158113.11	171.429	-1.41788	0.176203	-8.04683	8.49648e-16	1.35403e-13		AL121956.4	ENSG00000280850.1	0.949843	-2.24309	0.597789	-3.75231	0.000175213	0.00145945			AP000894.2	ENSG00000265179.5	2.66634	1.59654	0.453816	3.51802	0.000434772	0.00306889
ENSG00000160298.16	1037.44	-1.01549	0.126486	-8.02847	9.86927e-16	1.56704e-13		AL132801.1	ENSG00000259508.1	17.3138	-2.79432	0.320139	-8.72846	2.58153e-18	5.51239e-16			AP000897.1	ENSG00000264596.1	1.03639	1.23253	0.367129	3.35722	0.000787307	0.0049945
ENSG00000281383.1	1044.94	1.7198	0.214328	8.02411	1.02264e-15	1.61783e-13		AL133299.1	ENSG00000261120.1	1.72626	-1.18372	0.408002	-2.90126	0.00371667	0.0171536			AP001094.1	ENSG00000263970.1	6.60679	1.18074	0.228785	5.16094	2.45713e-07	5.90734e-06
ENSG00000197253.12	133.325	2.42167	0.301986	8.01914	1.06492e-15	1.67858e-13		AL133320.1	ENSG00000275678.1	12.7347	-2.04102	0.349683	-5.83678	5.32209e-09	2.0821e-07			AP001434.1	ENSG00000226012.1	3.32035	1.2422	0.312929	3.96959	7.19967e-05	0.000700683
ENSG00000116985.9	393.583	-1.27107	0.158521	-8.01828	1.07238e-15	1.68422e-13		AL133325.3	ENSG00000278041.1	8.11595	-1.49027	0.332485	-4.48221	7.38735e-06	0.0001039			AP001453.2	ENSG00000256940.1	119.239	1.10559	0.168696	6.55375	5.61107e-11	3.6033e-09
ENSG00000136449.12	96.5039	-1.4715	0.183599	-8.01474	1.10372e-15	1.72097e-13		AL133343.2	ENSG00000233293.1	32.4681	-1.70996	0.261058	-6.55012	5.74901e-11	3.67555e-09			AP001831.1	ENSG00000254733.1	2.69138	1.29853	0.442934	2.93165	0.00337167	0.015874
ENSG00000205277.8	51.202	-2.20606	0.275246	-8.01484	1.10279e-15	1.72097e-13		AL133370.1	ENSG00000258837.1	11.376	-1.44458	0.343287	-4.20809	2.57536e-05	0.000296821			AP002001.1	ENSG00000254811.4	1.55252	1.30252	0.479797	2.71473	0.00663302	0.0271631
ENSG00000225244.3	4.16706	-5.01632	0.625927	-8.01422	1.10835e-15	1.72199e-13		AL136528.1	ENSG00000227589.1	2.70566	-3.25837	0.35107	-9.28125	1.67506e-20	4.29638e-18			AP002001.2	ENSG00000255065.1	1.53463	2.07787	0.487644	4.26103	2.03485e-05	0.000244199
ENSG00000280439.1	7.85615	-2.38107	0.297217	-8.01122	1.13574e-15	1.75825e-13		AL136528.2	ENSG00000235131.1	0.579163	-1.78425	0.406612	-4.38808	1.14356e-05	0.000150258			AP002004.1	ENSG00000235505.6	79.6964	1.06454	0.150094	7.09248	1.31734e-12	1.2382e-10
ENSG00000174776.9	104.699	-1.95264	0.243903	-8.0058	1.1869e-15	1.83091e-13		AL137026.2	ENSG00000237590.1	1.71742	-1.33575	0.454775	-2.93717	0.00331222	0.0156536			AP003064.2	ENSG00000255446.1	1.23353	1.192	0.359895	3.31208	0.000926057	0.00567455
ENSG00000110852.4	516.616	1.29247	0.161459	8.00493	1.19535e-15	1.8374e-13		AL137793.1	ENSG00000236975.1	75.182	-1.31033	0.275192	-4.7615	1.92155e-06	3.38573e-05			AP003385.1	ENSG00000227834.1	0.886065	1.36564	0.420779	3.24551	0.00117242	0.00685008
ENSG00000165923.14	194.593	-1.19767	0.149626	-8.00439	1.20057e-15	1.83891e-13		AL138787.1	ENSG00000232862.4	29.286	-1.2288	0.191939	-6.40205	1.53301e-10	8.87204e-09			AP003548.1	ENSG00000253105.4	1.26442	1.43451	0.334842	4.28414	1.83446e-05	0.000224375
ENSG00000207562.2	1.52886	-4.13107	0.516629	-7.99621	1.28311e-15	1.95842e-13		AL139246.4	ENSG00000229393.1	1.34566	-1.18039	0.417345	-2.82834	0.00467902	0.020568			AP003555.2	ENSG00000254605.1	10.6534	1.14145	0.239325	4.76947	1.84712e-06	3.28547e-05
ENSG00000133112.15	164841	0.948853	0.118799	7.98701	1.38246e-15	2.10265e-13		AL139316.1	ENSG00000258050.2	1.50793	-1.04689	0.390829	-2.67865	0.00739205	0.0295484			AP005137.2	ENSG00000272703.1	1.66907	1.08402	0.372181	2.9126	0.00358432	0.0166509
ENSG00000186952.13	88.3471	-1.57936	0.198324	-7.96355	1.67175e-15	2.53376e-13		AL157414.3	ENSG00000280220.1	1.75443	-1.20118	0.387422	-3.10043	0.00193239	0.0102225			AP005205.2	ENSG00000266441.1	25.9536	1.02734	0.233101	4.40729	1.04674e-05	0.000139267
ENSG00000186790.5	19.624	-2.10036	0.264004	-7.95579	1.7799e-15	2.68827e-13		AL158168.1	ENSG00000236495.1	1.64608	-2.15293	0.341617	-6.30219	2.93478e-10	1.58423e-08			AP005671.1	ENSG00000266288.1	0.341204	1.20689	0.493438	2.44588	0.0144498	0.0497977
ENSG00000201643.1	27.6816	2.47799	0.311683	7.95036	1.85977e-15	2.79915e-13		AL158210.1	ENSG00000225948.2	5.11426	-1.01593	0.319863	-3.17614	0.00149249	0.00829636			AP006219.1	ENSG00000266102.1	0.59209	1.20089	0.442556	2.71354	0.00665695	0.0272251
ENSG00000087086.12	156210	0.760557	0.095723	7.94539	1.93576e-15	2.90344e-13		AL158827.1	ENSG00000227257.1	1.08745	-1.11766	0.351186	-3.18253	0.00145996	0.00815631			APOC1	ENSG00000130208.8	2426.01	1.20906	0.171206	7.06203	1.6409e-12	1.51659e-10
ENSG00000127920.5	986.533	1.15746	0.145863	7.93529	2.10002e-15	3.13895e-13		AL160270.1	ENSG00000230729.1	1.84722	-1.49797	0.308885	-4.84962	1.23701e-06	2.32627e-05			APOL5	ENSG00000128313.2	0.963165	1.38521	0.341525	4.05594	4.99339e-05	0.000514985
ENSG00000197766.6	671.832	1.40105	0.1771	7.91104	2.55247e-15	3.80213e-13		AL160286.1	ENSG00000227141.2	21.8232	-1.04558	0.207826	-5.03104	4.87824e-07	1.04942e-05			ARHGAP26-AS1	ENSG00000226272.4	35.0865	1.57504	0.302391	5.20863	1.90245e-07	4.75031e-06
ENSG00000167468.15	19368.6	0.818423	0.103569	7.90221	2.74001e-15	4.06751e-13		AL161618.1	ENSG00000236164.1	5.10326	-5.25997	0.472887	-11.1231	9.68341e-29	4.71626e-26			ARHGEF7-AS2	ENSG00000235875.3	0.521717	1.38293	0.48588	2.84624	0.00442392	0.0196631
ENSG00000166959.6	148.568	-2.9902	0.378648	-7.89705	2.85591e-15	4.22509e-13		AL162727.1	ENSG00000233817.1	20.5342	-1.21231	0.235639	-5.14479	2.67819e-07	6.36118e-06			ASCL4	ENSG00000187855.5	0.735903	1.24472	0.457144	2.72283	0.00647262	0.0266447
ENSG00000187051.7	2120.26	0.74967	0.0949776	7.89312	2.94726e-15	4.3454e-13		AL353768.1	ENSG00000224764.1	1.2815	-1.06719	0.294107	-3.62859	0.000284974	0.00218904			ASPA	ENSG00000108381.9	22.1575	1.00493	0.236461	4.24987	2.13899e-05	0.000254233
ENSG00000126267.7	21205.9	0.93626	0.11904	7.86507	3.68878e-15	5.42026e-13		AL353770.4	ENSG00000277350.1	4.25087	-4.95742	0.562171	-8.81835	1.16159e-18	2.60889e-16			ATP5ME	ENSG00000169020.8	6490.5	1.04585	0.15239	6.86296	6.7446e-12	5.27723e-10
ENSG00000231057.3	83.3919	-1.53619	0.195675	-7.85072	4.13665e-15	6.05782e-13		AL354726.1	ENSG00000236896.1	1.69574	-1.06561	0.272808	-3.90609	9.38009e-05	0.000874971			ATP6V1G3	ENSG00000151418.10	0.876315	2.2539	0.483812	4.65863	3.18317e-06	5.18725e-05
ENSG00000177556.10	3114.55	0.808806	0.103037	7.84965	4.17189e-15	6.08885e-13		AL354761.1	ENSG00000236543.1	1.24447	-1.41213	0.551866	-2.55882	0.0105028	0.0388261			AWAT1	ENSG00000204195.3	4.59056	1.0592	0.365096	2.90114	0.00371803	0.017158
ENSG00000183617.4	1380.53	0.907516	0.11581	7.83625	4.64205e-15	6.75232e-13		AL355076.3	ENSG00000258878.1	5.33966	-1.02337	0.301086	-3.39894	0.000676487	0.00440229			BARHL1	ENSG00000125492.8	1.4756	1.1543	0.312039	3.69921	0.000216272	0.00174804
ENSG00000163751.3	54.457	2.29975	0.293768	7.82846	4.9387e-15	7.15979e-13		AL355796.1	ENSG00000220154.2	4.1767	-1.00432	0.310869	-3.23068	0.00123496	0.00713854			BCAR4	ENSG00000262117.4	4.18341	2.4676	0.390443	6.32	2.61569e-10	1.43522e-08
ENSG00000120697.7	1432.58	0.7295	0.0933755	7.81254	5.60483e-15	8.09842e-13		AL356310.1	ENSG00000228792.2	3.17876	-1.32977	0.318348	-4.17711	2.95242e-05	0.000333364			BCHE	ENSG00000114200.8	121.576	1.40174	0.3114	4.50143	6.74975e-06	9.63844e-05
ENSG00000113732.7	11212.6	0.775048	0.0992315	7.8105	5.69632e-15	8.20327e-13		AL356479.1	ENSG00000228971.2	2.82419	-1.09696	0.361331	-3.03589	0.00239824	0.012143			BHLHE22	ENSG00000180828.2	39.4381	1.3588	0.265237	5.12296	3.00781e-07	6.99836e-06
ENSG00000187658.6	2.57852	-3.07776	0.394247	-7.80668	5.87123e-15	8.42716e-13		AL356488.1	ENSG00000251484.3	7.7233	-1.18882	0.168451	-7.05736	1.69692e-12	1.55182e-10			BRINP1	ENSG00000078725.11	80.6233	1.37655	0.315451	4.36376	1.27843e-05	0.000165224
ENSG00000118680.11	27424.2	0.741337	0.0950631	7.79837	6.27139e-15	8.9423e-13		AL356805.1	ENSG00000258380.1	2.4189	-1.3562	0.289312	-4.68769	2.76304e-06	4.60755e-05			BRINP3	ENSG00000162670.9	1.67892	1.29348	0.495577	2.61005	0.00905286	0.0346411
ENSG00000169402.14	10.1624	-1.70179	0.21822	-7.79848	6.26564e-15	8.9423e-13		AL357033.1	ENSG00000167046.4	10.7681	-1.07503	0.258447	-4.15956	3.18855e-05	0.000355123			BX276092.7	ENSG00000237265.4	1.48947	1.03036	0.42016	2.4523	0.0141945	0.0490858
ENSG00000144504.14	893.278	-0.838159	0.107593	-7.79006	6.69757e-15	9.51868e-13		AL357093.1	ENSG00000258699.1	4.38363	-2.65657	0.314167	-8.45591	2.76911e-17	5.35861e-15			BX546450.1	ENSG00000214915.3	0.549473	1.44151	0.552265	2.61018	0.00904954	0.0346345
ENSG00000170788.12	18.1238	-1.73524	0.222825	-7.78744	6.83806e-15	9.68658e-13		AL357093.2	ENSG00000258752.1	132.213	-4.88515	0.356554	-13.701	1.0013e-42	2.28438e-39			BX547991.1	ENSG00000264404.2	0.676956	1.28736	0.427882	3.00868	0.00262386	0.0130223
ENSG00000273768.1	50.4723	2.67281	0.343682	7.77699	7.42685e-15	1.04864e-12		AL357134.1	ENSG00000232482.2	4.10592	-1.14185	0.245953	-4.64253	3.44161e-06	5.52709e-05			BX890604.2	ENSG00000225722.1	3.33252	1.27619	0.290209	4.39747	1.09521e-05	0.000144871
ENSG00000120210.6	6.96672	2.99441	0.385823	7.76111	8.41923e-15	1.1849e-12		AL357673.2	ENSG00000280425.1	9.95738	-1.65819	0.254884	-6.50566	7.73551e-11	4.76972e-09			C10orf71-AS1	ENSG00000236208.1	0.529164	1.67082	0.617834	2.70432	0.00684447	0.0278031
ENSG00000188869.11	10.5853	-1.56493	0.201762	-7.75632	8.74289e-15	1.22647e-12		AL358473.1	ENSG00000229191.1	13.5688	-1.14793	0.283163	-4.05395	5.03596e-05	0.00051839			C11orf44	ENSG00000175728.3	1.48078	1.33688	0.343397	3.89312	9.89633e-05	0.000915638
ENSG00000206530.7	445.588	-1.09425	0.14121	-7.74911	9.25364e-15	1.29393e-12		AL359555.1	ENSG00000206249.3	4.32152	-1.18332	0.412491	-2.86872	0.0041214	0.0186269			C11orf87	ENSG00000185742.6	10.2988	1.03859	0.365198	2.84391	0.0044564	0.019782
ENSG00000100228.11	1304.88	-1.09637	0.141525	-7.74687	9.4186e-15	1.31276e-12		AL359736.1	ENSG00000273167.1	2.29819	-1.01107	0.29487	-3.42888	0.000606079	0.00401647			C11orf96	ENSG00000187479.5	1127.22	1.32034	0.192596	6.8555	7.10642e-12	5.52046e-10
ENSG00000006606.7	14.6908	1.62498	0.209779	7.74616	9.47144e-15	1.31589e-12		AL360169.1	ENSG00000238019.1	2.33608	-2.10134	0.427956	-4.91017	9.09965e-07	1.784e-05			C15orf48	ENSG00000166920.9	856.5	1.17105	0.215087	5.44453	5.1942e-08	1.54744e-06
ENSG00000137857.16	627.872	-1.49624	0.193297	-7.74063	9.89257e-15	1.37001e-12		AL360268.1	ENSG00000230536.1	1.62929	-1.24458	0.267941	-4.64497	3.40128e-06	5.47883e-05			C19orf33	ENSG00000167644.10	7552.15	1.18766	0.178777	6.64324	3.06854e-11	2.09798e-09
ENSG00000011465.15	19413.5	1.5673	0.202671	7.73322	1.0486e-14	1.44757e-12		AL360294.1	ENSG00000279261.1	5.53831	-1.01726	0.336172	-3.026	0.00247812	0.0124674			C1orf143	ENSG00000228208.5	3.01366	1.31833	0.367486	3.58743	0.000333956	0.00248003
ENSG00000257489.5	52.622	-1.06788	0.138131	-7.73096	1.06737e-14	1.4688e-12		AL365181.4	ENSG00000272971.1	3.93779	-1.32501	0.399243	-3.3188	0.000904061	0.00556099			C1QTNF3	ENSG00000082196.19	753.184	1.25957	0.208653	6.03666	1.5734e-09	6.91704e-08
ENSG00000239002.3	77.2438	1.7618	0.22792	7.72991	1.07623e-14	1.47631e-12		AL365220.1	ENSG00000233983.2	0.49157	-1.16446	0.447896	-2.59985	0.00932636	0.0354125			C3orf56	ENSG00000214324.4	0.355982	1.93437	0.760871	2.54231	0.0110121	0.0402345
ENSG00000252481.1	42.5288	1.43122	0.18533	7.72257	1.14007e-14	1.55895e-12		AL390726.5	ENSG00000273036.2	21.9722	-1.33805	0.329672	-4.05873	4.93402e-05	0.000509918			C5orf46	ENSG00000178776.4	69.3644	1.98872	0.314346	6.32653	2.50728e-10	1.3845e-08
ENSG00000275530.1	914.037	1.53323	0.198638	7.71872	1.17506e-14	1.60174e-12		AL390755.1	ENSG00000279965.1	41.5863	-2.55871	0.241886	-10.5781	3.76326e-26	1.48296e-23			C7orf33	ENSG00000170279.2	1.10314	1.56621	0.49599	3.15775	0.00158992	0.0087462
ENSG00000186409.13	486.222	-0.901142	0.116823	-7.71374	1.22182e-14	1.66026e-12		AL390778.2	ENSG00000233936.1	13.6188	-1.23284	0.438876	-2.80908	0.00496829	0.0215817			C8orf89	ENSG00000274443.3	7.35602	1.06055	0.250352	4.23625	2.27285e-05	0.000267503
ENSG00000201998.1	16.3268	2.30914	0.299396	7.71267	1.23216e-14	1.66908e-12		AL390860.1	ENSG00000235749.2	13.1047	-1.19688	0.232749	-5.14234	2.71331e-07	6.42698e-06			CACNA1C-AS4	ENSG00000256025.1	1.15764	1.02924	0.376078	2.73677	0.00620448	0.0257422
ENSG00000222041.9	687.659	1.02423	0.132884	7.70769	1.28114e-14	1.73002e-12		AL390961.1	ENSG00000234296.1	0.751193	-1.92251	0.621165	-3.09501	0.00196806	0.0103833			CACNA1C-IT3	ENSG00000256721.1	0.686023	1.2097	0.461489	2.62129	0.00875985	0.0337613
ENSG00000198523.5	110.622	2.07715	0.269731	7.70082	1.35194e-14	1.81996e-12		AL445183.2	ENSG00000235563.1	2.30017	-1.28319	0.3402	-3.77185	0.00016204	0.00136785			CADM2	ENSG00000175161.12	78.3004	1.50434	0.364208	4.13045	3.62051e-05	0.000393625
ENSG00000163071.9	474.257	-1.80544	0.234559	-7.69716	1.39123e-14	1.86705e-12		AL445489.1	ENSG00000237336.1	2.3265	-1.63512	0.314804	-5.19409	2.05719e-07	5.08979e-06			CAGE1	ENSG00000164304.14	17.1086	1.08828	0.254345	4.27877	1.87925e-05	0.000228627
ENSG00000211459.2	177545	1.03843	0.135009	7.69157	1.45345e-14	1.94453e-12		AL445670.1	ENSG00000277103.1	1.65263	-1.03243	0.317015	-3.25673	0.00112703	0.00664309			CALCA	ENSG00000110680.11	7.08996	1.22606	0.396262	3.09406	0.00197435	0.0104104
ENSG00000163479.12	21240.2	0.685284	0.0892819	7.67551	1.64763e-14	2.19754e-12		AL445985.1	ENSG00000228741.2	18.2055	-1.36393	0.216783	-6.29168	3.14046e-10	1.68061e-08			CALHM6	ENSG00000188820.11	497.875	1.17944	0.193396	6.09856	1.07031e-09	4.89398e-08
ENSG00000010310.7	55.4993	-1.43376	0.186985	-7.66782	1.7495e-14	2.32624e-12		AL499627.2	ENSG00000272050.1	1.51662	-1.69502	0.591135	-2.8674	0.00413857	0.0186889			CARTPT	ENSG00000164326.4	5.6527	1.29371	0.443462	2.91729	0.00353083	0.0164642
ENSG00000140479.15	419.606	-1.62502	0.211992	-7.66547	1.78182e-14	2.36198e-12		AL512590.3	ENSG00000255036.4	15.3616	-1.21365	0.167689	-7.23751	4.5699e-13	4.70526e-11			CASC8	ENSG00000246228.5	105.271	1.06596	0.237404	4.49009	7.11944e-06	0.00010072
ENSG00000125743.9	13959.4	0.893804	0.116668	7.66106	1.84405e-14	2.43701e-12		AL513122.2	ENSG00000239593.1	8.37754	-2.10915	0.247459	-8.52323	1.55163e-17	3.11382e-15			CCK	ENSG00000187094.10	16.0021	1.40913	0.333848	4.22087	2.43361e-05	0.000283117
ENSG00000214108.4	12.8739	1.15065	0.150203	7.66063	1.85029e-14	2.43783e-12		AL513128.1	ENSG00000233451.1	0.599305	-1.66156	0.615316	-2.70034	0.00692691	0.0280617			CCL11	ENSG00000172156.3	230.62	1.96924	0.298846	6.58949	4.41342e-11	2.92521e-09
ENSG00000132963.7	5540.81	0.73045	0.095366	7.65944	1.86746e-14	2.45299e-12		AL513318.2	ENSG00000269994.1	81.4829	-1.16318	0.43846	-2.65288	0.00798075	0.031358			CCL14	ENSG00000276409.3	20.7127	1.96574	0.276337	7.11355	1.13092e-12	1.07978e-10
ENSG00000170906.14	6737.47	1.02849	0.134325	7.65674	1.90705e-14	2.49743e-12		AL589765.3	ENSG00000236940.1	0.630216	-1.33144	0.466365	-2.85493	0.00430469	0.0192591			CCL18	ENSG00000275385.1	271.601	1.89938	0.3106	6.11518	9.64461e-10	4.47128e-08
ENSG00000275126.1	12.401	2.31042	0.302196	7.64545	2.0821e-14	2.71846e-12		AL589765.7	ENSG00000269621.1	2.2077	-2.3104	0.335364	-6.88921	5.61014e-12	4.49506e-10			CCL19	ENSG00000172724.10	67.9505	2.05426	0.290101	7.08119	1.4292e-12	1.33229e-10
ENSG00000205231.1	24.3843	-1.57018	0.205657	-7.63494	2.25926e-14	2.94091e-12		AL590004.3	ENSG00000233068.2	0.6514	-1.45282	0.486588	-2.98573	0.00282899	0.0138235			CCL20	ENSG00000115009.10	608.105	1.15175	0.282146	4.0821	4.46304e-05	0.000468311
ENSG00000232363.1	6.26062	-1.71772	0.225175	-7.62836	2.37767e-14	3.08578e-12		AL590491.2	ENSG00000276422.1	2.58753	-4.37874	0.602031	-7.27328	3.50869e-13	3.70052e-11			CCL21	ENSG00000137077.6	427.43	1.75539	0.366992	4.78318	1.7254e-06	3.09436e-05
ENSG00000175600.14	320.264	1.36241	0.178635	7.62678	2.40683e-14	3.11429e-12		AL591424.3	ENSG00000278130.1	0.834481	-1.32539	0.45504	-2.91269	0.0035833	0.0166486			CCL26	ENSG00000006606.7	14.6908	1.62498	0.209779	7.74616	9.47144e-15	1.31589e-12
ENSG00000277893.1	70.7595	-2.4131	0.316462	-7.62525	2.43558e-14	3.14211e-12		AL591516.1	ENSG00000276620.1	0.928579	-1.01352	0.335255	-3.02313	0.00250173	0.0125657			CD1A	ENSG00000158477.6	95.1476	1.12167	0.372348	3.01243	0.00259164	0.0129096
ENSG00000207205.1	18.4881	2.75835	0.362033	7.61906	2.55533e-14	3.28682e-12		AL592043.1	ENSG00000233571.1	1.19707	-1.56062	0.635437	-2.45599	0.0140499	0.0486983			CD1B	ENSG00000158485.9	12.0312	1.15385	0.360792	3.19812	0.00138328	0.00780234
ENSG00000101438.3	4.34331	-3.27322	0.429823	-7.61528	2.63123e-14	3.37444e-12		AL592486.1	ENSG00000228189.4	11.2423	-1.18278	0.331307	-3.57003	0.000356938	0.00261575			CD1E	ENSG00000158488.14	58.8084	1.64705	0.305679	5.38818	7.11735e-08	2.04586e-06
ENSG00000103540.15	1067.46	-0.609167	0.0800702	-7.6079	2.78576e-14	3.56208e-12		AL592528.1	ENSG00000205424.1	4.61043	-1.12678	0.303266	-3.7155	0.0002028	0.00165645			CD207	ENSG00000116031.8	135.965	1.26271	0.260647	4.84452	1.2692e-06	2.37548e-05
ENSG00000277157.1	42.5976	1.68377	0.221337	7.60724	2.80005e-14	3.56982e-12		AL593856.1	ENSG00000236476.2	0.391918	-1.62813	0.524944	-3.10154	0.00192519	0.0101894			CD36	ENSG00000135218.16	591.816	1.31692	0.217475	6.05551	1.39977e-09	6.21737e-08
ENSG00000169126.14	130.475	-1.69494	0.222827	-7.60655	2.81511e-14	3.57849e-12		AL603839.2	ENSG00000238186.1	17.1174	-1.02597	0.158762	-6.46235	1.03087e-10	6.13806e-09			CD3D	ENSG00000167286.8	147.651	1.04299	0.233701	4.46294	8.08436e-06	0.000112103
ENSG00000212232.1	290.152	2.01119	0.265197	7.58377	3.35652e-14	4.24184e-12		AL645608.8	ENSG00000272512.1	125.728	-1.1514	0.210969	-5.45767	4.82422e-08	1.45725e-06			CD48	ENSG00000117091.8	706.373	1.01263	0.184196	5.49758	3.85034e-08	1.20593e-06
ENSG00000173221.12	806.012	0.944994	0.124601	7.58414	3.34697e-14	4.24184e-12		AL645924.1	ENSG00000248399.1	8.01558	-2.70673	0.264047	-10.2509	1.172e-24	4.16416e-22			CD52	ENSG00000169442.7	1017.94	1.02388	0.189791	5.39474	6.86215e-08	1.98087e-06
ENSG00000276790.1	10.8042	1.79583	0.237016	7.57684	3.54065e-14	4.45019e-12		AL732372.2	ENSG00000237094.10	19.9043	-1.09489	0.197767	-5.53626	3.09001e-08	9.90862e-07			CD5L	ENSG00000073754.5	2.70395	1.05838	0.412718	2.56442	0.0103348	0.0383351
ENSG00000129235.9	2163.86	0.826932	0.10914	7.5768	3.54192e-14	4.45019e-12		AL732372.3	ENSG00000250575.1	2.70773	-1.0117	0.267125	-3.78738	0.000152245	0.00130019			CDH16	ENSG00000166589.11	245.896	1.24398	0.395001	3.14929	0.00163665	0.00895612
ENSG00000118939.16	598.759	0.808985	0.106915	7.56662	3.83057e-14	4.79895e-12		AL772337.2	ENSG00000233884.1	0.688478	-1.79258	0.507671	-3.53099	0.000414001	0.00295548			CDH18	ENSG00000145526.10	224.464	1.57033	0.407895	3.84985	0.00011819	0.00105982
ENSG00000277775.1	68.9005	1.80643	0.238877	7.56217	3.96396e-14	4.93752e-12		AL772337.3	ENSG00000234460.1	1.56449	-1.99347	0.468991	-4.25056	2.13236e-05	0.000253515			CDH19	ENSG00000071991.7	15.2278	1.39622	0.557431	2.50475	0.012254	0.0437611
ENSG00000183346.6	104.398	-1.95697	0.258784	-7.56219	3.96347e-14	4.93752e-12		ALDH1A2	ENSG00000128918.13	1281.77	-1.23118	0.322115	-3.82216	0.000132286	0.00116265			CEACAM3	ENSG00000170956.15	7.90662	1.60929	0.271863	5.91948	3.22959e-09	1.33327e-07
ENSG00000100387.8	3506.72	0.763281	0.101045	7.55387	4.22499e-14	5.24759e-12		ALDH1L1-AS1	ENSG00000250218.1	0.706902	-1.1949	0.429184	-2.78411	0.00536746	0.0229173			CEACAM4	ENSG00000105352.9	11.0112	1.14889	0.222692	5.15909	2.48148e-07	5.94938e-06
ENSG00000135441.6	2837.97	0.914764	0.121113	7.55299	4.25363e-14	5.26806e-12		ALLC	ENSG00000151360.8	9.42138	-1.82199	0.377133	-4.83115	1.35748e-06	2.52111e-05			CFD	ENSG00000197766.6	671.832	1.40105	0.1771	7.91104	2.55247e-15	3.80213e-13
ENSG00000127083.7	201.906	2.33642	0.309899	7.53927	4.72597e-14	5.83638e-12		ALOX15	ENSG00000161905.11	38.4867	-1.03809	0.317164	-3.27304	0.00106398	0.00635456			CHIT1	ENSG00000133063.14	165.477	1.00828	0.282279	3.57192	0.000354371	0.00260355
ENSG00000201098.1	9.10068	1.95788	0.260183	7.525	5.27201e-14	6.49222e-12		ALPI	ENSG00000163295.4	6.45016	-2.94882	0.45561	-6.47225	9.65571e-11	5.80508e-09			CIDEA	ENSG00000176194.16	15.2107	2.24539	0.422543	5.31399	1.07252e-07	2.90929e-06
ENSG00000228140.1	22.2105	-1.40717	0.187032	-7.52371	5.32447e-14	6.53824e-12		ALPPL2	ENSG00000163286.6	754.191	-1.47338	0.36862	-3.99702	6.41459e-05	0.000635986			CIDEC	ENSG00000187288.9	40.0332	1.82848	0.330891	5.52592	3.27757e-08	1.04312e-06
ENSG00000275676.1	2.89941	-4.43016	0.58923	-7.51855	5.53862e-14	6.782e-12		ALS2CR12	ENSG00000155749.11	34.6121	-1.76862	0.187385	-9.43842	3.78446e-21	1.01891e-18			CLDN5	ENSG00000184113.9	485.344	1.56373	0.156539	9.98938	1.69642e-23	5.52892e-21
ENSG00000206585.1	109.495	2.60125	0.346209	7.51352	5.75604e-14	7.00863e-12		ALX4	ENSG00000052850.5	58.0211	-2.20537	0.36408	-6.05738	1.38357e-09	6.16378e-08			CLEC10A	ENSG00000132514.12	114.041	1.10162	0.23855	4.61799	3.87479e-06	6.09879e-05
ENSG00000198919.11	806.813	-0.720381	0.0958734	-7.51388	5.74021e-14	7.00863e-12		ANKDD1B	ENSG00000189045.12	28.1166	-1.29847	0.198799	-6.53154	6.5096e-11	4.08944e-09			CLEC12A	ENSG00000172322.12	92.5277	1.01882	0.219067	4.65073	3.30756e-06	5.35295e-05
ENSG00000137707.12	4.15859	-2.4756	0.329677	-7.50916	5.95074e-14	7.2254e-12		ANKFN1	ENSG00000153930.9	46.3908	-1.27487	0.278825	-4.57229	4.82422e-06	7.31173e-05			CLEC1B	ENSG00000165682.13	8.17762	1.22773	0.283109	4.3366	1.44703e-05	0.00018335
ENSG00000130748.6	1529.03	0.916431	0.12211	7.50498	6.14391e-14	7.4281e-12		ANKK1	ENSG00000170209.4	33.3282	-1.43279	0.201009	-7.12799	1.01844e-12	9.78849e-11			CLEC2B	ENSG00000110852.4	516.616	1.29247	0.161459	8.00493	1.19535e-15	1.8374e-13
ENSG00000148225.14	271.216	-0.828367	0.110378	-7.50481	6.15195e-14	7.4281e-12		ANKRD63	ENSG00000230778.1	2.64865	-1.19498	0.335312	-3.56379	0.000365536	0.00266704			CLEC3B	ENSG00000163815.5	68.5176	1.22941	0.16733	7.34718	2.02428e-13	2.22707e-11
ENSG00000130755.11	455.528	1.01366	0.135133	7.5012	6.32357e-14	7.6141e-12		ANKRD66	ENSG00000230062.5	47.9868	-4.40522	0.39073	-11.2743	1.75693e-29	8.95973e-27			CLEC4E	ENSG00000166523.6	154.635	1.25914	0.222571	5.65726	1.53808e-08	5.32091e-07
ENSG00000260467.1	4.04844	-1.79202	0.239072	-7.49572	6.59368e-14	7.91735e-12		ANKUB1	ENSG00000206199.8	17.135	-3.23148	0.293364	-11.0153	3.22577e-28	1.51986e-25			CLLU1OS	ENSG00000205057.4	4.59988	1.51666	0.362195	4.18741	2.82152e-05	0.000320925
ENSG00000182504.9	726.762	-0.610385	0.0814408	-7.49483	6.63827e-14	7.94887e-12		AOC4P	ENSG00000260105.5	23.8336	-1.94096	0.279908	-6.9343	4.08245e-12	3.37071e-10			CLPSL2	ENSG00000196748.8	16.8982	1.0902	0.281641	3.87087	0.000108448	0.000987789
ENSG00000153266.11	20.9819	2.32183	0.30985	7.49339	6.71177e-14	7.99273e-12		AP000550.1	ENSG00000197210.7	0.739449	-1.41425	0.424558	-3.33111	0.000865019	0.00536884			CLUHP11	ENSG00000278138.1	0.332224	1.23824	0.493355	2.50983	0.0120789	0.0432787
ENSG00000269916.1	32.1924	-1.94299	0.259283	-7.4937	6.69574e-14	7.99273e-12		AP000590.1	ENSG00000280089.1	1.96891	-1.53363	0.456668	-3.35831	0.000784198	0.00497769			CLVS2	ENSG00000146352.11	1.14612	1.3726	0.547354	2.5077	0.0121519	0.0434855
ENSG00000277791.3	8782.35	0.896246	0.119663	7.48976	6.89977e-14	8.1717e-12		AP000619.3	ENSG00000256254.1	1.65303	-1.27208	0.438924	-2.89818	0.00375331	0.0172895			CMA1	ENSG00000092009.9	4.11795	1.8817	0.306422	6.14089	8.20604e-10	3.86638e-08
ENSG00000170889.12	63801.1	0.817131	0.109095	7.49007	6.88374e-14	8.1717e-12		AP000842.2	ENSG00000255027.2	4.81403	-1.0461	0.32505	-3.21829	0.00128957	0.00739111			CNTNAP4	ENSG00000152910.17	10.5282	3.4613	0.501685	6.89935	5.22403e-12	4.22474e-10
ENSG00000126458.3	5409.86	0.890498	0.118922	7.4881	6.98769e-14	8.25328e-12		AP000911.1	ENSG00000204241.6	21.2423	-1.06692	0.228012	-4.67921	2.87987e-06	4.76245e-05			COL10A1	ENSG00000123500.8	2044.39	1.2674	0.286026	4.43106	9.37712e-06	0.000127221
ENSG00000181085.13	3434.99	-1.35205	0.180782	-7.47889	7.49534e-14	8.82882e-12		AP000911.3	ENSG00000255406.1	8.69497	-4.23743	0.460257	-9.20665	3.36462e-20	8.47942e-18			COL11A1	ENSG00000060718.17	3699.09	1.193	0.316027	3.77499	0.000160016	0.00135393
ENSG00000180638.16	79.8842	-1.5932	0.213101	-7.47625	7.64745e-14	8.98358e-12		AP001271.1	ENSG00000227726.1	3.10072	-1.24779	0.283226	-4.40564	1.05471e-05	0.000140155			COL6A5	ENSG00000172752.13	39.5932	1.14243	0.301025	3.79512	0.00014757	0.00126919
ENSG00000172361.5	190.048	-1.1743	0.157182	-7.47094	7.96257e-14	9.32847e-12		AP001425.1	ENSG00000270835.1	1.256	-1.99812	0.710254	-2.81325	0.00490429	0.0213655			COL8A1	ENSG00000144810.14	3584.99	1.11899	0.235362	4.75434	1.991e-06	3.48139e-05
ENSG00000277105.1	1409.28	1.50501	0.201604	7.46518	8.31877e-14	9.71951e-12		AP002008.1	ENSG00000254980.1	0.955005	-2.67979	0.419212	-6.39245	1.63254e-10	9.36052e-09			COPZ2	ENSG00000005243.8	524.265	1.09818	0.167443	6.55853	5.43419e-11	3.52101e-09
ENSG00000199836.1	9.9174	2.4567	0.329204	7.46255	8.48651e-14	9.88884e-12		AP002008.2	ENSG00000255093.1	0.589161	-1.40388	0.54951	-2.55478	0.0106255	0.0391787			CORIN	ENSG00000145244.10	107.273	1.09615	0.240994	4.54847	5.40385e-06	8.03018e-05
ENSG00000185250.14	460.647	-1.03511	0.138896	-7.45244	9.16295e-14	1.06484e-11		AP002748.4	ENSG00000256349.1	0.523221	-1.25855	0.343545	-3.66343	0.000248862	0.00195957			COX7A1	ENSG00000161281.9	182.38	1.32849	0.133817	9.92767	3.1554e-23	1.00571e-20
ENSG00000162618.11	481.742	0.834337	0.112185	7.43718	1.02855e-13	1.1921e-11		AP002840.1	ENSG00000256757.1	2.13418	-1.02576	0.322784	-3.17785	0.00148373	0.00825611			COX7B2	ENSG00000170516.15	13.2447	2.19067	0.869689	2.51892	0.0117717	0.0423986
ENSG00000207181.1	49.0918	2.23182	0.300171	7.43516	1.04438e-13	1.20722e-11		AP003108.1	ENSG00000255931.1	1.19761	-1.04871	0.325526	-3.22159	0.00127481	0.00732397			COX7CP1	ENSG00000235957.1	33.4565	1.12085	0.167161	6.7052	2.01135e-11	1.4246e-09
ENSG00000039139.9	273.091	-1.30973	0.176203	-7.43305	1.06122e-13	1.22342e-11		AP003396.2	ENSG00000254590.1	1.94216	-1.22648	0.264578	-4.63563	3.55858e-06	5.67945e-05			COX8C	ENSG00000187581.2	80.2822	1.89737	0.405222	4.68229	2.83683e-06	4.70781e-05
ENSG00000278588.1	27.9991	1.90311	0.256156	7.42948	1.09027e-13	1.25026e-11		AP003500.1	ENSG00000281386.1	1.46211	-1.22672	0.448395	-2.7358	0.00622288	0.0258078			CPA3	ENSG00000163751.3	54.457	2.29975	0.293768	7.82846	4.9387e-15	7.15979e-13
ENSG00000238795.1	43.2975	1.28322	0.172719	7.42955	1.08968e-13	1.25026e-11		APOBEC4	ENSG00000173627.7	61.2729	-4.86902	0.381763	-12.754	2.96075e-37	3.2085e-34			CPB1	ENSG00000153002.10	108.679	2.5728	0.37426	6.87437	6.22663e-12	4.93429e-10
ENSG00000206965.1	7.21329	1.86136	0.250587	7.42799	1.10258e-13	1.26104e-11		AQP10	ENSG00000143595.11	2.51427	-1.75489	0.331951	-5.2866	1.24608e-07	3.30966e-06			CRIP1P2	ENSG00000238225.1	4.96065	1.02514	0.217537	4.71246	2.4474e-06	4.15378e-05
ENSG00000263740.2	29.9727	1.87684	0.252757	7.42547	1.12383e-13	1.2786e-11		AQP6	ENSG00000086159.11	201.151	-1.0103	0.266505	-3.79094	0.000150081	0.00128594			CRISP1	ENSG00000124812.13	1.84687	1.78321	0.467847	3.81152	0.000138118	0.00120317
ENSG00000131697.16	1088.75	-0.705708	0.0950358	-7.4257	1.12181e-13	1.2786e-11		ARHGAP36	ENSG00000147256.9	11.8387	-1.02677	0.335449	-3.0609	0.00220676	0.0113809			CRISPLD2	ENSG00000103196.10	2248.85	1.00782	0.212637	4.73962	2.14118e-06	3.70973e-05
ENSG00000103740.8	29.9171	-1.27511	0.171838	-7.42041	1.1676e-13	1.32493e-11		ARMC2-AS1	ENSG00000230290.1	1.2511	-1.40524	0.363342	-3.86755	0.000109933	0.0009986			CSAG2	ENSG00000268902.2	16.8073	1.25675	0.382632	3.2845	0.00102165	0.00614732
ENSG00000177398.17	87.7766	-2.14638	0.289799	-7.40645	1.29725e-13	1.4682e-11		ARMC3	ENSG00000165309.12	524.533	-2.17229	0.203917	-10.6528	1.69237e-26	6.92069e-24			CSAG3	ENSG00000268916.4	36.5403	1.24899	0.365483	3.41738	0.000632275	0.0041555
ENSG00000120055.7	241.875	-1.02798	0.138812	-7.40558	1.30581e-13	1.47403e-11		ARMC4	ENSG00000169126.14	130.475	-1.69494	0.222827	-7.60655	2.81511e-14	3.57849e-12			CSMD1	ENSG00000183117.16	43.8321	1.31449	0.392008	3.35323	0.000798757	0.00504948
ENSG00000276842.1	46.7059	-1.77731	0.240237	-7.39818	1.38065e-13	1.55447e-11		ASB4	ENSG00000005981.11	12.9382	-1.24004	0.3315	-3.7407	0.000183511	0.00152001			CST5	ENSG00000170367.4	131.031	1.08466	0.353174	3.07117	0.00213224	0.0110702
ENSG00000205838.11	59.7958	-1.11443	0.1507	-7.39504	1.41363e-13	1.58748e-11		ASB5	ENSG00000164122.7	3.18159	-2.02397	0.471407	-4.29348	1.75895e-05	0.000216729			CST7	ENSG00000077984.5	402.71	1.32391	0.192509	6.8771	6.10811e-12	4.85813e-10
ENSG00000054148.16	5321.27	0.766075	0.103699	7.38751	1.49602e-13	1.67566e-11		ASCL3	ENSG00000176009.3	0.879928	-1.35446	0.513892	-2.63569	0.00839665	0.0326828			CSTA	ENSG00000121552.3	325.33	1.0152	0.205957	4.92917	8.25791e-07	1.64653e-05
ENSG00000165325.12	116.54	-1.60481	0.217563	-7.37632	1.62727e-13	1.81797e-11		ATP1B4	ENSG00000101892.10	1.10015	-1.07681	0.325553	-3.30762	0.000940917	0.00574855			CT55	ENSG00000169551.11	3.77983	1.10729	0.346354	3.19699	0.00138869	0.00782877
ENSG00000166595.10	3385.17	0.744077	0.100932	7.37209	1.6797e-13	1.87172e-11		ATP2B3	ENSG00000067842.16	74.099	-2.17631	0.243179	-8.94941	3.57394e-19	8.41954e-17			CTHRC1	ENSG00000164932.11	3920.51	1.16514	0.196085	5.94205	2.81488e-09	1.1789e-07
ENSG00000280213.1	119.848	-1.05017	0.142481	-7.37062	1.69836e-13	1.88767e-11		ATP4B	ENSG00000186009.4	11.5782	-2.37609	0.283678	-8.37602	5.47458e-17	1.04082e-14			CTSG	ENSG00000100448.3	8.43831	1.97875	0.326235	6.0654	1.31623e-09	5.88193e-08
ENSG00000112335.13	9770.11	0.626596	0.0851588	7.35797	1.86723e-13	2.07004e-11		ATP5PBP5	ENSG00000254944.1	14.0091	-1.07179	0.180668	-5.93237	2.98586e-09	1.24211e-07			CTSK	ENSG00000143387.11	3593.45	1.65335	0.230917	7.15997	8.06963e-13	7.87825e-11
ENSG00000186577.10	1925.78	0.751476	0.102136	7.35759	1.8726e-13	2.07071e-11		AZGP1	ENSG00000160862.11	356.576	-1.09889	0.308762	-3.55902	0.000372239	0.0027082			CU633904.3	ENSG00000279895.1	0.430105	1.17622	0.384034	3.06279	0.00219287	0.0113268
ENSG00000274735.1	2098.15	1.39331	0.189426	7.35542	1.90327e-13	2.09926e-11		AZU1	ENSG00000172232.8	14.3406	-2.76333	0.271672	-10.1716	2.65618e-24	9.211e-22			CXCL14	ENSG00000145824.11	1906.44	1.64114	0.285591	5.74648	9.11224e-09	3.34452e-07
ENSG00000163815.5	68.5176	1.22941	0.16733	7.34718	2.02428e-13	2.22707e-11		B3GALT5	ENSG00000183778.16	217.574	-1.88677	0.288396	-6.54229	6.05857e-11	3.83948e-09			CXCL17	ENSG00000189377.7	4483.59	1.68765	0.305387	5.52627	3.27109e-08	1.04312e-06
ENSG00000270722.1	43.899	2.7502	0.374638	7.34095	2.12089e-13	2.32745e-11		B3GALT5-AS1	ENSG00000184809.11	43.6193	-1.70724	0.308988	-5.52525	3.29015e-08	1.04635e-06			CXCL5	ENSG00000163735.6	217.086	1.11852	0.30025	3.7253	0.000195084	0.00159934
ENSG00000172426.14	197.069	-1.2869	0.175366	-7.33839	2.16182e-13	2.36637e-11		BAIAP3	ENSG00000007516.12	841.8	-1.99008	0.183821	-10.8262	2.58606e-27	1.12098e-24			CXorf49	ENSG00000215115.6	1.29966	1.20759	0.490936	2.45977	0.0139025	0.0483187
ENSG00000262020.1	5.18912	-2.04191	0.278351	-7.33575	2.20483e-13	2.40737e-11		BCO2	ENSG00000197580.10	94.1436	-1.00946	0.148714	-6.78796	1.13732e-11	8.44169e-10			CYP24A1	ENSG00000019186.8	136.513	1.1906	0.340851	3.49302	0.000477597	0.00331823
ENSG00000105677.10	7183.54	0.690497	0.0941923	7.33072	2.28918e-13	2.49319e-11		BEND3P2	ENSG00000224809.2	1.86675	-1.18454	0.340967	-3.47406	0.000512653	0.00350947			CYP26A1	ENSG00000095596.10	67.0458	1.13814	0.263492	4.31943	1.56429e-05	0.000196327
ENSG00000050628.19	460.991	1.79844	0.245834	7.31566	2.56128e-13	2.7756e-11		BEND4	ENSG00000188848.14	21.117	-1.01102	0.316126	-3.19817	0.00138305	0.00780205			CYP4A11	ENSG00000187048.11	121.546	1.53731	0.346617	4.43518	9.19964e-06	0.000125205
ENSG00000241553.11	6656.11	0.586976	0.0802334	7.31585	2.55753e-13	2.7756e-11		BHLHA9	ENSG00000205899.3	6.10659	-1.57837	0.446797	-3.53262	0.000411456	0.00293926			CYP4A22	ENSG00000162365.10	41.4482	1.24118	0.292788	4.23917	2.24344e-05	0.000264473
ENSG00000165115.13	308.011	-0.716737	0.0980145	-7.31256	2.62104e-13	2.83327e-11		BICRA-AS1	ENSG00000269806.1	4.31535	-1.12117	0.241968	-4.63354	3.59465e-06	5.72016e-05			CYTOR	ENSG00000222041.9	687.659	1.02423	0.132884	7.70769	1.28114e-14	1.73002e-12
ENSG00000129559.11	4792.68	0.71006	0.0971281	7.31055	2.66055e-13	2.86883e-11		BMP15	ENSG00000130385.5	1.06368	-3.08344	0.591342	-5.21431	1.84504e-07	4.63945e-06			DCN	ENSG00000011465.15	19413.5	1.5673	0.202671	7.73322	1.0486e-14	1.44757e-12
ENSG00000200434.1	44.9575	2.7372	0.374787	7.30336	2.80673e-13	3.01894e-11		BMP8B	ENSG00000116985.9	393.583	-1.27107	0.158521	-8.01828	1.07238e-15	1.68422e-13			DEFB125	ENSG00000178591.6	0.522607	1.89408	0.614528	3.08217	0.00205499	0.0107569
ENSG00000171858.16	45393.2	1.02251	0.140074	7.29982	2.88159e-13	3.09179e-11		BNIP3P33	ENSG00000268717.1	2.04018	-1.33388	0.405765	-3.28731	0.0010115	0.0060998			DEFB4A	ENSG00000171711.2	11.6646	1.30165	0.40624	3.20415	0.00135461	0.00768363
ENSG00000249610.1	5.9615	-2.29303	0.314395	-7.29347	3.02077e-13	3.23312e-11		BNIP3P39	ENSG00000269662.1	4.6217	-1.0105	0.261526	-3.86388	0.000111599	0.00101118			DEFB4B	ENSG00000177257.2	1.11119	2.86655	0.765055	3.74685	0.000179067	0.00148812
ENSG00000275714.1	26.2109	1.53909	0.21104	7.2929	3.03351e-13	3.23876e-11		BRD9P2	ENSG00000249908.2	3.04501	-1.19597	0.324954	-3.68044	0.00023283	0.00185899			DHH	ENSG00000139549.2	9.48473	1.13506	0.197595	5.74437	9.22663e-09	3.38078e-07
ENSG00000142534.5	107928	0.853031	0.117041	7.28831	3.13868e-13	3.34281e-11		BRSK2	ENSG00000174672.14	153.383	-1.10678	0.259541	-4.26437	2.00469e-05	0.000241382			DHRS9	ENSG00000073737.15	101.08	1.42391	0.264905	5.37517	7.65084e-08	2.17898e-06
ENSG00000123349.12	16102.4	0.788894	0.108298	7.2845	3.22867e-13	3.43022e-11		BTG4	ENSG00000137707.12	4.15859	-2.4756	0.329677	-7.50916	5.95074e-14	7.2254e-12			DIO3	ENSG00000197406.7	52.4421	1.23037	0.283653	4.33758	1.44058e-05	0.000182801
ENSG00000170959.13	90.4435	-1.20986	0.166124	-7.28288	3.26772e-13	3.46322e-11		BX005040.1	ENSG00000275676.1	2.89941	-4.43016	0.58923	-7.51855	5.53862e-14	6.782e-12			DIO3OS	ENSG00000258498.5	108.732	1.66573	0.247845	6.72087	1.80641e-11	1.28999e-09
ENSG00000167646.12	401.692	-1.25948	0.173127	-7.27488	3.46731e-13	3.66579e-11		BX255925.2	ENSG00000270259.2	1.26127	-1.11941	0.368286	-3.03952	0.00236959	0.0120261			DIRC1	ENSG00000174325.4	6.6801	1.5934	0.382044	4.17072	3.03642e-05	0.000341248
ENSG00000276422.1	2.58753	-4.37874	0.602031	-7.27328	3.50869e-13	3.70052e-11		C10orf67	ENSG00000179133.10	46.7196	-1.37379	0.226125	-6.07537	1.23699e-09	5.56221e-08			DLG3-AS1	ENSG00000231651.1	27.9026	1.02001	0.22273	4.57956	4.65949e-06	7.10929e-05
ENSG00000106588.9	2549.02	0.905991	0.12461	7.27061	3.57877e-13	3.76526e-11		C10orf95	ENSG00000120055.7	241.875	-1.02798	0.138812	-7.40558	1.30581e-13	1.47403e-11			DMBX1	ENSG00000197587.9	186.522	1.0896	0.337937	3.22428	0.00126291	0.00726909
ENSG00000142669.12	15575.6	0.69887	0.0961705	7.26699	3.67583e-13	3.85802e-11		C11orf16	ENSG00000176029.12	61.3646	-3.30534	0.284697	-11.61	3.66532e-31	2.26972e-28			DNASE1L3	ENSG00000163687.12	12.7271	1.21569	0.205977	5.90205	3.59002e-09	1.47364e-07
ENSG00000119655.7	21150.5	0.82056	0.112931	7.26605	3.70157e-13	3.87566e-11		C11orf53	ENSG00000150750.6	11.6869	-2.12415	0.374596	-5.6705	1.42384e-08	4.96933e-07			DNASE2B	ENSG00000137976.7	5.04669	1.15763	0.236382	4.89729	9.7165e-07	1.89062e-05
ENSG00000179085.7	3131.93	1.03885	0.143069	7.26119	3.83701e-13	4.00778e-11		C11orf88	ENSG00000183644.12	127.671	-3.95661	0.307271	-12.8766	6.09592e-38	7.77177e-35			DPM3	ENSG00000179085.7	3131.93	1.03885	0.143069	7.26119	3.83701e-13	4.00778e-11
ENSG00000164713.8	5798.38	0.659241	0.0908773	7.25419	4.04079e-13	4.21048e-11		C11orf97	ENSG00000257057.1	23.2088	-4.02677	0.42439	-9.48837	2.34664e-21	6.47898e-19			DPP4	ENSG00000197635.8	542.647	1.00718	0.24773	4.06563	4.79021e-05	0.00049794
ENSG00000105193.7	101486	0.968666	0.133606	7.25017	4.16256e-13	4.32696e-11		C16orf71	ENSG00000166246.12	186.085	-1.33399	0.143516	-9.29504	1.4715e-20	3.79673e-18			DPT	ENSG00000143196.4	151.57	1.30111	0.293377	4.43493	9.21017e-06	0.000125309
ENSG00000170296.8	3026.14	0.602314	0.0831473	7.24394	4.35842e-13	4.51973e-11		C1orf141	ENSG00000203963.10	12.4367	-2.53922	0.37704	-6.73461	1.64367e-11	1.18353e-09			DSG4	ENSG00000175065.10	1.30538	1.05078	0.387102	2.71447	0.00663814	0.0271687
ENSG00000105948.12	871.008	-0.59632	0.082353	-7.24102	4.45323e-13	4.60702e-11		C1orf158	ENSG00000157330.8	140.849	-3.4928	0.309693	-11.2783	1.67992e-29	8.669e-27			DUX4L45	ENSG00000261440.1	0.494401	1.16399	0.366976	3.17184	0.00151478	0.00839552
ENSG00000047578.11	1742.92	-0.582261	0.0804419	-7.23829	4.5439e-13	4.68963e-11		C1orf185	ENSG00000204006.7	0.963438	-1.48597	0.466554	-3.18499	0.00144758	0.00810178			EBF2	ENSG00000221818.7	44.3175	1.36994	0.256254	5.34604	8.98999e-08	2.50122e-06
ENSG00000255036.4	15.3616	-1.21365	0.167689	-7.23751	4.5699e-13	4.70526e-11		C1orf189	ENSG00000163263.6	34.9828	-4.11825	0.275993	-14.9215	2.38697e-50	1.53188e-46			ECM2	ENSG00000106823.11	416.976	1.16834	0.179759	6.49949	8.05946e-11	4.92741e-09
ENSG00000241468.6	16248.7	0.889326	0.123011	7.22963	4.84326e-13	4.96314e-11		C1orf194	ENSG00000179902.11	434.479	-3.43593	0.271945	-12.6346	1.36022e-36	1.34003e-33			ECSCR	ENSG00000249751.3	83.8173	1.15473	0.115981	9.95626	2.36815e-23	7.60385e-21
ENSG00000231822.1	37.3775	-0.927365	0.128271	-7.22972	4.83977e-13	4.96314e-11		C1orf87	ENSG00000162598.12	65.9748	-3.86923	0.322956	-11.9807	4.48631e-33	3.53578e-30			EDIL3	ENSG00000164176.11	841.692	1.04525	0.202583	5.15963	2.47436e-07	5.93888e-06
ENSG00000223941.4	3.88547	-3.46841	0.479864	-7.22791	4.90472e-13	5.01427e-11		C1QTNF8	ENSG00000184471.7	1.21494	-3.32531	0.54509	-6.10049	1.05745e-09	4.85049e-08			EFEMP1	ENSG00000115380.17	2065.69	1.0091	0.219706	4.59298	4.36966e-06	6.74885e-05
ENSG00000162543.5	1301.84	-1.08616	0.150368	-7.22333	5.07312e-13	5.17423e-11		C20orf173	ENSG00000125975.12	1.89362	-1.23874	0.320349	-3.86686	0.000110247	0.00100053			EGFLAM-AS2	ENSG00000248572.4	0.411861	1.55972	0.518129	3.0103	0.00260992	0.0129694
ENSG00000034510.5	90544.5	0.797254	0.110465	7.21723	5.30566e-13	5.39869e-11		C20orf85	ENSG00000124237.5	628.929	-4.80904	0.389383	-12.3504	4.84609e-35	4.20777e-32			ELN	ENSG00000049540.15	3275.1	1.02775	0.213939	4.80393	1.55585e-06	2.83606e-05
ENSG00000166289.5	2256.82	1.2323	0.170957	7.20823	5.66828e-13	5.75416e-11		C21orf58	ENSG00000160298.16	1037.44	-1.01549	0.126486	-8.02847	9.86927e-16	1.56704e-13			ENTHD1	ENSG00000176177.9	9.39353	1.84897	0.317831	5.81747	5.97456e-09	2.3e-07
ENSG00000155026.15	15.3719	-1.4224	0.197401	-7.20565	5.77667e-13	5.8505e-11		C22orf15	ENSG00000169314.13	47.7052	-2.1694	0.200375	-10.8267	2.57342e-27	1.12098e-24			EPGN	ENSG00000182585.8	9.72866	1.31599	0.363196	3.62334	0.000290818	0.00222483
ENSG00000239776.2	322.481	1.4488	0.201105	7.20419	5.83908e-13	5.89993e-11		C22orf42	ENSG00000205856.3	1.10478	-1.23634	0.383164	-3.22666	0.00125243	0.00722124			EPYC	ENSG00000083782.6	853.165	2.02753	0.381369	5.31646	1.05804e-07	2.8736e-06
ENSG00000204930.8	10.0094	-1.54459	0.214427	-7.20336	5.87467e-13	5.92208e-11		C2orf50	ENSG00000150873.10	174.058	-1.9926	0.174501	-11.4188	3.36689e-30	1.92032e-27			ERVH-1	ENSG00000251292.1	0.966177	1.33454	0.37749	3.53529	0.000407329	0.00291554
ENSG00000131469.11	66385.6	0.947883	0.131688	7.19793	6.1135e-13	6.14854e-11		C2orf70	ENSG00000173557.13	101.228	-1.428	0.248392	-5.74898	8.9785e-09	3.30383e-07			EVI2A	ENSG00000126860.10	414.633	1.13062	0.162221	6.9696	3.17854e-12	2.69102e-10
ENSG00000124610.4	16.1026	2.12677	0.295633	7.19395	6.29444e-13	6.31586e-11		C2orf72	ENSG00000204128.5	104.044	-1.20363	0.246431	-4.88424	1.03828e-06	1.9985e-05			FABP4	ENSG00000170323.7	364.034	2.9231	0.427083	6.84435	7.68249e-12	5.9255e-10
ENSG00000103121.7	1024.88	0.644421	0.0896238	7.19029	6.46561e-13	6.47263e-11		C2orf73	ENSG00000177994.14	43.5533	-1.97008	0.232547	-8.47177	2.41684e-17	4.7404e-15			FAM177B	ENSG00000197520.9	45.8447	1.17684	0.177854	6.6169	3.66802e-11	2.46508e-09
ENSG00000277351.1	9.86354	-1.80157	0.250619	-7.1885	6.55057e-13	6.54258e-11		C3orf30	ENSG00000163424.7	8.03825	-1.81244	0.573892	-3.15816	0.0015877	0.00873819			FAM20A	ENSG00000108950.10	3499.73	1.01234	0.19341	5.23416	1.65736e-07	4.21854e-06
ENSG00000206702.1	29.7031	2.99682	0.417388	7.17992	6.97508e-13	6.95055e-11		C3orf84	ENSG00000236980.8	1.1132	-1.16629	0.356502	-3.27147	0.0010699	0.00638359			FAM58BP	ENSG00000233827.2	1.31449	1.55382	0.395593	3.92783	8.57156e-05	0.000810539
ENSG00000204666.3	7.76116	-1.89399	0.263935	-7.17597	7.1797e-13	7.1333e-11		C4orf22	ENSG00000197826.10	11.6929	-2.82129	0.309942	-9.10263	8.81737e-20	2.18404e-17			FAP	ENSG00000078098.12	725.729	1.21713	0.270266	4.50344	6.68633e-06	9.56543e-05
ENSG00000165553.4	22.7875	-2.75251	0.383585	-7.17575	7.19139e-13	7.1333e-11		C5orf49	ENSG00000215217.5	467.124	-2.34179	0.214923	-10.8959	1.20552e-27	5.5006e-25			FBN1	ENSG00000166147.12	3263.09	1.07024	0.208717	5.1277	2.93302e-07	6.8723e-06
ENSG00000183172.8	2497.65	0.783707	0.109297	7.17046	7.47439e-13	7.39709e-11		C5orf52	ENSG00000187658.6	2.57852	-3.07776	0.394247	-7.80668	5.87123e-15	8.42716e-13			FCER1A	ENSG00000179639.9	63.1193	1.24612	0.266976	4.66751	3.04872e-06	4.99955e-05
ENSG00000112541.12	190.76	1.4036	0.195806	7.16833	7.59209e-13	7.48968e-11		C6	ENSG00000039537.12	67.694	-1.8387	0.319616	-5.75286	8.77437e-09	3.23696e-07			FCER2	ENSG00000104921.13	7.30417	1.11796	0.270614	4.13121	3.60856e-05	0.000392523
ENSG00000124172.8	15047.3	0.790975	0.110346	7.16814	7.6025e-13	7.48968e-11		C6orf118	ENSG00000112539.13	92.5308	-2.621	0.261208	-10.0341	1.07896e-23	3.59767e-21			FCRL1	ENSG00000163534.13	5.52473	1.07912	0.348535	3.09615	0.0019605	0.0103523
ENSG00000275538.1	14.1507	2.19022	0.305639	7.16602	7.72071e-13	7.58888e-11		C6orf229	ENSG00000260286.2	1.11391	-2.05438	0.420336	-4.88747	1.0214e-06	1.97389e-05			FDCSP	ENSG00000181617.5	24.276	2.07586	0.421494	4.92501	8.43552e-07	1.67195e-05
ENSG00000118508.4	1694.49	0.801402	0.111888	7.16254	7.91975e-13	7.76691e-11		C7orf57	ENSG00000164746.12	176.785	-2.5615	0.234663	-10.9157	9.70253e-28	4.47421e-25			FEZF2	ENSG00000153266.11	20.9819	2.32183	0.30985	7.49339	6.71177e-14	7.99273e-12
ENSG00000149806.9	29855.7	0.846178	0.11815	7.16191	7.95625e-13	7.78509e-11		C9orf129	ENSG00000204352.2	2.9395	-1.02249	0.222727	-4.59077	4.41606e-06	6.80973e-05			FGF1	ENSG00000113578.16	195.621	1.00257	0.211747	4.73473	2.19344e-06	3.78228e-05
ENSG00000143387.11	3593.45	1.65335	0.230917	7.15997	8.06963e-13	7.87825e-11		C9orf135	ENSG00000204711.7	100.295	-1.4634	0.278067	-5.26276	1.41908e-07	3.69225e-06			FGF10	ENSG00000070193.4	9.69119	1.38105	0.375168	3.68114	0.000232189	0.00185559
ENSG00000174950.9	191.213	-1.48598	0.207674	-7.15537	8.34497e-13	8.12875e-11		C9orf24	ENSG00000164972.11	565.615	-3.3492	0.2888	-11.5969	4.27056e-31	2.60727e-28			FGF16	ENSG00000196468.7	8.12694	1.01264	0.296185	3.41896	0.00062862	0.00413675
ENSG00000176381.5	58.9556	-2.10313	0.29394	-7.15496	8.36987e-13	8.13472e-11		CABCOCO1	ENSG00000183346.6	104.398	-1.95697	0.258784	-7.56219	3.96347e-14	4.93752e-12			FGF7	ENSG00000140285.8	250.251	1.73243	0.262254	6.60593	3.9504e-11	2.63849e-09
ENSG00000168894.8	6105.3	0.742031	0.103902	7.14163	9.22337e-13	8.94419e-11		CACNG6	ENSG00000130433.6	55.0503	-3.6161	0.372146	-9.71689	2.55467e-22	7.33359e-20			FILNC1	ENSG00000231426.4	1.63101	1.59962	0.321712	4.97223	6.61872e-07	1.36166e-05
ENSG00000206588.1	8.06402	2.66592	0.373624	7.13531	9.65689e-13	9.34368e-11		CACNG7	ENSG00000105605.6	2.15368	-1.95175	0.371873	-5.24844	1.53393e-07	3.95311e-06			FLG	ENSG00000143631.10	181.977	1.41266	0.344952	4.09523	4.21751e-05	0.000446329
ENSG00000264954.1	8.28433	-1.5337	0.215056	-7.13162	9.91956e-13	9.57646e-11		CACNG8	ENSG00000142408.2	53.7413	-1.04068	0.23293	-4.46776	7.90412e-06	0.000110132			FN1	ENSG00000115414.17	91668.4	1.02378	0.231328	4.42569	9.6136e-06	0.00012986
ENSG00000103599.18	166.169	-0.782425	0.109718	-7.1312	9.94956e-13	9.58408e-11		CALR3	ENSG00000269058.4	5.48123	-1.64615	0.251116	-6.55532	5.55213e-11	3.57891e-09			FNDC1-IT1	ENSG00000235086.1	1.50627	1.01611	0.336664	3.01818	0.00254298	0.0127287
ENSG00000170209.4	33.3282	-1.43279	0.201009	-7.12799	1.01844e-12	9.78849e-11		CAPSL	ENSG00000152611.10	239.66	-2.68706	0.306805	-8.75818	1.98428e-18	4.30063e-16			FOLR3	ENSG00000110203.7	460.16	1.19384	0.265568	4.49544	6.94257e-06	9.86364e-05
ENSG00000124107.5	60691.6	1.4172	0.198962	7.12295	1.0564e-12	1.0131e-10		CASC1	ENSG00000118307.17	338.773	-1.47297	0.207956	-7.0831	1.40963e-12	1.31688e-10			FOXG1	ENSG00000176165.9	86.9893	1.50141	0.499403	3.00641	0.00264349	0.0131032
ENSG00000130332.13	2920.62	0.750671	0.105413	7.12124	1.0696e-12	1.02349e-10		CASP16P	ENSG00000228146.5	26.1813	-1.05317	0.164966	-6.38415	1.72353e-10	9.84317e-09			FOXI1	ENSG00000168269.8	43.7061	1.13149	0.357259	3.16714	0.00153949	0.00850959
ENSG00000276409.3	20.7127	1.96574	0.276337	7.11355	1.13092e-12	1.07978e-10		CATIP	ENSG00000158428.3	88.0924	-1.67513	0.203885	-8.21604	2.10328e-16	3.70614e-14			FP236383.2	ENSG00000280614.1	358.447	1.46012	0.282139	5.17518	2.27691e-07	5.57296e-06
ENSG00000207088.1	38.5452	1.81752	0.255685	7.10844	1.17363e-12	1.11733e-10		CATSPERD	ENSG00000174898.14	34.1229	-3.42748	0.324709	-10.5555	4.78899e-26	1.85347e-23			FP236383.3	ENSG00000281181.1	258.199	1.60229	0.274546	5.83615	5.34213e-09	2.08806e-07
ENSG00000168298.5	194.906	1.48552	0.208991	7.10805	1.17696e-12	1.11733e-10		CBLN2	ENSG00000141668.8	19.9561	-1.32253	0.38286	-3.45435	0.000551618	0.00372794			FP325317.1	ENSG00000277737.2	1.69993	2.00993	0.572648	3.50989	0.000448292	0.00314792
ENSG00000280502.1	23.05	-1.04998	0.147719	-7.10793	1.17798e-12	1.11733e-10		CCDC105	ENSG00000160994.3	0.673926	-2.00373	0.495597	-4.04306	5.27574e-05	0.000539357			FP671120.4	ENSG00000281383.1	1044.94	1.7198	0.214328	8.02411	1.02264e-15	1.61783e-13
ENSG00000116254.16	29.4502	-1.56482	0.220262	-7.10437	1.20872e-12	1.14398e-10		CCDC113	ENSG00000103021.8	774.202	-1.29918	0.131823	-9.85553	6.48756e-23	2.00869e-20			FRMD6-AS2	ENSG00000258537.4	0.973188	1.49161	0.490508	3.04094	0.00235839	0.0119833
ENSG00000163682.14	58196.9	0.906325	0.12763	7.10118	1.23694e-12	1.16814e-10		CCDC114	ENSG00000105479.14	530.597	-2.3473	0.166691	-14.0817	4.92052e-45	1.64069e-41			FRZB	ENSG00000162998.4	1807.8	1.70593	0.243426	7.00801	2.41727e-12	2.09983e-10
ENSG00000164405.9	8871.99	0.922708	0.130019	7.0967	1.27772e-12	1.20403e-10		CCDC151	ENSG00000198003.10	343.88	-1.34331	0.191161	-7.02712	2.10835e-12	1.86893e-10			GABBR2	ENSG00000136928.4	291.276	1.78841	0.327255	5.4649	4.63167e-08	1.4099e-06
ENSG00000274267.1	111.477	1.62684	0.229383	7.09223	1.3197e-12	1.2382e-10		CCDC17	ENSG00000159588.13	202.599	-1.71034	0.180559	-9.4725	2.7322e-21	7.44859e-19			GAGE2A	ENSG00000189064.8	17.5291	2.57616	0.86464	2.97946	0.00288753	0.0140415
ENSG00000235505.6	79.6964	1.06454	0.150094	7.09248	1.31734e-12	1.2382e-10		CCDC170	ENSG00000120262.9	579.495	-1.02631	0.167025	-6.14464	8.01427e-10	3.78838e-08			GALNT15	ENSG00000131386.16	148.626	1.60712	0.198374	8.10147	5.43004e-16	8.91575e-14
ENSG00000267275.1	3.39684	-2.29837	0.324268	-7.08787	1.36195e-12	1.27508e-10		CCDC173	ENSG00000154479.11	129.342	-1.82618	0.185925	-9.82214	9.04044e-23	2.74039e-20			GAPLINC	ENSG00000266835.4	26.251	1.39469	0.171045	8.15395	3.52222e-16	5.91774e-14
ENSG00000118307.17	338.773	-1.47297	0.207956	-7.0831	1.40963e-12	1.31688e-10		CCDC175	ENSG00000151838.10	4.34656	-1.12781	0.268274	-4.20397	2.62277e-05	0.000301403			GFRA4	ENSG00000125861.13	3.76088	1.43064	0.419484	3.41048	0.000648487	0.0042443
ENSG00000172724.10	67.9505	2.05426	0.290101	7.08119	1.4292e-12	1.33229e-10		CCDC180	ENSG00000197816.12	96.6081	-1.1526	0.167873	-6.86592	6.60659e-12	5.18797e-10			GGT5	ENSG00000099998.16	958.283	1.02839	0.154853	6.64108	3.1139e-11	2.12564e-09
ENSG00000063177.11	67637.2	0.816876	0.115454	7.07536	1.49058e-12	1.38653e-10		CCDC181	ENSG00000117477.11	152.873	-1.01991	0.221914	-4.59599	4.30704e-06	6.66538e-05			GJA5	ENSG00000265107.2	812.331	1.23877	0.221231	5.59944	2.1504e-08	7.17579e-07
ENSG00000252906.1	9.4534	2.42339	0.342851	7.06836	1.56778e-12	1.45521e-10		CCDC187	ENSG00000260220.4	116.094	-2.5411	0.233831	-10.8672	1.65118e-27	7.45561e-25			GJB2	ENSG00000165474.5	1579.84	1.03323	0.247216	4.17945	2.92213e-05	0.000330461
ENSG00000214253.7	5989.97	0.68514	0.0969459	7.06725	1.58038e-12	1.46378e-10		CCDC188	ENSG00000234409.6	52.7594	-1.53534	0.186739	-8.22184	2.00402e-16	3.56018e-14			GJD2	ENSG00000159248.4	0.576888	1.61952	0.545687	2.96785	0.00299891	0.0144649
ENSG00000130208.8	2426.01	1.20906	0.171206	7.06203	1.6409e-12	1.51659e-10		CCDC190	ENSG00000185860.12	45.4246	-1.12824	0.396137	-2.84809	0.00439822	0.0196001			GLYATL2	ENSG00000156689.5	144.071	1.64993	0.439805	3.75151	0.00017577	0.00146324
ENSG00000105755.6	2020.07	0.813945	0.115266	7.06142	1.6481e-12	1.52001e-10		CCDC33	ENSG00000140481.12	232.717	-1.22387	0.23815	-5.13905	2.76128e-07	6.5157e-06			GMFG	ENSG00000130755.11	455.528	1.01366	0.135133	7.5012	6.32357e-14	7.6141e-12
ENSG00000244734.2	1604.65	1.7674	0.25036	7.05944	1.67175e-12	1.53854e-10		CCDC39	ENSG00000145075.10	167.618	-1.44235	0.175741	-8.20723	2.2634e-16	3.94023e-14			GNG11	ENSG00000127920.5	986.533	1.15746	0.145863	7.93529	2.10002e-15	3.13895e-13
ENSG00000167863.10	6410.13	0.785792	0.111325	7.05853	1.68268e-12	1.54532e-10		CCDC40	ENSG00000141519.13	830.936	-1.5595	0.159384	-9.78451	1.3123e-22	3.89619e-20			GPR1	ENSG00000183671.11	103.868	1.22607	0.227987	5.3778	7.54001e-08	2.15449e-06
ENSG00000200243.1	3.76014	2.41036	0.341512	7.05793	1.69007e-12	1.54883e-10		CCDC60	ENSG00000183273.5	67.3456	-3.63473	0.346485	-10.4903	9.57142e-26	3.63941e-23			GPR141	ENSG00000187037.7	109.311	1.20196	0.23621	5.08851	3.60882e-07	8.13476e-06
ENSG00000251484.3	7.7233	-1.18882	0.168451	-7.05736	1.69692e-12	1.55182e-10		CCDC65	ENSG00000139537.9	325.426	-1.56566	0.141517	-11.0634	1.88817e-28	8.99414e-26			GPR42	ENSG00000126251.6	1.09343	1.16715	0.351906	3.31665	0.000911052	0.00559526
ENSG00000108518.7	58804.9	0.635759	0.0901463	7.05252	1.75707e-12	1.60344e-10		CCDC74B	ENSG00000152076.17	365.426	-1.27529	0.185663	-6.86884	6.47244e-12	5.09185e-10			GPX3	ENSG00000211445.10	33639.3	1.48529	0.239763	6.19483	5.83465e-10	2.85135e-08
ENSG00000060762.17	1728.04	0.72483	0.102782	7.05208	1.76261e-12	1.60513e-10		CCDC78	ENSG00000162004.15	465.656	-1.71898	0.194661	-8.83062	1.04096e-18	2.35014e-16			GRAMD4P3	ENSG00000278301.1	8.47754	1.62441	0.39748	4.08677	4.37425e-05	0.000460667
ENSG00000231500.5	140908	0.975597	0.138353	7.05149	1.77018e-12	1.60864e-10		CCDC81	ENSG00000149201.8	89.3113	-2.6294	0.194072	-13.5486	8.07927e-42	1.50786e-38			GRAMD4P8	ENSG00000270930.1	7.85811	1.13999	0.218704	5.21245	1.86358e-07	4.66941e-06
ENSG00000211892.3	1754.67	2.48195	0.352144	7.04811	1.81363e-12	1.64468e-10		CCDC96	ENSG00000173013.5	173.147	-1.85352	0.153927	-12.0416	2.14791e-33	1.72418e-30			GRP	ENSG00000134443.8	59.2289	1.36892	0.365659	3.74369	0.000181335	0.00150437
ENSG00000204283.3	2.99292	-2.42832	0.344755	-7.04363	1.87301e-12	1.69497e-10		CCKBR	ENSG00000110148.8	112.406	-1.156	0.288815	-4.00256	6.26605e-05	0.000623684			GSTA5	ENSG00000182793.9	6.76829	1.00931	0.337917	2.98687	0.0028185	0.0137862
ENSG00000240671.2	151.041	2.94383	0.418259	7.0383	1.94594e-12	1.75366e-10		CCL15	ENSG00000275718.1	1.87176	-2.07368	0.46357	-4.47329	7.70243e-06	0.000107668			GSTA9P	ENSG00000243236.5	142.963	2.01633	0.383114	5.26299	1.4173e-07	3.68983e-06
ENSG00000122970.14	917.772	-0.71628	0.101768	-7.03833	1.94564e-12	1.75366e-10		CCND2-AS1	ENSG00000255920.1	4.95626	-1.07368	0.386979	-2.77452	0.0055284	0.0234458			GTSF1L	ENSG00000124196.5	2.43637	1.54705	0.346305	4.46732	7.92045e-06	0.000110322
ENSG00000180992.6	3691.69	0.6973	0.0991188	7.03498	1.99283e-12	1.79218e-10		CCNO	ENSG00000152669.8	901.395	-1.89375	0.217757	-8.69661	3.41932e-18	7.19501e-16			HAND2	ENSG00000164107.8	143.385	1.2115	0.228945	5.29166	1.21214e-07	3.23339e-06
ENSG00000244642.3	8.12179	2.00091	0.284467	7.03389	2.00854e-12	1.79388e-10		CCRL1P1	ENSG00000225415.2	2.20461	-2.12944	0.334158	-6.37257	1.85889e-10	1.05468e-08			HAND2-AS1	ENSG00000237125.7	42.7121	1.19864	0.23577	5.08395	3.69673e-07	8.27696e-06
ENSG00000197956.8	44998.4	1.37192	0.195045	7.03387	2.00879e-12	1.79388e-10		CD164L2	ENSG00000174950.9	191.213	-1.48598	0.207674	-7.15537	8.34497e-13	8.12875e-11			HAPLN3	ENSG00000140511.10	2037.77	1.02244	0.154514	6.61714	3.66207e-11	2.4649e-09
ENSG00000228474.4	23242.2	0.764794	0.108733	7.0337	2.01127e-12	1.79388e-10		CDC20B	ENSG00000164287.11	582.335	-3.994	0.379748	-10.5175	7.1744e-26	2.75211e-23			HAS1	ENSG00000105509.9	48.6947	1.95865	0.298805	6.55496	5.56556e-11	3.57938e-09
ENSG00000166562.7	1697.45	0.75506	0.107338	7.03439	2.00137e-12	1.79388e-10		CDH10	ENSG00000040731.9	5.36436	-1.12589	0.450035	-2.50178	0.0123571	0.0440498			HBA1	ENSG00000206172.7	136.18	1.5632	0.247151	6.32485	2.53478e-10	1.3979e-08
ENSG00000242299.1	2680.5	1.11565	0.158645	7.03235	2.03082e-12	1.8076e-10		CDH12	ENSG00000154162.12	254.545	-1.15184	0.353955	-3.25419	0.00113715	0.00669092			HBA2	ENSG00000188536.11	697.209	1.39952	0.227422	6.15385	7.56258e-10	3.59053e-08
ENSG00000232679.1	37.6284	2.29033	0.325703	7.03195	2.03665e-12	1.80907e-10		CDH4	ENSG00000179242.14	85.8585	-1.24472	0.272686	-4.56466	5.00311e-06	7.54068e-05			HBB	ENSG00000244734.2	1604.65	1.7674	0.25036	7.05944	1.67175e-12	1.53854e-10
ENSG00000198003.10	343.88	-1.34331	0.191161	-7.02712	2.10835e-12	1.86893e-10		CDHR1	ENSG00000148600.13	766.191	-1.09929	0.250976	-4.38006	1.18644e-05	0.00015528			HBQ1	ENSG00000086506.2	26.3176	1.04074	0.318292	3.26976	0.00107638	0.00640987
ENSG00000113811.9	2533.26	0.640418	0.0911891	7.02297	2.17204e-12	1.92146e-10		CDHR3	ENSG00000128536.14	295.758	-2.85919	0.199375	-14.3408	1.21725e-46	4.79676e-43			HCN1	ENSG00000164588.4	5.94272	1.19953	0.342169	3.50565	0.000455487	0.00318966
ENSG00000240382.3	301.712	2.71413	0.386558	7.02128	2.19847e-12	1.94087e-10		CDHR4	ENSG00000187492.7	220.802	-5.01116	0.319612	-15.6789	2.10915e-55	3.04751e-51			HCRTR2	ENSG00000137252.8	5.35223	1.01795	0.298658	3.40842	0.000653413	0.00427202
ENSG00000207392.1	7.80845	2.25765	0.321762	7.01653	2.27454e-12	2.00395e-10		CEL	ENSG00000170835.13	336.663	-1.80964	0.212884	-8.50063	1.88569e-17	3.7495e-15			HILS1	ENSG00000188662.6	4.55979	1.48971	0.302758	4.92045	8.63464e-07	1.70517e-05
ENSG00000170310.13	1225.29	0.603411	0.0860193	7.01483	2.30236e-12	2.02203e-10		CELA2A	ENSG00000142615.7	3.30216	-1.0298	0.247804	-4.15571	3.2428e-05	0.000359963			HIST1H1A	ENSG00000124610.4	16.1026	2.12677	0.295633	7.19395	6.29444e-13	6.31586e-11
ENSG00000173812.9	22682.4	0.532561	0.0759206	7.0147	2.30439e-12	2.02203e-10		CELA3B	ENSG00000219073.6	3.72579	-1.24131	0.412796	-3.00707	0.00263777	0.0130808			HIST1H1B	ENSG00000184357.4	92.753	1.8008	0.256961	7.00806	2.41638e-12	2.09983e-10
ENSG00000109771.14	223.809	-0.9336	0.1331	-7.01428	2.31134e-12	2.02404e-10		CELF3	ENSG00000159409.13	17.4429	-2.20246	0.324361	-6.79016	1.12009e-11	8.32802e-10			HIST1H1D	ENSG00000124575.6	82.262	1.15627	0.218416	5.2939	1.19736e-07	3.19594e-06
ENSG00000143543.13	13127.3	0.589141	0.0840225	7.01171	2.35422e-12	2.05742e-10		CENPUP2	ENSG00000258546.1	1.34887	-1.20502	0.386824	-3.11516	0.00183842	0.00982494			HIST1H1E	ENSG00000168298.5	194.906	1.48552	0.208991	7.10805	1.17696e-12	1.11733e-10
ENSG00000100138.12	6714.7	0.617391	0.0880634	7.01075	2.37039e-12	2.06739e-10		CEP126	ENSG00000110318.12	253.082	-1.53057	0.152036	-10.0672	7.71339e-24	2.63269e-21			HIST1H2AB	ENSG00000278463.1	17.1397	1.25837	0.23917	5.26143	1.4294e-07	3.7124e-06
ENSG00000184357.4	92.753	1.8008	0.256961	7.00806	2.41638e-12	2.09983e-10		CERS3	ENSG00000154227.12	10.1646	-1.17595	0.288926	-4.07005	4.70022e-05	0.000489783			HIST1H2AD	ENSG00000196866.2	111.263	1.01037	0.176653	5.71948	1.06852e-08	3.84055e-07
ENSG00000162998.4	1807.8	1.70593	0.243426	7.00801	2.41727e-12	2.09983e-10		CFAP100	ENSG00000163885.10	156.724	-3.30393	0.243504	-13.5683	6.17462e-42	1.2166e-38			HIST1H2AH	ENSG00000274997.1	15.7241	1.17162	0.242589	4.82963	1.36784e-06	2.536e-05
ENSG00000228242.5	90.4198	-0.969651	0.138446	-7.0038	2.49114e-12	2.15967e-10		CFAP157	ENSG00000160401.13	590.565	-1.86731	0.157699	-11.841	2.39498e-32	1.73025e-29			HIST1H2AJ	ENSG00000276368.1	27.1475	1.5343	0.266171	5.76434	8.19783e-09	3.05285e-07
ENSG00000273341.1	11.84	1.15849	0.16551	6.99952	2.5684e-12	2.21337e-10		CFAP161	ENSG00000156206.12	63.4721	-2.76638	0.211582	-13.0748	4.58875e-39	6.41641e-36			HIST1H2AL	ENSG00000276903.1	18.197	1.20288	0.239713	5.01798	5.22172e-07	1.11452e-05
ENSG00000172428.9	3143.6	0.896208	0.128034	6.99975	2.56427e-12	2.21337e-10		CFAP206	ENSG00000272514.4	39.2328	-1.19846	0.191062	-6.27264	3.5498e-10	1.86287e-08			HIST1H2AM	ENSG00000278677.1	64.7938	1.12131	0.184598	6.07434	1.24497e-09	5.59229e-08
ENSG00000110711.8	3950.75	0.622246	0.0888914	7.00007	2.55838e-12	2.21337e-10		CFAP221	ENSG00000163075.11	175.772	-2.16208	0.20434	-10.5808	3.65759e-26	1.45455e-23			HIST1H2BB	ENSG00000276410.2	13.5292	1.87723	0.27576	6.80746	9.93395e-12	7.50186e-10
ENSG00000207344.1	9.09962	1.98578	0.283985	6.99256	2.69907e-12	2.32136e-10		CFAP43	ENSG00000197748.11	360.79	-1.70184	0.169073	-10.0657	7.83427e-24	2.63951e-21			HIST1H2BE	ENSG00000274290.1	28.802	1.23023	0.201334	6.11041	9.93767e-10	4.58752e-08
ENSG00000159450.11	37.8146	-1.44748	0.207205	-6.98573	2.83374e-12	2.43236e-10		CFAP44	ENSG00000206530.7	445.588	-1.09425	0.14121	-7.74911	9.25364e-15	1.29393e-12			HIST1H2BI	ENSG00000278588.1	27.9991	1.90311	0.256156	7.42948	1.09027e-13	1.25026e-11
ENSG00000200312.1	27.3177	1.9502	0.279233	6.98413	2.86634e-12	2.45064e-10		CFAP45	ENSG00000213085.8	417.413	-2.23403	0.194828	-11.4667	1.93943e-30	1.15162e-27			HIST1H2BL	ENSG00000185130.5	30.0714	1.17275	0.203868	5.75249	8.79403e-09	3.24145e-07
ENSG00000180879.12	14265.9	0.898228	0.12861	6.98413	2.86617e-12	2.45064e-10		CFAP46	ENSG00000171811.11	233.237	-1.84709	0.207977	-8.88119	6.61505e-19	1.52523e-16			HIST1H2BM	ENSG00000273703.1	22.1982	1.57686	0.276167	5.70982	1.13096e-08	4.04154e-07
ENSG00000113387.10	14518.9	0.701865	0.100537	6.98118	2.92719e-12	2.49774e-10		CFAP47	ENSG00000165164.11	176.543	-1.26317	0.262718	-4.80808	1.52386e-06	2.78359e-05			HIST1H2BO	ENSG00000274641.1	58.2344	1.18238	0.205281	5.75983	8.42e-09	3.12752e-07
ENSG00000111404.5	16.7224	2.35909	0.338207	6.97527	3.05273e-12	2.59464e-10		CFAP52	ENSG00000166596.13	97.4243	-2.55738	0.18879	-13.5462	8.34861e-42	1.50786e-38			HIST1H3A	ENSG00000275714.1	26.2109	1.53909	0.21104	7.2929	3.03351e-13	3.23876e-11
ENSG00000169976.6	5019.57	0.719344	0.103124	6.97555	3.04676e-12	2.59464e-10		CFAP53	ENSG00000172361.5	190.048	-1.1743	0.157182	-7.47094	7.96257e-14	9.32847e-12			HIST1H3B	ENSG00000274267.1	111.477	1.62684	0.229383	7.09223	1.3197e-12	1.2382e-10
ENSG00000261949.4	11.3082	-2.45541	0.35219	-6.97183	3.12856e-12	2.65388e-10		CFAP54	ENSG00000188596.8	173.378	-1.81718	0.161005	-11.2865	1.53057e-29	7.99345e-27			HIST1H3C	ENSG00000278272.1	53.2521	1.63298	0.2791	5.85087	4.89023e-09	1.93409e-07
ENSG00000126860.10	414.633	1.13062	0.162221	6.9696	3.17854e-12	2.69102e-10		CFAP57	ENSG00000243710.6	221.984	-2.55255	0.207224	-12.3178	7.26472e-35	6.17458e-32			HIST1H3F	ENSG00000277775.1	68.9005	1.80643	0.238877	7.56217	3.96396e-14	4.93752e-12
ENSG00000100216.5	4500.73	0.686395	0.0985536	6.96468	3.2914e-12	2.78113e-10		CFAP58	ENSG00000120051.13	36.4515	-1.54671	0.184759	-8.37153	5.68752e-17	1.0719e-14			HIST1H3G	ENSG00000273983.1	267.41	1.02475	0.224646	4.56163	5.07592e-06	7.62129e-05
ENSG00000204396.9	535.23	-1.14891	0.164971	-6.96428	3.30092e-12	2.78375e-10		CFAP61	ENSG00000089101.16	103.455	-2.26424	0.193589	-11.6961	1.33431e-31	8.77262e-29			HIST1H3I	ENSG00000275379.1	52.7893	2.10591	0.260411	8.08689	6.12085e-16	9.94111e-14
ENSG00000164035.8	266.832	0.974748	0.139999	6.96253	3.3422e-12	2.81309e-10		CFAP65	ENSG00000181378.12	160.343	-3.32036	0.277177	-11.9792	4.56853e-33	3.53629e-30			HIST1H4A	ENSG00000278637.1	6.50541	1.37121	0.252296	5.43491	5.48249e-08	1.62424e-06
ENSG00000105171.8	3685.66	1.00536	0.144489	6.95803	3.45065e-12	2.89874e-10		CFAP70	ENSG00000156042.16	288.769	-1.69386	0.156387	-10.8312	2.45005e-27	1.0837e-24			HIST1H4B	ENSG00000278705.1	19.04	1.45073	0.224864	6.45157	1.10698e-10	6.55521e-09
ENSG00000280187.1	261.836	-0.776663	0.111706	-6.95276	3.58218e-12	3.00342e-10		CFAP73	ENSG00000186710.10	204.986	-2.727	0.211214	-12.9111	3.89753e-38	5.27957e-35			HIST1H4C	ENSG00000197061.4	344.306	1.03766	0.17235	6.02066	1.73703e-09	7.58258e-08
ENSG00000196262.12	45941.2	0.61001	0.0877775	6.9495	3.66579e-12	3.06758e-10		CFAP74	ENSG00000142609.16	116.961	-3.27612	0.274017	-11.9559	6.04816e-33	4.59947e-30			HIST1H4D	ENSG00000277157.1	42.5976	1.68377	0.221337	7.60724	2.80005e-14	3.56982e-12
ENSG00000164530.12	28.6337	1.97605	0.284409	6.94791	3.70729e-12	3.09634e-10		CFAP77	ENSG00000188523.7	147.774	-3.43141	0.293714	-11.6828	1.56023e-31	1.00942e-28			HIST1H4E	ENSG00000276966.1	103.363	1.22044	0.203344	6.00182	1.9512e-09	8.44941e-08
ENSG00000200785.1	7.18187	1.85943	0.267888	6.94108	3.89107e-12	3.24358e-10		CFAP99	ENSG00000206113.6	33.1156	-1.7192	0.197307	-8.71331	2.95121e-18	6.27088e-16			HIST1H4F	ENSG00000274618.1	23.3491	2.3664	0.287929	8.21868	2.05757e-16	3.64039e-14
ENSG00000108298.8	74289.7	0.852918	0.122919	6.93885	3.95315e-12	3.2832e-10		CFHR5	ENSG00000134389.9	0.976989	-1.07678	0.433967	-2.48126	0.013092	0.0461082			HIST1H4J	ENSG00000197238.4	34.6305	1.11574	0.190283	5.86356	4.53042e-09	1.80995e-07
ENSG00000211450.8	5221.17	0.680031	0.0980038	6.93883	3.95374e-12	3.2832e-10		CGB3	ENSG00000104827.12	1.26147	-2.34732	0.455719	-5.1508	2.59371e-07	6.18424e-06			HIST1H4L	ENSG00000275126.1	12.401	2.31042	0.302196	7.64545	2.0821e-14	2.71846e-12
ENSG00000188089.12	4.18817	-1.66761	0.240432	-6.93588	4.03705e-12	3.34596e-10		CHD5	ENSG00000116254.16	29.4502	-1.56482	0.220262	-7.10437	1.20872e-12	1.14398e-10			HIST2H2AA3	ENSG00000203812.2	22.5802	1.10567	0.211231	5.23443	1.65494e-07	4.21485e-06
ENSG00000214018.3	24.0412	-1.16014	0.167281	-6.93533	4.05285e-12	3.35265e-10		CHIAP3	ENSG00000234020.1	3.26128	-1.93972	0.312921	-6.19876	5.69099e-10	2.79374e-08			HIST2H2AA4	ENSG00000272196.2	22.2472	1.07893	0.220183	4.90017	9.57541e-07	1.86714e-05
ENSG00000260105.5	23.8336	-1.94096	0.279908	-6.9343	4.08245e-12	3.37071e-10		CHP2	ENSG00000166869.2	79.6505	-1.07278	0.350661	-3.05931	0.00221848	0.0114304			HIST2H2AB	ENSG00000184270.4	21.042	1.70913	0.251189	6.80414	1.01652e-11	7.64986e-10
ENSG00000213088.8	255.615	1.54891	0.223568	6.92815	4.26388e-12	3.51381e-10		CHRM4	ENSG00000180720.7	27.2566	-1.16172	0.238227	-4.87652	1.07972e-06	2.06452e-05			HIST2H2AC	ENSG00000184260.5	134.34	1.11836	0.172889	6.46866	9.88777e-11	5.91996e-09
ENSG00000277671.1	26.3805	2.72525	0.393555	6.92469	4.36918e-12	3.59274e-10		CHRNA2	ENSG00000120903.9	1.25106	-1.65003	0.361152	-4.56878	4.90563e-06	7.42474e-05			HIST2H3C	ENSG00000203811.1	12.5989	1.23204	0.219629	5.60967	2.02714e-08	6.81696e-07
ENSG00000183615.5	144.527	0.703539	0.101602	6.92447	4.37623e-12	3.59274e-10		CHRNA4	ENSG00000101204.14	44.7262	-1.19257	0.386886	-3.08248	0.00205287	0.0107483			HOMER2P2	ENSG00000238275.2	0.660266	1.49966	0.449933	3.33308	0.000858894	0.0053423
ENSG00000177640.14	262.377	-0.758038	0.109479	-6.92404	4.38943e-12	3.59676e-10		CHRND	ENSG00000135902.8	16.8621	-1.61721	0.337636	-4.78982	1.66933e-06	3.0125e-05			HOPX	ENSG00000171476.20	1326.46	1.12274	0.172254	6.51794	7.12779e-11	4.452e-09
ENSG00000158023.8	409.386	-1.39773	0.201963	-6.92072	4.49344e-12	3.67504e-10		CICP8	ENSG00000225371.1	2.19994	-1.48792	0.464434	-3.20374	0.00135655	0.00769062			HOTAIRM1	ENSG00000233429.8	317.76	1.3407	0.272695	4.91648	8.81136e-07	1.73533e-05
ENSG00000131951.9	18.0092	-2.43181	0.351742	-6.91362	4.72439e-12	3.85665e-10		CICP9	ENSG00000228882.1	2.51012	-1.05794	0.283869	-3.72688	0.000193867	0.00159279			HOTTIP	ENSG00000243766.6	1.12134	1.2932	0.464538	2.78384	0.00537198	0.0229283
ENSG00000163349.20	3586.5	-0.600119	0.0868084	-6.91314	4.74041e-12	3.86245e-10		CLDN19	ENSG00000164007.9	198.494	-1.0628	0.422045	-2.51821	0.0117954	0.04247			HOXA11	ENSG00000005073.5	19.8559	1.02078	0.336557	3.03301	0.00242128	0.0122366
ENSG00000034713.6	4153.32	0.62134	0.0899733	6.90583	4.99119e-12	4.05916e-10		CLRN1	ENSG00000163646.9	1.70178	-1.35714	0.334519	-4.057	4.97078e-05	0.000512898			HOXA2	ENSG00000105996.6	87.8435	1.08939	0.317714	3.42884	0.000606172	0.00401647
ENSG00000086717.17	40.6499	1.69996	0.246198	6.90485	5.02554e-12	4.07944e-10		CLRN1-AS1	ENSG00000239265.4	11.0579	-1.02967	0.258146	-3.9887	6.64356e-05	0.000655241			HOXA4	ENSG00000197576.12	264.864	1.36275	0.331818	4.10693	4.00954e-05	0.000427766
ENSG00000206596.1	17.118	2.79007	0.404227	6.90222	5.11951e-12	4.14795e-10		CLSTN2-AS1	ENSG00000250433.1	3.84649	-1.01633	0.222492	-4.56792	4.9258e-06	7.44746e-05			HOXA5	ENSG00000106004.4	357.845	1.52515	0.312548	4.87973	1.06232e-06	2.03664e-05
ENSG00000152910.17	10.5282	3.4613	0.501685	6.89935	5.22403e-12	4.22474e-10		CNGA3	ENSG00000144191.10	2.6767	-1.93885	0.290759	-6.66824	2.58885e-11	1.79264e-09			HOXA9	ENSG00000078399.14	175.733	1.14498	0.361148	3.17038	0.0015224	0.00842467
ENSG00000250940.1	2.72276	-1.89119	0.274184	-6.89752	5.29165e-12	4.27146e-10		CNGA4	ENSG00000132259.11	37.3995	-2.9947	0.23313	-12.8456	9.10423e-38	1.09622e-34			HOXA-AS3	ENSG00000254369.5	32.5697	1.10686	0.34396	3.218	0.00129087	0.00739563
ENSG00000119636.14	532.432	-0.766356	0.111179	-6.893	5.46297e-12	4.40155e-10		CNPY1	ENSG00000146910.10	2.98515	-2.19209	0.526089	-4.16676	3.08965e-05	0.000346216			HP	ENSG00000257017.7	3766.39	1.0009	0.347321	2.88176	0.00395459	0.0180309
ENSG00000247735.2	66.976	-0.971129	0.140958	-6.88949	5.59923e-12	4.49506e-10		CNTFR	ENSG00000122756.13	904.881	-1.05587	0.313371	-3.36939	0.000753352	0.00481291			HPGD	ENSG00000164120.12	1542.21	1.05002	0.346016	3.0346	0.00240856	0.0121867
ENSG00000187902.10	7.65727	-1.38942	0.201678	-6.8893	5.60681e-12	4.49506e-10		CNTFR-AS1	ENSG00000237159.4	2.10444	-1.18203	0.405993	-2.91145	0.0035976	0.0166983			HS3ST4	ENSG00000182601.6	5.23143	1.86244	0.334829	5.56235	2.66164e-08	8.72725e-07
ENSG00000269621.1	2.2077	-2.3104	0.335364	-6.88921	5.61014e-12	4.49506e-10		CNTN4-AS1	ENSG00000237990.3	0.933408	-1.6282	0.45077	-3.61205	0.000303787	0.002309			HTR3A	ENSG00000166736.10	2576.45	1.11953	0.310586	3.60456	0.00031268	0.00236005
ENSG00000175416.11	4454.18	0.714638	0.103832	6.88263	5.87564e-12	4.6991e-10		CNTNAP3B	ENSG00000154529.13	15.5489	-1.13543	0.275964	-4.11441	3.88164e-05	0.000417202			HTR3B	ENSG00000149305.5	13.4566	2.24337	0.374244	5.99442	2.04216e-09	8.7906e-08
ENSG00000186976.13	162.957	-0.854954	0.124274	-6.87959	6.00247e-12	4.7917e-10		COL17A1	ENSG00000065618.15	55.4402	-1.01535	0.27861	-3.64434	0.000268083	0.00208031			IGFL1	ENSG00000188293.5	71.7629	1.46208	0.354085	4.12917	3.64068e-05	0.000395223
ENSG00000250334.4	2.06509	2.17788	0.316648	6.87791	6.07355e-12	4.83953e-10		COL2A1	ENSG00000139219.16	834.229	-1.64368	0.383629	-4.28457	1.83096e-05	0.000224009			IGFL2	ENSG00000204866.7	177.261	1.17234	0.306994	3.81875	0.00013413	0.00117543
ENSG00000077984.5	402.71	1.32391	0.192509	6.8771	6.10811e-12	4.85813e-10		COLEC11	ENSG00000118004.16	605.028	-1.34277	0.312241	-4.30042	1.70471e-05	0.000211186			IGHA1	ENSG00000211895.4	11717.9	1.11023	0.324084	3.42575	0.000613112	0.00405277
ENSG00000111832.11	2101.06	0.596655	0.0867669	6.87653	6.13264e-12	4.86871e-10		COX6B2	ENSG00000160471.11	52.1441	-1.17934	0.221087	-5.33425	9.59386e-08	2.64209e-06			IGHG1	ENSG00000211896.5	66739.5	1.22092	0.361497	3.37741	0.000731731	0.00469276
ENSG00000153002.10	108.679	2.5728	0.37426	6.87437	6.22663e-12	4.93429e-10		CPEB1-AS1	ENSG00000259462.2	8.2357	-1.06245	0.220657	-4.81492	1.47259e-06	2.7082e-05			IGHG3	ENSG00000211897.6	3574.67	1.15852	0.336259	3.44531	0.000570402	0.00382802
ENSG00000275877.1	56.0516	2.81713	0.409875	6.87315	6.28014e-12	4.96762e-10		CPXCR1	ENSG00000147183.8	1.97404	-2.59822	0.49475	-5.25158	1.508e-07	3.89556e-06			IGHG4	ENSG00000211892.3	1754.67	2.48195	0.352144	7.04811	1.81363e-12	1.64468e-10
ENSG00000260918.1	7.17985	2.21995	0.323043	6.872	6.33067e-12	4.99846e-10		CRISP2	ENSG00000124490.12	5.62218	-1.47036	0.498943	-2.94694	0.00320931	0.0152671			IGHGP	ENSG00000253755.1	304.076	1.62711	0.376269	4.32432	1.53001e-05	0.000192907
ENSG00000001460.16	757.503	-0.555847	0.0809089	-6.87004	6.41855e-12	5.05863e-10		CRISP3	ENSG00000096006.10	440.45	-1.21554	0.408088	-2.97863	0.00289543	0.0140768			IGHJ2	ENSG00000211904.2	3.91215	1.66978	0.490267	3.40586	0.000659566	0.0043064
ENSG00000152076.17	365.426	-1.27529	0.185663	-6.86884	6.47244e-12	5.09185e-10		CROCC2	ENSG00000226321.5	110.851	-4.18361	0.298282	-14.0257	1.0858e-44	3.36186e-41			IGHM	ENSG00000211899.6	6419.81	1.43316	0.350041	4.09425	4.23545e-05	0.000447853
ENSG00000197816.12	96.6081	-1.1526	0.167873	-6.86592	6.60659e-12	5.18797e-10		CRYBA2	ENSG00000163499.10	1.18386	-1.06746	0.419976	-2.54172	0.0110307	0.0402786			IGHV1-14	ENSG00000253709.1	1.49976	1.61871	0.509968	3.17414	0.00150282	0.00834631
ENSG00000131634.12	436.56	0.747267	0.108867	6.86405	6.69354e-12	5.24675e-10		CRYGB	ENSG00000182187.3	17.9062	-1.16404	0.411058	-2.83181	0.00462853	0.0203813			IGHV1-18	ENSG00000211945.2	1335.26	1.1694	0.387092	3.02099	0.0025195	0.0126422
ENSG00000169020.8	6490.5	1.04585	0.15239	6.86296	6.7446e-12	5.27723e-10		CST1	ENSG00000170373.7	630.719	-1.89852	0.323993	-5.85976	4.63549e-09	1.84175e-07			IGHV1-2	ENSG00000211934.3	409.069	1.41638	0.420025	3.37214	0.000745872	0.00476863
ENSG00000277918.1	17.483	2.50819	0.365626	6.85998	6.88684e-12	5.37881e-10		CST9LP2	ENSG00000204658.5	5.83653	-1.06728	0.302483	-3.52838	0.000418112	0.0029765			IGHV1-24	ENSG00000211950.2	267.089	1.55679	0.407491	3.82044	0.000133213	0.00116914
ENSG00000051523.9	20213.6	0.893335	0.130234	6.85943	6.91335e-12	5.3898e-10		CSTP1	ENSG00000228476.1	2.48008	-1.20319	0.392168	-3.06806	0.00215455	0.0111648			IGHV1-46	ENSG00000211962.2	571.304	1.62047	0.393971	4.11317	3.90256e-05	0.000418417
ENSG00000215187.8	351.907	-1.75987	0.256684	-6.85616	7.07372e-12	5.50493e-10		CTAGE12P	ENSG00000215441.3	2.99093	-1.08225	0.242964	-4.45435	8.41458e-06	0.000116014			IGHV1-58	ENSG00000211968.3	63.7069	1.60212	0.472876	3.38803	0.000703977	0.00455002
ENSG00000187479.5	1127.22	1.32034	0.192596	6.8555	7.10642e-12	5.52046e-10		CTXND1	ENSG00000259417.2	83.6605	-1.80462	0.31481	-5.73242	9.90078e-09	3.60041e-07			IGHV1-67	ENSG00000253274.1	7.91454	1.26992	0.440238	2.88461	0.00391899	0.0179006
ENSG00000204482.9	691.51	1.14921	0.167698	6.85284	7.23988e-12	5.6111e-10		CWH43	ENSG00000109182.10	39.2945	-1.27762	0.347305	-3.67867	0.000234453	0.00186886			IGHV1-69	ENSG00000211973.2	312.137	1.57006	0.435545	3.60482	0.000312367	0.0023585
ENSG00000108107.11	162685	0.853359	0.12453	6.85266	7.24899e-12	5.6111e-10		CYMP-AS1	ENSG00000235407.1	1.94748	-2.02594	0.530755	-3.8171	0.00013503	0.00118269			IGHV1-69D	ENSG00000280411.1	558.932	1.76664	0.403775	4.3753	1.21266e-05	0.000158043
ENSG00000087903.11	822.284	-0.867083	0.12658	-6.85006	7.382e-12	5.70388e-10		CYP2W1	ENSG00000073067.12	184.216	-1.25639	0.340056	-3.69466	0.000220183	0.001774			IGHV1OR15-1	ENSG00000270505.1	0.777699	1.88442	0.593846	3.17325	0.00150744	0.00836443
ENSG00000170323.7	364.034	2.9231	0.427083	6.84435	7.68249e-12	5.9255e-10		CYP4F30P	ENSG00000214081.6	0.842481	-1.17679	0.415197	-2.8343	0.00459265	0.0202541			IGHV1OR15-9	ENSG00000188403.7	4.49492	1.3867	0.475902	2.91384	0.0035701	0.0166026
ENSG00000200176.1	11.7534	3.00813	0.439739	6.84073	7.8792e-12	6.06642e-10		CYP4F62P	ENSG00000239402.3	0.618425	-1.53842	0.485924	-3.16596	0.00154572	0.00853969			IGHV1OR16-1	ENSG00000261704.2	1.38435	1.97654	0.512704	3.85513	0.000115669	0.00104259
ENSG00000161970.11	17765.1	0.850756	0.124564	6.82988	8.49837e-12	6.53154e-10		CYYR1-AS1	ENSG00000197934.7	14.6574	-1.26716	0.352636	-3.59341	0.000326376	0.00243795			IGHV2-5	ENSG00000211937.3	47.8674	2.87447	0.442038	6.50276	7.88592e-11	4.8418e-09
ENSG00000134809.7	1562.35	0.717284	0.105095	6.82511	8.786e-12	6.74065e-10		DACH2	ENSG00000126733.19	56.5386	-1.16842	0.36527	-3.1988	0.00138002	0.00778902			IGHV3-11	ENSG00000211941.3	469.817	1.03058	0.413969	2.48952	0.0127916	0.0453005
ENSG00000227081.5	2488.47	1.15288	0.168931	6.82456	8.8195e-12	6.7544e-10		DAW1	ENSG00000123977.8	94.8425	-2.53147	0.29888	-8.46985	2.4572e-17	4.79784e-15			IGHV3-15	ENSG00000211943.2	925.029	1.44433	0.399958	3.61121	0.000304768	0.00231362
ENSG00000239183.1	9.75297	1.98641	0.291217	6.82106	9.03698e-12	6.90875e-10		DCAF8L2	ENSG00000189186.9	6.08212	-1.0852	0.431257	-2.51637	0.011857	0.0426563			IGHV3-20	ENSG00000211946.3	70.6258	1.34002	0.446726	2.99965	0.00270294	0.013346
ENSG00000207507.1	11.5785	1.19334	0.174988	6.81955	9.1324e-12	6.96941e-10		DCDC1	ENSG00000170959.13	90.4435	-1.20986	0.166124	-7.28288	3.26772e-13	3.46322e-11			IGHV3-35	ENSG00000211957.2	2.89056	1.18072	0.423677	2.78685	0.00532234	0.0227634
ENSG00000204104.10	1506.57	-0.593059	0.0869883	-6.81769	9.25181e-12	7.04812e-10		DCDC2B	ENSG00000222046.2	54.649	-1.34419	0.161008	-8.34857	6.90959e-17	1.28545e-14			IGHV3-43	ENSG00000232216.1	73.4818	1.5173	0.413663	3.66796	0.000244491	0.00193252
ENSG00000070031.3	38.9836	1.35277	0.198429	6.81739	9.27106e-12	7.0504e-10		DCT	ENSG00000080166.14	20.1446	-1.21771	0.257249	-4.73357	2.20605e-06	3.80222e-05			IGHV3-48	ENSG00000211964.3	441.596	1.447	0.424911	3.40542	0.00066063	0.00431205
ENSG00000241529.3	5.97649	1.68348	0.24715	6.81158	9.65348e-12	7.32836e-10		DEUP1	ENSG00000165325.12	116.54	-1.60481	0.217563	-7.37632	1.62727e-13	1.81797e-11			IGHV3-49	ENSG00000211965.3	296.077	1.06234	0.411668	2.58057	0.00986378	0.0369636
ENSG00000164587.10	82484.2	0.919351	0.134995	6.81027	9.74146e-12	7.38222e-10		DGKK	ENSG00000274588.1	75.1032	-1.45454	0.380846	-3.81924	0.000133863	0.00117366			IGHV3-62	ENSG00000253132.1	5.0677	1.941	0.440199	4.40938	1.03668e-05	0.000138013
ENSG00000104904.11	23421.7	0.612596	0.0899822	6.80796	9.89892e-12	7.48846e-10		DISP3	ENSG00000204624.7	112.071	-1.76124	0.283146	-6.22026	4.96325e-10	2.49296e-08			IGHV3-65	ENSG00000253209.1	1.28789	1.9681	0.628303	3.1324	0.00173382	0.00936408
ENSG00000276410.2	13.5292	1.87723	0.27576	6.80746	9.93395e-12	7.50186e-10		DLEC1	ENSG00000008226.18	242.49	-2.4355	0.19337	-12.595	2.24829e-36	2.11863e-33			IGHV3-66	ENSG00000211972.2	68.0194	1.45708	0.41994	3.46974	0.000520961	0.00355736
ENSG00000163617.9	604.241	-0.757273	0.111273	-6.80555	1.00662e-11	7.58852e-10		DLK1	ENSG00000185559.12	725.342	-1.27565	0.477039	-2.6741	0.00749307	0.0298532			IGHV3-73	ENSG00000211976.2	227.159	2.01067	0.419017	4.79854	1.59824e-06	2.90843e-05
ENSG00000184270.4	21.042	1.70913	0.251189	6.80414	1.01652e-11	7.64986e-10		DLX2-AS1	ENSG00000236651.1	2.96337	-1.52061	0.421489	-3.6077	0.00030892	0.00233818			IGHV3OR16-13	ENSG00000271178.1	8.09018	1.09086	0.423243	2.57739	0.00995486	0.037234
ENSG00000148834.11	3569.48	0.6903	0.101491	6.80158	1.03477e-11	7.77368e-10		DLX5	ENSG00000105880.4	247.721	-1.0146	0.28233	-3.59366	0.000326065	0.00243688			IGHV3OR16-15	ENSG00000261834.2	0.797854	1.56321	0.57758	2.70648	0.00679998	0.0276639
ENSG00000134825.12	7061.93	0.720791	0.106018	6.79876	1.05522e-11	7.91362e-10		DNAAF1	ENSG00000154099.16	249.827	-2.98806	0.203065	-14.7148	5.18261e-49	2.80813e-45			IGHV3OR16-8	ENSG00000271130.1	6.15521	1.17816	0.459092	2.56629	0.0102794	0.038185
ENSG00000205544.3	1314.76	0.958597	0.141012	6.79801	1.06077e-11	7.94152e-10		DNAAF3	ENSG00000167646.12	401.692	-1.25948	0.173127	-7.27488	3.46731e-13	3.66579e-11			IGHV3OR16-9	ENSG00000270472.2	6.49057	1.31845	0.434539	3.03415	0.00241218	0.0122022
ENSG00000138587.5	443.484	-0.925391	0.13622	-6.79335	1.09561e-11	8.18818e-10		DNAH10	ENSG00000197653.13	164.857	-1.71991	0.167444	-10.2715	9.46761e-25	3.41994e-22			IGHV4-28	ENSG00000211952.3	90.7723	1.4434	0.392128	3.68094	0.000232373	0.00185637
ENSG00000188015.8	113.199	1.34949	0.198656	6.7931	1.09753e-11	8.18841e-10		DNAH11	ENSG00000105877.16	155.016	-1.65187	0.195672	-8.44207	3.11767e-17	6.00629e-15			IGHV4-31	ENSG00000231475.3	343.253	1.58056	0.408525	3.86894	0.00010931	0.000993766
ENSG00000136149.6	1407.51	0.992477	0.146107	6.7928	1.09981e-11	8.19133e-10		DNAH12	ENSG00000174844.13	131.096	-3.24377	0.25306	-12.8182	1.29706e-37	1.51956e-34			IGHV4-39	ENSG00000211959.2	2094.61	1.85648	0.392495	4.72994	2.24581e-06	3.85847e-05
ENSG00000159409.13	17.4429	-2.20246	0.324361	-6.79016	1.12009e-11	8.32802e-10		DNAH2	ENSG00000183914.13	533.326	-1.05433	0.212723	-4.95637	7.18218e-07	1.46231e-05			IGHV4-4	ENSG00000276775.1	108.472	2.16923	0.440297	4.92675	8.36078e-07	1.66169e-05
ENSG00000197580.10	94.1436	-1.00946	0.148714	-6.78796	1.13732e-11	8.44169e-10		DNAH3	ENSG00000158486.12	278.21	-1.6367	0.167327	-9.78148	1.35221e-22	3.98735e-20			IGHV4-59	ENSG00000224373.3	1206.59	1.24525	0.402697	3.09227	0.0019863	0.0104613
ENSG00000200488.1	47.653	1.89684	0.279628	6.78341	1.1737e-11	8.69683e-10		DNAH5	ENSG00000039139.9	273.091	-1.30973	0.176203	-7.43305	1.06122e-13	1.22342e-11			IGHV5-51	ENSG00000211966.2	996.24	1.15143	0.380832	3.02346	0.00249904	0.0125566
ENSG00000106615.8	10940.1	0.61183	0.0902118	6.78215	1.184e-11	8.75814e-10		DNAH6	ENSG00000115423.17	232.529	-1.90745	0.178787	-10.6688	1.42418e-26	5.93597e-24			IGHV6-1	ENSG00000211933.2	41.492	2.155	0.429471	5.01781	5.22628e-07	1.11488e-05
ENSG00000144061.11	692.766	-0.723107	0.106651	-6.7801	1.20095e-11	8.8684e-10		DNAH7	ENSG00000118997.12	246.329	-1.34174	0.153488	-8.74167	2.29682e-18	4.92872e-16			IGKC	ENSG00000211592.5	74698	1.40487	0.36782	3.81945	0.00013375	0.00117314
ENSG00000186638.14	890.103	-0.756634	0.111629	-6.77809	1.21773e-11	8.97706e-10		DNAH9	ENSG00000007174.16	172.007	-2.58661	0.261936	-9.87498	5.34461e-23	1.66671e-20			IGKV1-12	ENSG00000243290.1	159.329	2.27346	0.414419	5.48589	4.11388e-08	1.27466e-06
ENSG00000185467.7	18.0754	-1.60283	0.236556	-6.77568	1.23824e-11	9.11274e-10		DNAI1	ENSG00000122735.14	192.463	-3.34615	0.236879	-14.126	2.62627e-45	9.48676e-42			IGKV1-16	ENSG00000240864.3	277.58	2.15566	0.384152	5.61147	2.00609e-08	6.75141e-07
ENSG00000173588.13	511.613	-0.597123	0.0881321	-6.77532	1.24133e-11	9.12001e-10		DNAI2	ENSG00000171595.12	51.8728	-5.1586	0.376082	-13.7167	8.06511e-43	2.00359e-39			IGKV1-17	ENSG00000240382.3	301.712	2.71413	0.386558	7.02128	2.19847e-12	1.94087e-10
ENSG00000198856.11	5131.66	0.63842	0.0942968	6.77032	1.28494e-11	9.4244e-10		DNAJC9-AS1	ENSG00000236756.4	26.8976	-1.04405	0.168162	-6.20857	5.34683e-10	2.64879e-08			IGKV1-27	ENSG00000244575.3	449.844	1.96043	0.401585	4.88172	1.05163e-06	2.01971e-05
ENSG00000143575.13	7224.63	0.573036	0.0846581	6.76883	1.29827e-11	9.50608e-10		DNALI1	ENSG00000163879.10	2532.87	-1.11336	0.200373	-5.55642	2.75366e-08	9.00173e-07			IGKV1-39	ENSG00000242371.1	56.0417	2.28454	0.407488	5.60641	2.06563e-08	6.93563e-07
ENSG00000135913.9	411.567	-0.677482	0.100137	-6.76554	1.32811e-11	9.70817e-10		DOC2A	ENSG00000149927.16	203.662	-1.91067	0.219425	-8.7076	3.1037e-18	6.56273e-16			IGKV1-6	ENSG00000239855.1	271.057	2.22574	0.384466	5.78916	7.07373e-09	2.68498e-07
ENSG00000175471.18	205.461	1.02784	0.152017	6.76134	1.36723e-11	9.96062e-10		DPF1	ENSG00000011332.18	238.688	-1.41543	0.224262	-6.31151	2.76325e-10	1.50665e-08			IGKV1-8	ENSG00000240671.2	151.041	2.94383	0.418259	7.0383	1.94594e-12	1.75366e-10
ENSG00000142546.12	3029.49	0.605266	0.0895219	6.76109	1.36954e-11	9.96062e-10		DPY19L2P1	ENSG00000189212.11	25.2167	-1.07559	0.270096	-3.98224	6.82698e-05	0.000669371			IGKV1-9	ENSG00000241755.1	527.092	1.19226	0.380824	3.13073	0.00174374	0.00940216
ENSG00000162490.6	82.2685	-1.14579	0.169464	-6.76129	1.36771e-11	9.96062e-10		DPY19L2P2	ENSG00000170629.13	187.144	-1.08962	0.174749	-6.23536	4.50753e-10	2.29598e-08			IGKV1D-12	ENSG00000278857.1	15.8147	2.00457	0.428359	4.67964	2.87377e-06	4.75637e-05
ENSG00000164897.11	4894.38	0.587167	0.0869074	6.75624	1.4162e-11	1.02828e-09		DPYSL5	ENSG00000157851.15	338.241	-1.45775	0.433027	-3.36641	0.000761525	0.0048551			IGKV1D-13	ENSG00000276566.1	60.8269	1.854	0.406535	4.56049	5.10356e-06	7.6548e-05
ENSG00000128534.6	2401.94	0.707235	0.104685	6.75581	1.42038e-11	1.02958e-09		DRAXIN	ENSG00000162490.6	82.2685	-1.14579	0.169464	-6.76129	1.36771e-11	9.96062e-10			IGKV1D-16	ENSG00000241244.1	39.011	1.99628	0.407837	4.89481	9.83992e-07	1.91013e-05
ENSG00000115268.8	55135.1	0.814467	0.120716	6.74698	1.50958e-11	1.09242e-09		DRC1	ENSG00000157856.9	205.604	-3.06346	0.237971	-12.8733	6.36614e-38	7.88438e-35			IGKV1D-17	ENSG00000242766.1	11.1881	1.82158	0.451498	4.03452	5.4713e-05	0.000556072
ENSG00000189043.8	15709.5	0.776549	0.115102	6.74659	1.51357e-11	1.09348e-09		DRC3	ENSG00000171962.16	439.883	-1.20883	0.144443	-8.3689	5.81606e-17	1.09138e-14			IGKV1D-33	ENSG00000239975.2	21.7292	1.72915	0.421993	4.09758	4.1749e-05	0.000442684
ENSG00000171202.5	1160.4	0.726564	0.107783	6.74099	1.57307e-11	1.13457e-09		DRC7	ENSG00000159625.13	158.884	-2.64112	0.222711	-11.8589	1.93393e-32	1.42085e-29			IGKV1D-39	ENSG00000251546.1	36.5483	2.01863	0.401277	5.0305	4.89191e-07	1.05183e-05
ENSG00000203963.10	12.4367	-2.53922	0.37704	-6.73461	1.64367e-11	1.18353e-09		DTHD1	ENSG00000197057.7	69.2396	-4.44589	0.291771	-15.2376	1.99113e-52	2.15774e-48			IGKV1D-42	ENSG00000211633.3	2.24753	1.58036	0.504503	3.13252	0.00173315	0.00936161
ENSG00000217555.11	675.31	0.81683	0.121298	6.73408	1.64972e-11	1.18591e-09		DUOX1	ENSG00000137857.16	627.872	-1.49624	0.193297	-7.74063	9.89257e-15	1.37001e-12			IGKV1D-43	ENSG00000242580.1	7.56919	1.75087	0.43829	3.99476	6.4759e-05	0.000641478
ENSG00000183444.10	935.777	0.968739	0.143952	6.72961	1.70124e-11	1.22092e-09		DUOX2	ENSG00000140279.11	81.212	-1.38657	0.219651	-6.31258	2.74416e-10	1.50001e-08			IGKV1OR2-108	ENSG00000231292.6	20.2348	1.24617	0.302845	4.11489	3.87361e-05	0.000416648
ENSG00000151575.13	357.006	-0.730547	0.108667	-6.72278	1.78287e-11	1.27739e-09		DUOXA1	ENSG00000140254.11	101.363	-1.15277	0.223503	-5.15775	2.49934e-07	5.98227e-06			IGKV1OR2-11	ENSG00000270187.1	1.21581	1.49633	0.520709	2.87364	0.00405766	0.0184079
ENSG00000188039.12	264.278	-1.75187	0.260598	-6.7225	1.78633e-11	1.27775e-09		DUOXA2	ENSG00000140274.12	9.60428	-1.73674	0.271981	-6.38552	1.70816e-10	9.76826e-09			IGKV1OR2-118	ENSG00000270999.1	1.05804	1.32089	0.523275	2.52427	0.0115938	0.041897
ENSG00000258498.5	108.732	1.66573	0.247845	6.72087	1.80641e-11	1.28999e-09		DUSP27	ENSG00000198842.8	36.0574	-1.2464	0.301869	-4.12896	3.64412e-05	0.000395284			IGKV1OR22-5	ENSG00000230481.2	2.5082	1.43044	0.524124	2.72921	0.00634871	0.0262368
ENSG00000158716.7	4826.02	0.866209	0.128935	6.71817	1.84018e-11	1.31195e-09		DUSP5P1	ENSG00000183929.7	6.94892	-1.70453	0.317848	-5.36273	8.19743e-08	2.31209e-06			IGKV2-26	ENSG00000254098.1	3.28654	1.43348	0.482107	2.97337	0.00294548	0.0142648
ENSG00000203780.9	291.153	-0.909476	0.135549	-6.70957	1.95202e-11	1.3894e-09		DUXAP1	ENSG00000259056.1	1.84379	-2.02186	0.310514	-6.51135	7.44763e-11	4.61189e-09			IGKV2-28	ENSG00000244116.3	34.1045	1.57078	0.432017	3.63591	0.000276996	0.00213647
ENSG00000172965.13	1215.12	0.865479	0.129039	6.70713	1.98494e-11	1.41051e-09		DYDC1	ENSG00000170788.12	18.1238	-1.73524	0.222825	-7.78744	6.83806e-15	9.68658e-13			IGKV2-30	ENSG00000243238.1	103.742	1.55833	0.384448	4.05342	5.04738e-05	0.000519319
ENSG00000211685.3	144.837	2.72222	0.405884	6.70689	1.98821e-11	1.41052e-09		DYDC2	ENSG00000133665.11	288.779	-1.17639	0.181986	-6.4642	1.01838e-10	6.08879e-09			IGKV2D-24	ENSG00000241566.1	8.46044	1.64861	0.452158	3.64609	0.000266261	0.00206876
ENSG00000235957.1	33.4565	1.12085	0.167161	6.7052	2.01135e-11	1.4246e-09		DYNLRB2	ENSG00000168589.13	52.2732	-1.37711	0.223746	-6.15478	7.51796e-10	3.57326e-08			IGKV2D-28	ENSG00000242534.2	36.3609	1.25639	0.469257	2.6774	0.00741959	0.0296424
ENSG00000234782.3	264.802	0.915137	0.136567	6.701	2.07001e-11	1.46376e-09		E2F7	ENSG00000165891.14	464.332	-1.32098	0.146337	-9.02693	1.76552e-19	4.27541e-17			IGKV2D-29	ENSG00000243264.2	152.614	1.84635	0.431406	4.27984	1.87025e-05	0.000227712
ENSG00000235782.1	2.9583	2.82896	0.422338	6.69833	2.10812e-11	1.48829e-09		ECEL1P1	ENSG00000204121.2	16.8127	-1.73429	0.385997	-4.493	7.02276e-06	9.96124e-05			IGKV2D-30	ENSG00000239571.1	10.2308	1.67165	0.434965	3.84319	0.000121444	0.00108318
ENSG00000188186.9	5335.56	0.740666	0.110611	6.69615	2.13978e-11	1.50818e-09		ECEL1P3	ENSG00000230122.1	2.51386	-1.01426	0.390107	-2.59996	0.0093234	0.0354044			IGKV2D-40	ENSG00000251039.2	64.9834	3.13132	0.49904	6.2747	3.50311e-10	1.84283e-08
ENSG00000100348.8	4538.15	0.587119	0.0877118	6.69373	2.17552e-11	1.53088e-09		ECT2L	ENSG00000203734.10	27.2904	-1.57288	0.182444	-8.62115	6.62835e-18	1.35528e-15			IGKV2OR22-3	ENSG00000253460.2	1.79136	1.78636	0.451998	3.95214	7.74558e-05	0.000743462
ENSG00000244187.6	2611.75	0.861226	0.128752	6.68902	2.24673e-11	1.57843e-09		EFCAB1	ENSG00000034239.9	328.805	-3.57122	0.272025	-13.1283	2.2675e-39	3.27632e-36			IGKV3-11	ENSG00000241351.2	4423.8	1.16427	0.3796	3.0671	0.00216146	0.0111939
ENSG00000249481.5	3.74775	-3.78009	0.565257	-6.68738	2.27204e-11	1.59363e-09		EFCAB10	ENSG00000185055.9	114.587	-1.79852	0.174379	-10.3139	6.09766e-25	2.23996e-22			IGKV3-20	ENSG00000239951.1	5325.57	2.04671	0.369349	5.54141	3.00044e-08	9.6843e-07
ENSG00000262890.1	14.8769	-2.05291	0.30709	-6.68505	2.3085e-11	1.61658e-09		EFCAB12	ENSG00000172771.10	279.139	-2.3502	0.182419	-12.8836	5.57111e-38	7.3179e-35			IGKV3-7	ENSG00000243063.1	8.42631	1.56001	0.383399	4.0689	4.72358e-05	0.000492077
ENSG00000255121.2	145.09	-0.864382	0.129349	-6.68256	2.34806e-11	1.64163e-09		EFHB	ENSG00000163576.16	112.5	-1.84447	0.196029	-9.40915	5.0018e-21	1.31402e-18			IGKV3D-20	ENSG00000211625.2	148.148	1.33089	0.407748	3.264	0.0010985	0.00650943
ENSG00000176340.3	14155.8	0.775381	0.116102	6.67845	2.41482e-11	1.68559e-09		ELAVL3	ENSG00000196361.8	38.3869	-1.64114	0.32871	-4.99268	5.95475e-07	1.24515e-05			IGKV3OR2-268	ENSG00000233999.3	17.7022	1.07258	0.375678	2.85504	0.0043031	0.0192566
ENSG00000116586.10	2941.17	0.687162	0.102904	6.67769	2.42738e-11	1.69163e-09		ELN-AS1	ENSG00000232415.1	42.5104	-2.1896	0.217537	-10.0654	7.85515e-24	2.63951e-21			IGKV6-21	ENSG00000211611.2	39.0111	2.13809	0.428906	4.98499	6.19652e-07	1.28763e-05
ENSG00000277399.3	23.5258	-1.25444	0.187919	-6.67546	2.46455e-11	1.71478e-09		ENKUR	ENSG00000151023.15	281.595	-2.70023	0.216602	-12.4663	1.13948e-35	1.05092e-32			IGKV6D-21	ENSG00000225523.2	16.569	2.159	0.491483	4.39283	1.11887e-05	0.000147326
ENSG00000229833.8	1501.02	0.869359	0.130326	6.67067	2.54642e-11	1.76891e-09		ENO4	ENSG00000188316.12	57.0162	-1.20041	0.143507	-8.36479	6.02227e-17	1.1252e-14			IGKV6D-41	ENSG00000211626.2	0.998494	1.83237	0.672531	2.72459	0.00643813	0.0265355
ENSG00000101608.11	19471.6	0.600348	0.0900267	6.66855	2.58345e-11	1.79176e-09		ENPP3	ENSG00000154269.13	114.032	-1.01926	0.268885	-3.79069	0.000150228	0.00128663			IGLC2	ENSG00000211677.2	7821.65	1.37839	0.353931	3.89452	9.83918e-05	0.000910739
ENSG00000144191.10	2.6767	-1.93885	0.290759	-6.66824	2.58885e-11	1.79264e-09		ENPP7P9	ENSG00000250476.1	1.71778	-1.0699	0.324259	-3.29951	0.000968526	0.00589011			IGLC6	ENSG00000222037.5	7.07286	1.47619	0.389518	3.78978	0.00015078	0.0012904
ENSG00000242640.1	54.4364	1.14043	0.171043	6.66749	2.60218e-11	1.79327e-09		EPPIN-WFDC6	ENSG00000249139.1	2.54143	-1.07182	0.35887	-2.98664	0.0028206	0.0137933			IGLC7	ENSG00000211685.3	144.837	2.72222	0.405884	6.70689	1.98821e-11	1.41052e-09
ENSG00000156411.8	6847.13	0.807383	0.121089	6.66767	2.59903e-11	1.79327e-09		ERICH3	ENSG00000178965.12	90.9018	-3.8555	0.301144	-12.8028	1.581e-37	1.75722e-34			IGLJ2	ENSG00000211676.2	3.19125	1.68184	0.506996	3.31727	0.000909012	0.00558511
ENSG00000167397.13	2319.59	0.646012	0.096888	6.66762	2.59987e-11	1.79327e-09		ERVH48-1	ENSG00000233056.2	26.6612	-1.03093	0.17902	-5.75876	8.47336e-09	3.14465e-07			IGLJ3	ENSG00000211678.2	1.56312	1.59342	0.599785	2.65666	0.0078919	0.0310681
ENSG00000149926.12	40.6938	-1.37001	0.205512	-6.66633	2.62284e-11	1.80464e-09		ESPNL	ENSG00000144488.13	275.565	-1.23693	0.26848	-4.60718	4.08167e-06	6.37349e-05			IGLV10-54	ENSG00000211642.2	44.0152	1.62434	0.427064	3.80351	0.000142658	0.00123651
ENSG00000174917.7	2694.57	0.815612	0.122358	6.66579	2.6324e-11	1.80835e-09		ESPNP	ENSG00000268869.4	50.4919	-1.53344	0.247153	-6.20444	5.48926e-10	2.71006e-08			IGLV1-36	ENSG00000211655.3	39.7846	1.24954	0.41504	3.01065	0.0026069	0.0129574
ENSG00000165775.16	5764.62	0.670722	0.100817	6.65286	2.87448e-11	1.97152e-09		EWSAT1	ENSG00000212766.8	75.6773	-1.4532	0.240141	-6.05143	1.43564e-09	6.36959e-08			IGLV1-40	ENSG00000211653.2	1993.9	2.2886	0.378957	6.03921	1.54869e-09	6.84313e-08
ENSG00000107223.11	10787.5	0.613324	0.092225	6.6503	2.92496e-11	2.00297e-09		F11	ENSG00000088926.12	1.25175	-1.22985	0.410461	-2.99626	0.00273316	0.0134521			IGLV1-41	ENSG00000253818.1	14.2429	2.2169	0.469558	4.72126	2.34385e-06	3.9968e-05
ENSG00000167644.10	7552.15	1.18766	0.178777	6.64324	3.06854e-11	2.09798e-09		FABP5P14	ENSG00000234588.1	1.1385	-1.59193	0.40447	-3.93585	8.29033e-05	0.000787727			IGLV1-44	ENSG00000211651.3	1337.34	1.38386	0.390527	3.54357	0.000394749	0.00284319
ENSG00000099998.16	958.283	1.02839	0.154853	6.64108	3.1139e-11	2.12564e-09		FAM153B	ENSG00000182230.10	290.756	-1.14401	0.24427	-4.6834	2.82153e-06	4.68781e-05			IGLV1-47	ENSG00000211648.2	1385.44	1.58352	0.391398	4.0458	5.21455e-05	0.000533857
ENSG00000135404.10	30076.4	0.615585	0.0928328	6.63112	3.33146e-11	2.27058e-09		FAM153C	ENSG00000204677.9	22.0793	-1.04871	0.258268	-4.06056	4.89553e-05	0.000506581			IGLV1-51	ENSG00000211644.2	1123.13	1.78392	0.33533	5.31989	1.03827e-07	2.82879e-06
ENSG00000267583.4	7.87212	1.39896	0.210983	6.63069	3.34111e-11	2.27358e-09		FAM166B	ENSG00000215187.8	351.907	-1.75987	0.256684	-6.85616	7.07372e-12	5.50493e-10			IGLV2-14	ENSG00000211666.2	2578.31	1.1717	0.3709	3.15908	0.00158269	0.00871616
ENSG00000099624.6	9078.85	0.777398	0.117299	6.6275	3.41419e-11	2.31967e-09		FAM167A-AS1	ENSG00000184608.7	0.81503	-2.37761	0.444126	-5.35346	8.62897e-08	2.41628e-06			IGLV2-23	ENSG00000211660.3	2173.46	1.55876	0.400039	3.89653	9.75788e-05	0.000904566
ENSG00000115687.12	1000.2	-0.685945	0.103513	-6.62664	3.43414e-11	2.32957e-09		FAM170A	ENSG00000164334.14	1.42492	-1.04426	0.368428	-2.83436	0.00459181	0.0202525			IGLV2-28	ENSG00000253451.1	1.27055	1.25106	0.467541	2.67582	0.00745468	0.0297384
ENSG00000112514.14	14622.7	0.644766	0.0973556	6.6228	3.52458e-11	2.38719e-09		FAM181B	ENSG00000182103.4	185.744	-1.12343	0.256645	-4.37736	1.20127e-05	0.000156922			IGLV2-33	ENSG00000211656.3	1.08739	1.33726	0.488068	2.7399	0.00614587	0.025552
ENSG00000165695.8	248.62	-0.982135	0.148387	-6.61874	3.62276e-11	2.44986e-09		FAM182A	ENSG00000125804.12	16.0343	-1.22937	0.233342	-5.26855	1.37505e-07	3.59928e-06			IGLV2-34	ENSG00000253120.1	3.18283	1.37814	0.44267	3.11324	0.00185048	0.00987232
ENSG00000140264.18	30816.3	0.762176	0.115164	6.61819	3.63611e-11	2.45506e-09		FAM183A	ENSG00000186973.9	331.009	-3.05116	0.269031	-11.3413	8.19467e-30	4.49638e-27			IGLV2-5	ENSG00000253234.1	3.3764	2.17507	0.519533	4.1866	2.83168e-05	0.000321827
ENSG00000140511.10	2037.77	1.02244	0.154514	6.61714	3.66207e-11	2.4649e-09		FAM216B	ENSG00000179813.5	186.081	-4.53896	0.403979	-11.2356	2.72521e-29	1.3736e-26			IGLV2-8	ENSG00000278196.1	434.164	1.94284	0.401503	4.83891	1.30555e-06	2.43719e-05
ENSG00000134248.12	6768.18	0.673703	0.101812	6.61715	3.66201e-11	2.4649e-09		FAM221B	ENSG00000204930.8	10.0094	-1.54459	0.214427	-7.20336	5.87467e-13	5.92208e-11			IGLV3-1	ENSG00000211673.2	1185.55	2.01806	0.428333	4.71142	2.45997e-06	4.17348e-05
ENSG00000197520.9	45.8447	1.17684	0.177854	6.6169	3.66802e-11	2.46508e-09		FAM41C	ENSG00000230368.2	62.1885	-1.81164	0.395223	-4.58384	4.56511e-06	6.99483e-05			IGLV3-10	ENSG00000211669.2	535.389	2.06052	0.424516	4.85381	1.2111e-06	2.2835e-05
ENSG00000183495.12	4099.53	-0.627467	0.0948531	-6.61514	3.71205e-11	2.49081e-09		FAM47E-STBD1	ENSG00000272414.4	3.04334	-1.01444	0.265608	-3.81932	0.000133819	0.00117351			IGLV3-12	ENSG00000211667.2	4.02179	1.68528	0.439396	3.83544	0.000125337	0.00111173
ENSG00000224459.1	3.01626	1.69423	0.256157	6.61402	3.74014e-11	2.50578e-09		FAM57B	ENSG00000149926.12	40.6938	-1.37001	0.205512	-6.66633	2.62284e-11	1.80464e-09			IGLV3-16	ENSG00000211665.2	17.792	1.81099	0.49322	3.67176	0.000240886	0.00190855
ENSG00000149534.7	9.84702	1.95674	0.295866	6.61362	3.7503e-11	2.5087e-09		FAM71E2	ENSG00000180043.10	3.3015	-2.50641	0.379564	-6.60339	4.0187e-11	2.67998e-09			IGLV3-19	ENSG00000211663.2	1707.62	1.81856	0.406115	4.47794	7.53652e-06	0.000105689
ENSG00000140285.8	250.251	1.73243	0.262254	6.60593	3.9504e-11	2.63849e-09		FAM81B	ENSG00000153347.8	213.917	-2.354	0.281117	-8.37374	5.58189e-17	1.05659e-14			IGLV3-25	ENSG00000211659.2	1410.32	1.60129	0.396576	4.03779	5.39572e-05	0.000549937
ENSG00000180043.10	3.3015	-2.50641	0.379564	-6.60339	4.0187e-11	2.67998e-09		FAM83C	ENSG00000125998.7	4.0701	-1.44071	0.369034	-3.90399	9.46214e-05	0.000881404			IGLV3-27	ENSG00000211658.2	106.988	2.61514	0.426793	6.12742	8.93176e-10	4.17654e-08
ENSG00000238105.6	650.421	-0.990133	0.149988	-6.60141	4.07261e-11	2.71176e-09		FAM90A28P	ENSG00000269118.1	2.30059	-1.7813	0.541377	-3.29032	0.00100075	0.00605206			IGLV3-29	ENSG00000253338.1	0.722767	2.0074	0.616051	3.25849	0.00112005	0.00661295
ENSG00000184445.10	1715.6	-0.717019	0.108648	-6.59949	4.12568e-11	2.74288e-09		FAM92B	ENSG00000153789.11	74.267	-3.6517	0.294517	-12.3989	2.64907e-35	2.39227e-32			IGLV3-6	ENSG00000253448.1	0.942656	2.23704	0.75507	2.96269	0.00304968	0.0146671
ENSG00000090013.8	3207.74	0.865909	0.13126	6.59692	4.19782e-11	2.78657e-09		FAM9C	ENSG00000187268.10	9.29423	-1.26013	0.444373	-2.83575	0.00457175	0.0201804			IGLV3-9	ENSG00000211670.2	208.778	1.18672	0.437406	2.71308	0.00666616	0.0272511
ENSG00000172156.3	230.62	1.96924	0.298846	6.58949	4.41342e-11	2.92521e-09		FANCD2P2	ENSG00000230342.2	1.6029	-1.19794	0.420872	-2.84633	0.00442266	0.0196631			IGLV4-3	ENSG00000211672.2	3.19272	1.55509	0.593636	2.61961	0.00880314	0.033886
ENSG00000126001.14	2511.89	-0.697999	0.105949	-6.58805	4.45642e-11	2.9492e-09		FGF4	ENSG00000075388.3	3.80035	-2.03161	0.500027	-4.06301	4.84444e-05	0.000502854			IGLV4-60	ENSG00000211639.2	49.2241	1.72168	0.42895	4.0137	5.97743e-05	0.000600611
ENSG00000133392.15	1237.71	1.58769	0.241094	6.58535	4.53812e-11	2.99869e-09		FHAD1	ENSG00000142621.18	322.971	-1.70967	0.181382	-9.4258	4.26839e-21	1.12818e-18			IGLV4-69	ENSG00000211637.2	393.453	1.91416	0.394946	4.84665	1.25567e-06	2.35523e-05
ENSG00000279737.1	2.96558	-2.89941	0.440528	-6.58168	4.65175e-11	3.06909e-09		FOXD2	ENSG00000186564.5	90.4863	-1.05972	0.254502	-4.16392	3.1283e-05	0.000349692			IGLV5-37	ENSG00000211654.2	21.6651	3.21444	0.527865	6.08953	1.13246e-09	5.15096e-08
ENSG00000105617.3	499.729	0.549276	0.0834845	6.57938	4.72415e-11	3.1081e-09		FOXE1	ENSG00000178919.8	40.1571	-1.12222	0.378726	-2.96314	0.00304521	0.0146488			IGLV5-45	ENSG00000211650.2	113.86	1.79736	0.433377	4.14734	3.36357e-05	0.000370335
ENSG00000237292.1	3.42537	-2.31413	0.351726	-6.57935	4.72521e-11	3.1081e-09		FOXE3	ENSG00000186790.5	19.624	-2.10036	0.264004	-7.95579	1.7799e-15	2.68827e-13			IGLV5-48	ENSG00000211647.1	5.02029	1.9614	0.504007	3.89161	9.95832e-05	0.000919998
ENSG00000106591.3	2376.92	0.539422	0.0820127	6.57731	4.79044e-11	3.14623e-09		FOXJ1	ENSG00000129654.7	5779.97	-2.10978	0.191902	-10.994	4.08261e-28	1.90289e-25			IGLV6-57	ENSG00000211640.3	759.044	2.07686	0.369862	5.61524	1.96292e-08	6.61126e-07
ENSG00000146425.9	4622.47	0.641998	0.0976201	6.57649	4.81673e-11	3.15871e-09		FOXN4	ENSG00000139445.16	176.964	-2.4736	0.303966	-8.13773	4.02774e-16	6.71502e-14			IGLV7-43	ENSG00000211652.2	79.5423	1.79122	0.369667	4.84549	1.26298e-06	2.36588e-05
ENSG00000042753.10	4799.4	0.663424	0.100914	6.57413	4.89383e-11	3.20442e-09		FOXO1B	ENSG00000214295.4	3.10125	-1.61853	0.418089	-3.87125	0.000108279	0.000986667			IGLV7-46	ENSG00000211649.3	164.908	1.84039	0.360351	5.10721	3.26955e-07	7.50662e-06
ENSG00000246394.6	4.5688	-1.79272	0.272733	-6.57319	4.92489e-11	3.2199e-09		FOXO6	ENSG00000204060.5	1449.82	-1.0314	0.174116	-5.92364	3.14888e-09	1.30617e-07			IGLV8-61	ENSG00000211638.2	237.457	1.19069	0.410244	2.9024	0.00370316	0.0171022
ENSG00000198618.5	1409.09	0.61447	0.0934996	6.5719	4.96785e-11	3.24309e-09		FRMD1	ENSG00000153303.15	36.1043	-1.00095	0.310533	-3.22334	0.00126704	0.00728316			IGLV9-49	ENSG00000223350.2	58.2631	1.0518	0.421258	2.4968	0.012532	0.0445449
ENSG00000176435.6	519.491	0.652494	0.0993197	6.56963	5.04404e-11	3.28788e-09		FRMPD2	ENSG00000170324.18	22.1216	-3.13993	0.323877	-9.69481	3.17238e-22	8.98779e-20			IGLVI-70	ENSG00000253239.1	5.96034	1.53285	0.535474	2.8626	0.00420178	0.0189044
ENSG00000200795.1	285.074	2.32954	0.354927	6.56343	5.25837e-11	3.42244e-09		FRMPD2B	ENSG00000150175.13	3.17921	-1.56173	0.480593	-3.2496	0.00115568	0.00677236			IL1R2	ENSG00000115590.12	243.833	1.10397	0.208464	5.29571	1.18556e-07	3.17031e-06
ENSG00000269956.1	17.309	-1.06733	0.162699	-6.56011	5.37668e-11	3.4942e-09		FUT5	ENSG00000130383.7	3.75045	-1.21157	0.308146	-3.9318	8.43135e-05	0.000799199			IL1RAPL1	ENSG00000169306.8	6.05701	1.05945	0.28571	3.70812	0.000208803	0.0016978
ENSG00000140795.11	113.28	-1.36637	0.208314	-6.55916	5.41132e-11	3.51145e-09		FUT6	ENSG00000156413.12	13.5404	-1.26305	0.230282	-5.48478	4.13984e-08	1.27995e-06			IL1RL1	ENSG00000115602.15	27.7895	1.18743	0.260222	4.56313	5.03957e-06	7.58245e-05
ENSG00000005243.8	524.265	1.09818	0.167443	6.55853	5.43419e-11	3.52101e-09		FXYD6P2	ENSG00000235964.1	0.923519	-1.34339	0.387863	-3.46356	0.000533075	0.00362409			IL36B	ENSG00000136696.9	1.17471	1.74249	0.458999	3.79629	0.000146879	0.00126492
ENSG00000118007.11	1685.58	-0.59212	0.0903005	-6.55721	5.4822e-11	3.54682e-09		GALNT4	ENSG00000257594.3	51.28	-1.20604	0.203704	-5.92055	3.20862e-09	1.32714e-07			IL6	ENSG00000136244.10	181.565	1.11863	0.249957	4.47529	7.63066e-06	0.000106871
ENSG00000201793.1	7.90083	1.7402	0.265432	6.55608	5.5239e-11	3.56847e-09		GALNT9	ENSG00000182870.11	101.434	-1.23657	0.283864	-4.35622	1.32329e-05	0.000170008			IL7R	ENSG00000168685.13	503.104	1.04377	0.230188	4.53445	5.77538e-06	8.48654e-05
ENSG00000188243.11	5796.83	0.836092	0.127546	6.5552	5.55658e-11	3.57891e-09		GALR2	ENSG00000182687.3	44.9364	-2.5091	0.258673	-9.69988	3.0184e-22	8.60781e-20			INHBA	ENSG00000122641.9	1705.22	1.35648	0.263133	5.15512	2.53472e-07	6.06027e-06
ENSG00000269058.4	5.48123	-1.64615	0.251116	-6.55532	5.55213e-11	3.57891e-09		GAPDHP48	ENSG00000232718.1	0.890222	-1.64949	0.382592	-4.31136	1.62252e-05	0.000202398			INSL6	ENSG00000120210.6	6.96672	2.99441	0.385823	7.76111	8.41923e-15	1.1849e-12
ENSG00000105509.9	48.6947	1.95865	0.298805	6.55496	5.56556e-11	3.57938e-09		GAS2L2	ENSG00000270765.4	79.6598	-3.53651	0.257198	-13.7502	5.08094e-43	1.37652e-39			ISL1	ENSG00000016082.13	23.0567	1.02638	0.371496	2.76284	0.00573015	0.0241478
ENSG00000256940.1	119.239	1.10559	0.168696	6.55375	5.61107e-11	3.6033e-09		GATA5	ENSG00000130700.6	265.186	-2.05351	0.371605	-5.52606	3.275e-08	1.04312e-06			ITGA11	ENSG00000137809.15	2250.46	1.25798	0.235076	5.35137	8.72895e-08	2.44112e-06
ENSG00000264725.1	3.23773	2.20007	0.335748	6.55273	5.64959e-11	3.62267e-09		GFY	ENSG00000261949.4	11.3082	-2.45541	0.35219	-6.97183	3.12856e-12	2.65388e-10			ITGBL1	ENSG00000198542.12	162.054	1.28571	0.291235	4.41469	1.01154e-05	0.000135331
ENSG00000207005.1	2.34936	2.22424	0.339534	6.55085	5.7212e-11	3.66317e-09		GIPR	ENSG00000010310.7	55.4993	-1.43376	0.186985	-7.66782	1.7495e-14	2.32624e-12			JCHAIN	ENSG00000132465.9	4145.57	1.36617	0.324214	4.21379	2.51118e-05	0.00029035
ENSG00000233293.1	32.4681	-1.70996	0.261058	-6.55012	5.74901e-11	3.67555e-09		GJA8	ENSG00000121634.5	32.2979	-1.35828	0.356248	-3.81272	0.000137443	0.00119898			KCNA1	ENSG00000111262.4	19.331	1.60752	0.352877	4.55546	5.22699e-06	7.80215e-05
ENSG00000011600.10	5991.69	1.01817	0.155469	6.54905	5.79058e-11	3.69667e-09		GJB7	ENSG00000164411.9	52.677	-1.01663	0.274891	-3.69831	0.000217037	0.00175291			KCNC2	ENSG00000166006.11	1.52926	1.8519	0.489624	3.78229	0.000155393	0.00132256
ENSG00000142541.15	152419	0.737758	0.112656	6.54878	5.80084e-11	3.69778e-09		GLYATL1B	ENSG00000255151.2	1.11284	-1.41759	0.407802	-3.47617	0.000508634	0.00348746			KLF2	ENSG00000127528.5	1442.13	1.04035	0.167861	6.19773	5.72838e-10	2.80574e-08
ENSG00000164953.14	1134.37	-0.668291	0.102074	-6.54712	5.86557e-11	3.73355e-09		GMNC	ENSG00000205835.7	1047.28	-1.59227	0.308502	-5.16129	2.4525e-07	5.89946e-06			KNOP1P5	ENSG00000250563.1	5.03463	1.5112	0.346807	4.35748	1.31571e-05	0.000169185
ENSG00000236936.1	6.24209	-1.60318	0.244964	-6.54453	5.96825e-11	3.79334e-09		GNAQP1	ENSG00000214077.4	10.382	-1.2425	0.229513	-5.41365	6.17529e-08	1.79893e-06			KRT14	ENSG00000186847.5	1032.26	1.18992	0.321026	3.70662	0.000210048	0.00170568
ENSG00000244607.4	82.6085	-0.934021	0.14274	-6.5435	6.00954e-11	3.81399e-09		GNG10P1	ENSG00000234016.1	0.842004	-1.05152	0.349158	-3.0116	0.00259872	0.0129312			KRT16P4	ENSG00000229526.2	0.492907	1.57642	0.459707	3.42919	0.000605396	0.00401378
ENSG00000183778.16	217.574	-1.88677	0.288396	-6.54229	6.05857e-11	3.83948e-09		GOLGA8IP	ENSG00000277561.3	1.69917	-1.71494	0.346489	-4.94947	7.4414e-07	1.50942e-05			KRT223P	ENSG00000229028.2	0.502333	1.97898	0.701936	2.81931	0.00481268	0.0210662
ENSG00000167565.11	1786.41	0.728552	0.111381	6.54105	6.1087e-11	3.8656e-09		GOLGA8J	ENSG00000179938.12	0.710031	-2.13138	0.612295	-3.48097	0.000499608	0.00343881			KRT8P28	ENSG00000223810.2	1.05791	1.25347	0.466383	2.68765	0.00719567	0.0289101
ENSG00000116062.13	4922.48	-0.572305	0.0875009	-6.54057	6.12854e-11	3.8725e-09		GOLGA8T	ENSG00000261247.1	1.12188	-1.63023	0.366535	-4.44768	8.68041e-06	0.000119073			KRTAP1-5	ENSG00000221852.4	2.02652	1.04818	0.359436	2.91617	0.00354357	0.0165023
ENSG00000256955.2	1.92987	-2.55686	0.391111	-6.53742	6.25893e-11	3.94914e-09		GPAT2P1	ENSG00000237510.6	10.9533	-1.16067	0.409951	-2.83124	0.00463681	0.0204135			LAIR2	ENSG00000167618.8	8.1076	1.07649	0.263261	4.08906	4.3312e-05	0.000456688
ENSG00000131143.7	16649.9	0.701272	0.107331	6.53372	6.41541e-11	4.04199e-09		GPR142	ENSG00000257008.5	2.55884	-1.5267	0.413586	-3.69138	0.000223038	0.00179437			LCE3A	ENSG00000185962.1	0.562889	1.78724	0.635972	2.81024	0.00495038	0.0215273
ENSG00000201428.1	14.0342	1.73756	0.265969	6.53294	6.4489e-11	4.05719e-09		GPR179	ENSG00000277399.3	23.5258	-1.25444	0.187919	-6.67546	2.46455e-11	1.71478e-09			LEP	ENSG00000174697.4	16.6914	1.17759	0.246389	4.77939	1.75829e-06	3.14165e-05
ENSG00000189045.12	28.1166	-1.29847	0.198799	-6.53154	6.5096e-11	4.08944e-09		GPR37L1	ENSG00000170075.8	249.852	-1.08068	0.202933	-5.32528	1.00795e-07	2.75483e-06			LGALS1	ENSG00000100097.10	17825.7	1.26735	0.142923	8.86734	7.49144e-19	1.71815e-16
ENSG00000156299.11	1772.3	-0.819052	0.125428	-6.53003	6.5755e-11	4.12487e-09		GPR50	ENSG00000102195.8	5.46403	-1.81306	0.528448	-3.43091	0.00060157	0.00399575			LINC00273	ENSG00000256642.1	4.24331	1.37347	0.26855	5.11438	3.14769e-07	7.28473e-06
ENSG00000125995.14	6353.04	0.858589	0.131489	6.52975	6.58791e-11	4.12668e-09		GPR83	ENSG00000123901.7	45.3743	-1.11953	0.240707	-4.65099	3.30345e-06	5.35295e-05			LINC00348	ENSG00000226846.1	1.40363	1.80848	0.700732	2.58085	0.00985575	0.0369437
ENSG00000106028.9	5407.53	0.62586	0.0959464	6.52302	6.89049e-11	4.30998e-09		GPX2	ENSG00000176153.11	23.5964	-1.32619	0.218462	-6.07056	1.27464e-09	5.71966e-08			LINC00364	ENSG00000230040.1	0.371844	1.87555	0.586312	3.19889	0.00137957	0.00778752
ENSG00000171476.20	1326.46	1.12274	0.172254	6.51794	7.12779e-11	4.452e-09		GPX5	ENSG00000224586.5	1.40108	-2.36607	0.671115	-3.52558	0.000422556	0.00300172			LINC00383	ENSG00000237534.1	2.47836	2.85698	0.788401	3.62376	0.000290348	0.00222206
ENSG00000148908.13	3662.86	0.924232	0.141832	6.5164	7.20148e-11	4.49155e-09		GREB1	ENSG00000196208.12	3141.32	-1.1926	0.215502	-5.53404	3.12942e-08	1.00111e-06			LINC00460	ENSG00000233532.4	4.02005	1.2236	0.318858	3.83745	0.000124317	0.00110426
ENSG00000008324.9	1272.01	0.592739	0.0909799	6.51506	7.26613e-11	4.52536e-09		GRIK1-AS1	ENSG00000174680.8	3.86377	-1.04594	0.310699	-3.36642	0.000761512	0.0048551			LINC00461	ENSG00000245526.7	8.86324	1.06524	0.3355	3.1751	0.00149786	0.00832088
ENSG00000161996.16	2214.13	-0.73335	0.112601	-6.5128	7.3764e-11	4.58745e-09		GRIN1	ENSG00000176884.13	52.6181	-1.13885	0.253324	-4.49563	6.93629e-06	9.85934e-05			LINC00518	ENSG00000183674.10	2.52656	1.09409	0.348466	3.13974	0.00169099	0.00919228
ENSG00000152760.8	35.5207	-1.61575	0.248104	-6.51238	7.39676e-11	4.59351e-09		GRIN3B	ENSG00000116032.5	66.7441	-1.3297	0.205514	-6.47012	9.79274e-11	5.87117e-09			LINC00519	ENSG00000258955.1	8.04284	1.41027	0.234484	6.01434	1.80624e-09	7.86887e-08
ENSG00000234965.2	35.9531	-1.62166	0.249034	-6.5118	7.42538e-11	4.60469e-09		GRK1	ENSG00000185974.6	23.4432	-1.05987	0.254815	-4.15935	3.19151e-05	0.000355271			LINC00520	ENSG00000258791.6	5.07957	1.36949	0.267488	5.11982	3.05821e-07	7.10419e-06
ENSG00000259056.1	1.84379	-2.02186	0.310514	-6.51135	7.44763e-11	4.61189e-09		GSTA3	ENSG00000174156.12	15.1905	-4.61217	0.401604	-11.4844	1.58106e-30	9.51866e-28			LINC00545	ENSG00000236094.1	1.13465	1.44805	0.396782	3.64948	0.000262768	0.00204676
ENSG00000127922.8	5268.09	0.634586	0.0974786	6.51	7.51494e-11	4.64693e-09		GSTT2	ENSG00000099984.9	9.39854	-1.0452	0.312885	-3.34053	0.000836174	0.00523781			LINC00582	ENSG00000229228.1	4.87209	1.01947	0.298638	3.41372	0.000640825	0.00420021
ENSG00000183648.8	2906.65	0.788895	0.121234	6.50723	7.65485e-11	4.7267e-09		GUCY2F	ENSG00000101890.4	1.30045	-1.03749	0.341326	-3.03959	0.00236904	0.0120261			LINC00601	ENSG00000235180.1	1.73798	1.02389	0.344712	2.97027	0.0029754	0.0143784
ENSG00000280425.1	9.95738	-1.65819	0.254884	-6.50566	7.73551e-11	4.76972e-09		H1FOO	ENSG00000178804.6	0.879129	-2.27532	0.453646	-5.01564	5.28583e-07	1.12701e-05			LINC00619	ENSG00000204187.5	2.776	1.16131	0.289401	4.01279	6.00048e-05	0.000602554
ENSG00000112695.10	10305.9	0.857518	0.131835	6.50447	7.79662e-11	4.80057e-09		HAPLN4	ENSG00000187664.8	2.00749	-1.31238	0.40255	-3.26017	0.00111345	0.00658185			LINC00620	ENSG00000224514.2	6.98008	1.16147	0.31848	3.64691	0.000265414	0.00206329
ENSG00000241829.1	3.40492	-1.70302	0.261843	-6.50396	7.82308e-11	4.81003e-09		HERC2P7	ENSG00000281909.1	0.744525	-1.0264	0.382279	-2.68495	0.00725414	0.0290991			LINC00626	ENSG00000225826.1	12.6406	1.27277	0.308178	4.13	3.62771e-05	0.000394111
ENSG00000211937.3	47.8674	2.87447	0.442038	6.50276	7.88592e-11	4.8418e-09		HHATL-AS1	ENSG00000230970.3	4.83215	-2.72503	0.301294	-9.04441	1.50479e-19	3.6852e-17			LINC00702	ENSG00000233117.2	52.3923	1.10419	0.246125	4.48632	7.24638e-06	0.000102216
ENSG00000168569.7	2224.17	0.608732	0.0936166	6.50239	7.90547e-11	4.84693e-09		HHLA2	ENSG00000114455.12	26.5508	-1.58047	0.280131	-5.64189	1.68196e-08	5.74079e-07			LINC00710	ENSG00000229240.6	1.16779	1.27536	0.396606	3.21567	0.0013014	0.00743827
ENSG00000269888.1	670.195	1.15602	0.177847	6.50009	8.02739e-11	4.91474e-09		HIST3H3	ENSG00000168148.3	3.20086	-1.09844	0.256003	-4.29075	1.78074e-05	0.000218853			LINC00891	ENSG00000281852.1	6.82875	1.16447	0.215444	5.40495	6.48247e-08	1.88083e-06
ENSG00000106823.11	416.976	1.16834	0.179759	6.49949	8.05946e-11	4.92741e-09		HMGA1P7	ENSG00000216753.3	2.25535	-1.823	0.390544	-4.66784	3.04384e-06	4.994e-05			LINC00922	ENSG00000261742.4	21.3032	1.2901	0.326637	3.94965	7.82662e-05	0.000750245
ENSG00000182154.7	2890.35	0.800963	0.123309	6.49556	8.2726e-11	5.0506e-09		HMGB1P16	ENSG00000229384.2	2.27829	-1.13892	0.300487	-3.79026	0.000150491	0.00128844			LINC00968	ENSG00000246430.5	9.92736	1.15247	0.231905	4.96958	6.70994e-07	1.37781e-05
ENSG00000185614.4	85.8442	0.946246	0.145696	6.49465	8.32257e-11	5.07396e-09		HMGB3P5	ENSG00000237642.1	0.65438	-1.66021	0.411229	-4.0372	5.40935e-05	0.000550938			LINC00989	ENSG00000250334.4	2.06509	2.17788	0.316648	6.87791	6.07355e-12	4.83953e-10
ENSG00000125691.11	47099.4	0.889123	0.136942	6.49268	8.4321e-11	5.13352e-09		HNF1A-AS1	ENSG00000241388.4	9.63732	-1.03768	0.346643	-2.99352	0.00275783	0.0135568			LINC01048	ENSG00000230390.1	0.718622	1.66803	0.469621	3.55186	0.000382515	0.00277272
ENSG00000173064.9	3751.98	-0.653284	0.100679	-6.48875	8.65495e-11	5.26179e-09		HOTAIR	ENSG00000228630.4	7.46387	-2.26267	0.540542	-4.18593	2.84005e-05	0.000322609			LINC01050	ENSG00000271216.1	1.45841	1.71848	0.417772	4.11343	3.89817e-05	0.000418316
ENSG00000160051.10	458.011	-0.62157	0.0958419	-6.48537	8.85157e-11	5.3738e-09		HOXB1	ENSG00000120094.6	6.90017	-1.30151	0.387254	-3.36086	0.000776994	0.00494282			LINC01098	ENSG00000231171.3	4.32402	1.15268	0.428359	2.69093	0.00712533	0.0286939
ENSG00000171204.11	2055.82	0.607017	0.0936162	6.48411	8.92592e-11	5.41136e-09		HOXC11	ENSG00000123388.4	21.8274	-2.73381	0.485529	-5.63059	1.79598e-08	6.1107e-07			LINC01121	ENSG00000205054.5	5.65237	1.01411	0.275781	3.67723	0.000235777	0.00187733
ENSG00000233155.1	45.8182	-0.758356	0.116983	-6.48262	9.0144e-11	5.45737e-09		HOXC12	ENSG00000123407.3	2.65614	-3.25201	0.574959	-5.65608	1.54873e-08	5.3535e-07			LINC01142	ENSG00000224286.4	1.53289	1.42185	0.38722	3.67195	0.00024071	0.0019082
ENSG00000132386.9	5481.23	1.28022	0.197548	6.48058	9.13709e-11	5.52393e-09		HOXC13	ENSG00000123364.4	18.496	-1.84403	0.487369	-3.78363	0.000154555	0.00131595			LINC01191	ENSG00000234199.2	20.6055	1.19118	0.316715	3.76106	0.000169196	0.00141842
ENSG00000111843.12	9506.66	0.644255	0.0994882	6.47569	9.43783e-11	5.69779e-09		HOXC13-AS	ENSG00000249641.2	2.85197	-2.36784	0.65943	-3.59074	0.000329742	0.00245717			LINC01193	ENSG00000258710.6	0.680792	3.09464	0.786136	3.93652	8.26703e-05	0.00078603
ENSG00000259848.7	4.84844	-1.65496	0.255683	-6.4727	9.62639e-11	5.80355e-09		HOXC-AS2	ENSG00000250133.2	32.0901	-1.02877	0.32923	-3.12479	0.00177934	0.009567			LINC01214	ENSG00000243550.2	0.796557	1.19117	0.418014	2.8496	0.00437741	0.0195294
ENSG00000170044.7	16.255	2.028	0.313331	6.47239	9.64627e-11	5.80508e-09		HOXC-AS3	ENSG00000251151.2	12.2713	-2.31772	0.563391	-4.11387	3.89081e-05	0.000417858			LINC01282	ENSG00000236747.1	0.50563	1.06776	0.418192	2.55328	0.0106712	0.0393172
ENSG00000163295.4	6.45016	-2.94882	0.45561	-6.47225	9.65571e-11	5.80508e-09		HOXD12	ENSG00000170178.6	0.769078	-2.07831	0.713266	-2.9138	0.00357059	0.0166031			LINC01297	ENSG00000274827.3	36.2266	1.18492	0.411464	2.87977	0.00397967	0.0181166
ENSG00000235978.5	46.2776	1.302	0.201181	6.47178	9.68542e-11	5.81487e-09		HOXD13	ENSG00000128714.5	12.4135	-1.46744	0.415014	-3.53588	0.000406414	0.00291091			LINC01412	ENSG00000232606.1	0.505845	1.34473	0.451724	2.97688	0.00291195	0.0141396
ENSG00000116032.5	66.7441	-1.3297	0.205514	-6.47012	9.79274e-11	5.87117e-09		HPCAL4	ENSG00000116983.11	53.7452	-1.59077	0.258147	-6.16227	7.17083e-10	3.42706e-08			LINC01429	ENSG00000227964.1	8.87246	1.2098	0.332448	3.63908	0.000273619	0.00211645
ENSG00000184260.5	134.34	1.11836	0.172889	6.46866	9.88777e-11	5.91996e-09		HPN-AS1	ENSG00000227392.1	30.949	-1.03324	0.230305	-4.48639	7.24392e-06	0.000102214			LINC01468	ENSG00000231131.5	1.33456	1.26783	0.380081	3.33568	0.000850916	0.00530333
ENSG00000133665.11	288.779	-1.17639	0.181986	-6.4642	1.01838e-10	6.08879e-09		HPSE2	ENSG00000172987.11	54.4261	-1.32124	0.40589	-3.25518	0.00113322	0.00667412			LINC01500	ENSG00000258583.4	1.42368	1.03829	0.281494	3.68848	0.000225594	0.00181156
ENSG00000008018.8	7299.31	0.624183	0.0965706	6.46349	1.02312e-10	6.10854e-09		HYDIN	ENSG00000157423.16	324.674	-1.72862	0.183248	-9.4332	3.9778e-21	1.05783e-18			LINC01503	ENSG00000233901.4	1608.6	1.12457	0.187123	6.00982	1.85733e-09	8.08331e-08
ENSG00000172757.11	73008.2	0.48302	0.0747328	6.46329	1.0245e-10	6.10854e-09		IFNL4P1	ENSG00000272311.1	1.2381	-1.36209	0.471796	-2.88704	0.00388889	0.0177912			LINC01506	ENSG00000234506.4	44.705	1.07955	0.269932	3.99934	6.35181e-05	0.000631061
ENSG00000238186.1	17.1174	-1.02597	0.158762	-6.46235	1.03087e-10	6.13806e-09		IGF2BP1	ENSG00000159217.8	224.939	-2.03917	0.332881	-6.12581	9.0226e-10	4.20993e-08			LINC01516	ENSG00000231422.2	8.19436	1.35198	0.36607	3.69323	0.000221422	0.00178268
ENSG00000231453.1	3.20681	-2.59182	0.401147	-6.46104	1.03987e-10	6.18318e-09		IHH	ENSG00000163501.6	32.5437	-4.4604	0.377432	-11.8177	3.16037e-32	2.24578e-29			LINC01551	ENSG00000186960.9	1.11468	2.30258	0.499479	4.60997	4.02736e-06	6.29549e-05
ENSG00000168002.10	4379.73	0.587651	0.0909927	6.45822	1.05939e-10	6.29059e-09		IL17REL	ENSG00000188263.9	8.68627	-1.1116	0.24522	-4.53308	5.81289e-06	8.52406e-05			LINC01563	ENSG00000236819.1	2.76936	1.20603	0.329596	3.6591	0.000253105	0.00198612
ENSG00000105372.5	60514.5	0.811323	0.125657	6.45665	1.07046e-10	6.34764e-09		IL5RA	ENSG00000091181.18	112.593	-3.11627	0.278356	-11.1953	4.30045e-29	2.14266e-26			LINC01603	ENSG00000253479.4	5.30629	1.15033	0.300513	3.82787	0.000129258	0.00113904
ENSG00000278705.1	19.04	1.45073	0.224864	6.45157	1.10698e-10	6.55521e-09		INSM1	ENSG00000173404.4	4.23878	-1.22608	0.297461	-4.12183	3.75876e-05	0.000405907			LINC01605	ENSG00000253161.4	36.6267	1.04463	0.227484	4.59212	4.38765e-06	6.7708e-05
ENSG00000196616.11	473.077	2.47789	0.384209	6.44933	1.12344e-10	6.64362e-09		IQCF6	ENSG00000214686.4	1.21977	-1.13286	0.390939	-2.89778	0.00375809	0.0173061			LINC01608	ENSG00000253877.4	2.41225	2.67448	0.932851	2.867	0.00414381	0.0187048
ENSG00000206941.1	3.34217	2.13077	0.330415	6.44878	1.12753e-10	6.65872e-09		IQUB	ENSG00000164675.9	59.3402	-2.0424	0.206262	-9.90197	4.08141e-23	1.28201e-20			LINC01614	ENSG00000230838.1	141.812	1.33346	0.3415	3.90472	9.43339e-05	0.000878997
ENSG00000240869.3	9.65817	1.74121	0.270038	6.44803	1.13314e-10	6.68273e-09		IRGC	ENSG00000124449.6	3.67762	-1.03367	0.266328	-3.88119	0.000103946	0.000953197			LINC01615	ENSG00000223485.1	17.6125	1.00073	0.219641	4.55623	5.20795e-06	7.77908e-05
ENSG00000198818.8	2617.06	0.595309	0.0923629	6.44533	1.15352e-10	6.79368e-09		IRX4	ENSG00000113430.8	1.62877	-1.1385	0.371604	-3.06374	0.00218587	0.0112987			LINC01638	ENSG00000233521.4	22.2505	1.53631	0.265442	5.78773	7.13455e-09	2.70098e-07
ENSG00000236485.1	1.90129	2.14184	0.332341	6.44469	1.15834e-10	6.81284e-09		KCNC1	ENSG00000129159.6	29.613	-1.51516	0.279489	-5.42117	5.92094e-08	1.73298e-06			LINC01665	ENSG00000235343.1	15.4244	1.77801	0.612985	2.90058	0.00372472	0.0171834
ENSG00000127241.15	70.0526	-1.50111	0.233056	-6.44099	1.187e-10	6.97192e-09		KCNE1	ENSG00000180509.10	26.2242	-2.03167	0.221407	-9.17618	4.46674e-20	1.11919e-17			LINC01681	ENSG00000233985.1	2.78855	1.64204	0.452085	3.63215	0.000281069	0.00216326
ENSG00000220749.4	369.331	0.885587	0.137577	6.43704	1.21829e-10	7.14605e-09		KCNE1B	ENSG00000276289.3	15.6511	-1.94643	0.235417	-8.26801	1.36209e-16	2.43977e-14			LINC01705	ENSG00000232679.1	37.6284	2.29033	0.325703	7.03195	2.03665e-12	1.80907e-10
ENSG00000276924.1	927.729	1.06993	0.166234	6.4363	1.22424e-10	7.17122e-09		KCNH3	ENSG00000135519.6	708.52	-1.03077	0.225829	-4.56436	5.01013e-06	7.54863e-05			LINC01709	ENSG00000226715.1	2.57905	1.5121	0.421379	3.58846	0.000332643	0.0024741
ENSG00000132554.18	141.113	-1.4028	0.218049	-6.4334	1.24779e-10	7.29935e-09		KCNH6	ENSG00000173826.13	12.6097	-1.88743	0.234448	-8.0505	8.24532e-16	1.31886e-13			LINC01736	ENSG00000228058.1	8.4805	1.03734	0.334811	3.09828	0.00194649	0.0102858
ENSG00000239306.4	4682.59	-0.300886	0.0468499	-6.42235	1.34185e-10	7.83895e-09		KCNN1	ENSG00000105642.14	216.229	-1.40025	0.24102	-5.80967	6.25966e-09	2.39275e-07			LINC01741	ENSG00000236720.1	0.464483	1.95741	0.625293	3.13039	0.00174572	0.00940839
ENSG00000132122.10	694.93	-0.626112	0.0975152	-6.42066	1.35685e-10	7.91593e-09		KCNQ1DN	ENSG00000237941.2	1.97634	-1.25502	0.327167	-3.83603	0.000125037	0.00110974			LINC01764	ENSG00000267308.1	7.24948	1.08271	0.272813	3.96868	7.22713e-05	0.000702566
ENSG00000178860.8	376.505	1.40176	0.218354	6.41965	1.36584e-10	7.95767e-09		KCNRG	ENSG00000198553.7	43.1082	-2.03277	0.190504	-10.6704	1.39958e-26	5.89007e-24			LINC01781	ENSG00000234184.4	12.7832	1.08779	0.317361	3.42763	0.000608873	0.00402943
ENSG00000102317.16	8240.45	0.749513	0.11676	6.41925	1.36945e-10	7.96797e-09		KCNU1	ENSG00000215262.6	3.93957	-1.24204	0.447592	-2.77494	0.00552124	0.0234315			LINC01788	ENSG00000229051.1	4.26202	1.39321	0.305955	4.55364	5.27254e-06	7.85401e-05
ENSG00000145198.13	79.1658	-1.32495	0.206442	-6.41801	1.38064e-10	8.02231e-09		KDM4E	ENSG00000235268.2	2.1927	-1.24876	0.418025	-2.9873	0.00281456	0.01377			LINC01804	ENSG00000231031.5	7.22021	1.95075	0.47995	4.06448	4.81387e-05	0.00050016
ENSG00000147684.6	19551.3	0.855591	0.133602	6.404	1.51356e-10	8.7829e-09		KIAA0319	ENSG00000137261.12	119.913	-1.8936	0.218555	-8.66418	4.54791e-18	9.43245e-16			LINC01827	ENSG00000234919.1	4.33307	1.32624	0.426397	3.11033	0.00186876	0.00994536
ENSG00000173465.6	2338.42	0.657961	0.102751	6.40344	1.51915e-10	8.80356e-09		KIAA1324	ENSG00000116299.15	3003.45	-1.90941	0.324754	-5.87954	4.11396e-09	1.66196e-07			LINC01847	ENSG00000253311.1	2.7971	1.05609	0.336709	3.1365	0.00170976	0.00926179
ENSG00000232862.4	29.286	-1.2288	0.191939	-6.40205	1.53301e-10	8.87204e-09		KIAA2012	ENSG00000182329.9	39.5969	-2.73492	0.216	-12.6617	9.63717e-37	9.71494e-34			LINC01857	ENSG00000224137.1	18.4469	1.0959	0.228758	4.79063	1.66255e-06	3.00403e-05
ENSG00000213373.6	15.1113	-1.77601	0.277441	-6.40142	1.53934e-10	8.89678e-09		KIF19	ENSG00000196169.13	146.24	-3.96954	0.26607	-14.9192	2.47379e-50	1.53188e-46			LINC01894	ENSG00000264345.1	2.17793	1.23529	0.326597	3.78231	0.00015538	0.00132256
ENSG00000171421.11	1984.53	0.77316	0.120821	6.39922	1.56171e-10	9.01402e-09		KIF6	ENSG00000164627.16	171.058	-1.02333	0.163135	-6.27292	3.54344e-10	1.86179e-08			LINC01897	ENSG00000267209.4	1.01924	2.64487	0.461697	5.7286	1.01265e-08	3.67016e-07
ENSG00000159377.9	17116.3	0.531629	0.083082	6.39885	1.56553e-10	9.02405e-09		KIRREL2	ENSG00000126259.18	147.581	-1.30872	0.302478	-4.32667	1.51383e-05	0.0001912			LINC01929	ENSG00000267013.4	117.352	1.49271	0.367148	4.0657	4.78892e-05	0.000497926
ENSG00000234488.1	18.9582	1.01343	0.158398	6.39799	1.57438e-10	9.06301e-09		KNCN	ENSG00000162456.8	12.9169	-4.4852	0.383481	-11.696	1.33572e-31	8.77262e-29			LINC01943	ENSG00000280721.1	35.3042	1.12077	0.185598	6.03873	1.55336e-09	6.8498e-08
ENSG00000248349.1	1.25517	-3.0532	0.477407	-6.39538	1.60145e-10	9.20664e-09		KNDC1	ENSG00000171798.16	187.651	-1.48745	0.275361	-5.40181	6.59712e-08	1.91153e-06			LINC01945	ENSG00000236485.1	1.90129	2.14184	0.332341	6.44469	1.15834e-10	6.81284e-09
ENSG00000228300.12	2476.87	0.74433	0.11639	6.39515	1.60387e-10	9.20834e-09		KPNA7	ENSG00000185467.7	18.0754	-1.60283	0.236556	-6.77568	1.23824e-11	9.11274e-10			LINC01965	ENSG00000256637.5	2.47854	1.5542	0.522331	2.9755	0.00292511	0.0141828
ENSG00000254980.1	0.955005	-2.67979	0.419212	-6.39245	1.63254e-10	9.36052e-09		KRT13	ENSG00000171401.13	100.438	-1.70647	0.342651	-4.9802	6.35178e-07	1.31485e-05			LINC02065	ENSG00000248846.2	19.3104	1.02336	0.306468	3.33921	0.000840185	0.00525494
ENSG00000259847.1	5.31042	1.9894	0.311481	6.38689	1.69293e-10	9.69401e-09		KRT20	ENSG00000171431.3	1.19068	-1.25135	0.443382	-2.82227	0.00476846	0.0209019			LINC02066	ENSG00000241151.1	2.0797	1.19774	0.425732	2.81336	0.00490268	0.0213606
ENSG00000140274.12	9.60428	-1.73674	0.271981	-6.38552	1.70816e-10	9.76826e-09		KRT38	ENSG00000171360.3	12.721	-1.66377	0.40969	-4.06104	4.8855e-05	0.00050594			LINC02084	ENSG00000272282.1	9.9587	1.10778	0.221724	4.99621	5.84686e-07	1.22614e-05
ENSG00000228146.5	26.1813	-1.05317	0.164966	-6.38415	1.72353e-10	9.84317e-09		KRT4	ENSG00000170477.11	464.121	-1.04238	0.309234	-3.37084	0.000749381	0.00478895			LINC02104	ENSG00000271334.4	2.93815	1.02015	0.237655	4.29256	1.76628e-05	0.000217384
ENSG00000174007.7	240.319	-0.756274	0.118519	-6.38102	1.75907e-10	1.00329e-08		KRT71	ENSG00000139648.6	2.45267	-1.07768	0.318596	-3.38259	0.000718059	0.00462286			LINC02126	ENSG00000259847.1	5.31042	1.9894	0.311481	6.38689	1.69293e-10	9.69401e-09
ENSG00000278771.1	46.0423	1.80967	0.283798	6.3766	1.81064e-10	1.03135e-08		KRT72	ENSG00000170486.9	2.22893	-1.43587	0.393378	-3.65011	0.00026213	0.00204279			LINC02167	ENSG00000261122.5	52.6483	1.12184	0.404595	2.77275	0.00555853	0.0235482
ENSG00000090266.11	5447.71	0.731429	0.114738	6.37478	1.83226e-10	1.0423e-08		KRT74	ENSG00000170484.8	4.10703	-2.15777	0.342821	-6.29417	3.0905e-10	1.65592e-08			LINC02195	ENSG00000236481.1	3.58065	1.15844	0.328907	3.52209	0.000428157	0.0030296
ENSG00000249816.5	14.8907	-2.12903	0.334063	-6.37314	1.85191e-10	1.05209e-08		KRT75	ENSG00000170454.5	10.9661	-1.16021	0.394685	-2.93958	0.00328652	0.0155593			LINC02207	ENSG00000258476.4	2.67289	1.02331	0.274725	3.72483	0.000195445	0.0016018
ENSG00000225415.2	2.20461	-2.12944	0.334158	-6.37257	1.85889e-10	1.05468e-08		KRT79	ENSG00000185640.5	11.264	-2.00555	0.335958	-5.96964	2.37778e-09	1.0095e-07			LINC02208	ENSG00000250891.1	25.4317	1.06372	0.343649	3.09536	0.00196571	0.0103735
ENSG00000109099.12	2162.03	0.931625	0.146236	6.37069	1.88183e-10	1.0663e-08		KRT85	ENSG00000135443.7	1.99613	-1.10826	0.338204	-3.2769	0.00104952	0.00628451			LINC02223	ENSG00000249937.4	6.91615	1.46965	0.355001	4.13986	3.47521e-05	0.000381174
ENSG00000254608.1	22.6446	-1.51822	0.238358	-6.36952	1.89616e-10	1.07301e-08		LCE3E	ENSG00000185966.3	0.839287	-1.88902	0.713858	-2.64621	0.00813995	0.0318593			LINC02225	ENSG00000249584.1	2.61489	1.69041	0.362662	4.66112	3.14493e-06	5.13652e-05
ENSG00000110717.9	14678.3	0.720158	0.113102	6.36732	1.92361e-10	1.08713e-08		LCN1	ENSG00000160349.8	62.1611	-1.03676	0.365328	-2.83788	0.00454136	0.0200667			LINC02263	ENSG00000228358.4	0.782648	2.32248	0.553915	4.19285	2.75476e-05	0.000314901
ENSG00000086288.10	42.6255	1.60146	0.251521	6.3671	1.92638e-10	1.08728e-08		LCN9	ENSG00000148386.8	0.712431	-2.44212	0.63787	-3.82855	0.000128901	0.00113691			LINC02266	ENSG00000272727.1	2.15443	1.0784	0.313302	3.44206	0.000577304	0.00386119
ENSG00000189171.12	7462.35	0.877162	0.137779	6.36645	1.93456e-10	1.09047e-08		LDLRAD1	ENSG00000203985.9	517.928	-1.45147	0.261521	-5.55009	2.85529e-08	9.27798e-07			LINC02267	ENSG00000248510.2	1.61149	2.75133	0.729996	3.76896	0.00016393	0.00137978
ENSG00000123353.8	2371.86	0.665407	0.104579	6.36271	1.98231e-10	1.11594e-08		LHCGR	ENSG00000138039.13	9.90879	-1.41806	0.30247	-4.68828	2.75507e-06	4.60209e-05			LINC02282	ENSG00000257056.2	0.640914	2.5547	0.781305	3.26979	0.00107627	0.00640987
ENSG00000169021.5	9486.89	0.836855	0.131573	6.36037	2.01274e-10	1.1316e-08		LHX2	ENSG00000106689.9	69.2183	-1.47916	0.286966	-5.15449	2.54315e-07	6.07475e-06			LINC02308	ENSG00000258675.1	61.8872	1.02021	0.318805	3.20012	0.00137368	0.00776539
ENSG00000109475.15	28562.3	0.834318	0.131195	6.35936	2.02597e-10	1.13756e-08		LINC00237	ENSG00000225127.2	12.6541	-2.79821	0.637655	-4.38828	1.14252e-05	0.000150166			LINC02360	ENSG00000248300.1	0.779252	1.69286	0.548356	3.08715	0.00202085	0.0106025
ENSG00000091164.11	4657.44	0.514348	0.0809267	6.35573	2.07436e-10	1.16322e-08		LINC00261	ENSG00000259974.2	24.7918	-1.61594	0.375817	-4.2998	1.70953e-05	0.000211662			LINC02378	ENSG00000256994.1	2.72895	2.40468	0.512439	4.69262	2.69727e-06	4.52121e-05
ENSG00000213741.7	41208.3	0.867234	0.136497	6.35351	2.10457e-10	1.17864e-08		LINC00272	ENSG00000203729.7	1.1447	-1.19617	0.354115	-3.37793	0.000730347	0.00468665			LINC02388	ENSG00000257259.1	3.07787	1.71246	0.362607	4.72264	2.32799e-06	3.97289e-05
ENSG00000257108.1	100.642	-1.14624	0.18059	-6.3472	2.19263e-10	1.22637e-08		LINC00322	ENSG00000237864.1	1.87851	-1.16026	0.306279	-3.78823	0.000151724	0.0012972			LINC02393	ENSG00000256597.2	0.5054	2.05489	0.493959	4.16005	3.18179e-05	0.000354644
ENSG00000251611.1	19.8044	-0.887599	0.139895	-6.34474	2.22807e-10	1.24459e-08		LINC00332	ENSG00000230710.1	1.09186	-2.69464	0.46882	-5.74771	9.04624e-09	3.32593e-07			LINC02435	ENSG00000251526.1	5.42928	1.6746	0.298723	5.60587	2.07212e-08	6.95201e-07
ENSG00000174851.13	6125.16	0.582384	0.0918369	6.34151	2.2753e-10	1.26934e-08		LINC00482	ENSG00000185168.5	2.8507	-1.48339	0.371774	-3.99004	6.60622e-05	0.0006523			LINC02476	ENSG00000225546.4	5.04933	1.6436	0.62674	2.62246	0.00872967	0.0336839
ENSG00000238554.1	13.0091	2.56053	0.403874	6.33993	2.29874e-10	1.28074e-08		LINC00494	ENSG00000235621.7	81.1886	-1.03789	0.278739	-3.72351	0.000196473	0.00160962			LINC02489	ENSG00000255007.1	0.594819	1.62466	0.600922	2.70362	0.00685886	0.0278485
ENSG00000243147.6	3871.34	0.676613	0.106726	6.33973	2.30166e-10	1.28074e-08		LINC00535	ENSG00000246662.5	15.7964	-1.18648	0.226144	-5.24655	1.54971e-07	3.98766e-06			LINC02515	ENSG00000250620.1	1.06952	1.70122	0.501577	3.39174	0.000694497	0.0045003
ENSG00000101182.13	10516.5	0.575352	0.0908459	6.33327	2.40017e-10	1.33385e-08		LINC00552	ENSG00000279770.1	5.89957	-1.17898	0.375639	-3.1386	0.00169759	0.00921892			LINC02544	ENSG00000261039.2	24.4621	1.59362	0.322831	4.93638	7.95853e-07	1.59491e-05
ENSG00000122034.11	7011.08	0.600375	0.0948041	6.3328	2.40756e-10	1.33624e-08		LINC00589	ENSG00000251191.6	1.4134	-2.19027	0.372596	-5.8784	4.14248e-09	1.66881e-07			LINC02577	ENSG00000228742.8	38.3101	1.80904	0.436742	4.14213	3.44101e-05	0.000378092
ENSG00000172586.7	2234.01	0.663613	0.104825	6.33068	2.44084e-10	1.35298e-08		LINC00632	ENSG00000203930.9	22.5402	-1.18654	0.269582	-4.40139	1.0756e-05	0.000142537			LINC02582	ENSG00000261780.2	2.44533	2.74901	0.452048	6.08124	1.1926e-09	5.38496e-08
ENSG00000171159.4	10801	0.748277	0.118211	6.33	2.45161e-10	1.35722e-08		LINC00643	ENSG00000186369.8	2.22513	-1.41729	0.418559	-3.38612	0.000708883	0.00457398			LIPN	ENSG00000204020.5	1.20312	1.0262	0.354255	2.89677	0.0037702	0.0173453
ENSG00000186862.16	155.423	-1.19507	0.188887	-6.32689	2.50148e-10	1.38306e-08		LINC00671	ENSG00000213373.6	15.1113	-1.77601	0.277441	-6.40142	1.53934e-10	8.89678e-09			LMO1	ENSG00000166407.12	108.707	1.18741	0.245492	4.83686	1.31908e-06	2.45789e-05
ENSG00000178776.4	69.3644	1.98872	0.314346	6.32653	2.50728e-10	1.3845e-08		LINC00964	ENSG00000249816.5	14.8907	-2.12903	0.334063	-6.37314	1.85191e-10	1.05209e-08			LMOD2	ENSG00000170807.11	1.47163	1.00818	0.3257	3.09544	0.00196521	0.0103721
ENSG00000206172.7	136.18	1.5632	0.247151	6.32485	2.53478e-10	1.3979e-08		LINC00982	ENSG00000177133.9	47.8571	-1.1858	0.360102	-3.29297	0.000991349	0.00600755			LPAR4	ENSG00000147145.11	40.1998	1.11432	0.176928	6.29814	3.01243e-10	1.61809e-08
ENSG00000220848.4	152.522	0.713999	0.112897	6.32434	2.54312e-10	1.40072e-08		LINC01014	ENSG00000223941.4	3.88547	-3.46841	0.479864	-7.22791	4.90472e-13	5.01427e-11			LRRC15	ENSG00000172061.8	1203.04	1.3045	0.338899	3.84922	0.000118495	0.00106189
ENSG00000129226.12	178.999	0.907084	0.14351	6.32071	2.60369e-10	1.43226e-08		LINC01090	ENSG00000231689.1	1.5224	-1.02115	0.339157	-3.01083	0.00260533	0.0129511			LRRC77P	ENSG00000244227.4	1.07717	1.0249	0.397544	2.57809	0.00993488	0.0371761
ENSG00000262117.4	4.18341	2.4676	0.390443	6.32	2.61569e-10	1.43522e-08		LINC01166	ENSG00000232903.2	25.3761	-1.8619	0.485407	-3.83575	0.00012518	0.00111056			LST1	ENSG00000204482.9	691.51	1.14921	0.167698	6.85284	7.23988e-12	5.6111e-10
ENSG00000173113.5	9951.08	0.683788	0.108192	6.32015	2.6131e-10	1.43522e-08		LINC01206	ENSG00000242512.7	2.14558	-1.04934	0.324386	-3.23485	0.00121706	0.0070613			LUM	ENSG00000139329.4	14793.5	1.4797	0.253662	5.83334	5.43289e-09	2.11454e-07
ENSG00000149564.10	1019.76	0.59748	0.094607	6.31539	2.69488e-10	1.4768e-08		LINC01238	ENSG00000237940.3	45.4095	-1.02779	0.18767	-5.47656	4.33669e-08	1.32662e-06			LVRN	ENSG00000172901.18	15.1865	1.09972	0.22791	4.82523	1.39839e-06	2.58821e-05
ENSG00000202538.1	629.451	2.21894	0.351392	6.31472	2.70647e-10	1.48128e-08		LINC01249	ENSG00000231532.4	24.6065	-1.60027	0.551848	-2.89983	0.00373361	0.0172153			LY96	ENSG00000154589.5	295.888	1.29061	0.15083	8.5567	1.16146e-17	2.36364e-15
ENSG00000140279.11	81.212	-1.38657	0.219651	-6.31258	2.74416e-10	1.50001e-08		LINC01257	ENSG00000204603.5	57.69	-1.04935	0.311489	-3.36883	0.000754876	0.00482051			MAB21L2	ENSG00000181541.5	34.1904	1.34152	0.330157	4.06329	4.83869e-05	0.000502498
ENSG00000144134.17	845.277	-0.64003	0.101395	-6.31222	2.75062e-10	1.50165e-08		LINC01267	ENSG00000251576.1	12.7059	-4.39617	0.344777	-12.7508	3.08759e-37	3.26434e-34			MAGEA1	ENSG00000198681.6	53.6788	1.97376	0.584374	3.37756	0.000731312	0.00469146
ENSG00000011332.18	238.688	-1.41543	0.224262	-6.31151	2.76325e-10	1.50665e-08		LINC01300	ENSG00000253595.4	7.54526	-1.35101	0.360622	-3.74632	0.000179446	0.00149041			MAL	ENSG00000172005.9	5844.2	1.06612	0.266701	3.99742	6.40355e-05	0.000635202
ENSG00000106538.8	7521.14	1.06457	0.168752	6.3085	2.81758e-10	1.53434e-08		LINC01305	ENSG00000231453.1	3.20681	-2.59182	0.401147	-6.46104	1.03987e-10	6.18318e-09			MAMDC2	ENSG00000165072.9	274.603	1.06185	0.17444	6.0872	1.14906e-09	5.20463e-08
ENSG00000100300.16	7628.27	0.777019	0.123178	6.30811	2.82468e-10	1.53436e-08		LINC01338	ENSG00000281327.1	4.01665	-1.17052	0.343662	-3.40601	0.000659205	0.0043047			MARCO	ENSG00000019169.10	361.315	1.32312	0.246436	5.36902	7.9166e-08	2.23995e-06
ENSG00000145337.4	374.226	0.748998	0.118734	6.30819	2.82325e-10	1.53436e-08		LINC01391	ENSG00000244578.1	20.8984	-1.16852	0.362087	-3.22719	0.0012501	0.00721164			MCTP1	ENSG00000175471.18	205.461	1.02784	0.152017	6.76134	1.36723e-11	9.96062e-10
ENSG00000162692.9	1521.4	1.32925	0.210773	6.30656	2.85298e-10	1.54779e-08		LINC01392	ENSG00000233607.1	0.704323	-2.30502	0.758938	-3.03716	0.00238815	0.012099			MEGF10	ENSG00000145794.15	143.056	1.36549	0.309001	4.41905	9.91348e-06	0.000133081
ENSG00000200783.1	4.52502	1.58608	0.251597	6.30404	2.89995e-10	1.56945e-08		LINC01451	ENSG00000279141.2	15.9094	-1.26614	0.284379	-4.45232	8.49488e-06	0.000116928			MEOX2-AS1	ENSG00000229108.1	1.77248	1.41799	0.496284	2.85721	0.00427379	0.0191558
ENSG00000183291.14	12125.4	0.524863	0.0832584	6.30402	2.90016e-10	1.56945e-08		LINC01475	ENSG00000257582.4	1.30956	-1.18218	0.475879	-2.48419	0.0129846	0.0458229			METTL11B	ENSG00000203740.3	11.2472	1.60396	0.314407	5.10154	3.36895e-07	7.70627e-06
ENSG00000266019.1	62.8335	1.34841	0.213913	6.30357	2.90864e-10	1.57208e-08		LINC01513	ENSG00000246016.2	17.411	-3.2301	0.322108	-10.028	1.14813e-23	3.79909e-21			MFAP4	ENSG00000166482.10	3667.81	1.11973	0.253821	4.41151	1.02654e-05	0.000136957
ENSG00000236495.1	1.64608	-2.15293	0.341617	-6.30219	2.93478e-10	1.58423e-08		LINC01522	ENSG00000237423.1	2.50999	-1.57274	0.3515	-4.47436	7.66408e-06	0.000107235			MFAP5	ENSG00000197614.9	2718.85	1.10813	0.263557	4.20453	2.61629e-05	0.000300738
ENSG00000136942.13	58961	0.810214	0.128614	6.2996	2.98417e-10	1.60689e-08		LINC01571	ENSG00000260057.4	6.92462	-1.84552	0.504511	-3.65804	0.000254156	0.0019922			MGAT4C	ENSG00000182050.12	8.52801	1.93346	0.369139	5.23776	1.62539e-07	4.15178e-06
ENSG00000155530.2	101.793	-0.948854	0.150617	-6.29978	2.98062e-10	1.60689e-08		LINC01632	ENSG00000277199.1	1.19501	-2.56824	0.548214	-4.68474	2.80313e-06	4.65903e-05			MIEN1	ENSG00000141741.10	4796.37	1.45806	0.148115	9.84407	7.27104e-23	2.2353e-20
ENSG00000238961.1	53.3761	1.7849	0.283364	6.29896	2.99649e-10	1.61152e-08		LINC01699	ENSG00000179452.2	0.594562	-1.11082	0.437651	-2.53815	0.0111441	0.0406347			MINOS1P3	ENSG00000224237.1	7.08186	1.01791	0.349033	2.91636	0.00354141	0.0164957
ENSG00000147145.11	40.1998	1.11432	0.176928	6.29814	3.01243e-10	1.61809e-08		LINC01708	ENSG00000224445.2	2.79159	-1.45476	0.337805	-4.30652	1.65844e-05	0.000206102			MIR1245A	ENSG00000221502.1	2.17527	1.17202	0.351997	3.32965	0.000869565	0.00539297
ENSG00000111271.13	1900.13	-0.538871	0.085594	-6.29566	3.06091e-10	1.64209e-08		LINC01722	ENSG00000233048.1	3.23112	-1.64407	0.364308	-4.51287	6.3956e-06	9.24376e-05			MIR1273E	ENSG00000265031.1	0.86213	1.29165	0.521083	2.47878	0.0131831	0.0463538
ENSG00000170484.8	4.10703	-2.15777	0.342821	-6.29417	3.0905e-10	1.65592e-08		LINC01732	ENSG00000237292.1	3.42537	-2.31413	0.351726	-6.57935	4.72521e-11	3.1081e-09			MIR3129	ENSG00000264725.1	3.23773	2.20007	0.335748	6.55273	5.64959e-11	3.62267e-09
ENSG00000228741.2	18.2055	-1.36393	0.216783	-6.29168	3.14046e-10	1.68061e-08		LINC01765	ENSG00000233730.1	29.9038	-3.32103	0.378378	-8.77702	1.6786e-18	3.67487e-16			MIR3609	ENSG00000266019.1	62.8335	1.34841	0.213913	6.30357	2.90864e-10	1.57208e-08
ENSG00000202174.1	22.673	2.87727	0.457329	6.29148	3.14456e-10	1.68073e-08		LINC01805	ENSG00000223863.1	0.931774	-1.78187	0.525087	-3.39348	0.000690115	0.00447888			MIR3648-1	ENSG00000275708.1	27.7684	1.14127	0.253878	4.49534	6.94586e-06	9.86507e-05
ENSG00000142319.17	28.8166	-2.02609	0.322121	-6.28985	3.1778e-10	1.69641e-08		LINC01879	ENSG00000276397.1	0.999933	-2.63032	0.641304	-4.10151	4.10456e-05	0.000436508			MIR3648-2	ENSG00000264462.1	54.4565	1.15281	0.314321	3.66762	0.000244814	0.00193472
ENSG00000131174.4	11257	0.793607	0.126246	6.28621	3.25308e-10	1.73446e-08		LINC01908	ENSG00000265374.1	1.19318	-2.22258	0.49439	-4.4956	6.93727e-06	9.85934e-05			MIR4449	ENSG00000264585.1	5.56444	1.5481	0.25466	6.07909	1.20863e-09	5.44035e-08
ENSG00000126264.8	466.078	0.927828	0.147614	6.28552	3.26765e-10	1.74008e-08		LINC01927	ENSG00000266312.1	2.36358	-1.65224	0.33487	-4.93398	8.05704e-07	1.61241e-05			MIR4451	ENSG00000266421.2	0.665426	1.18599	0.402776	2.94454	0.00323431	0.0153658
ENSG00000198088.9	148.927	-1.01733	0.161901	-6.28369	3.30637e-10	1.75854e-08		LINC01956	ENSG00000258910.2	1.61109	-1.30586	0.514548	-2.53789	0.0111524	0.0406531			MIR6087	ENSG00000275110.1	15.958	1.35276	0.227699	5.94098	2.83315e-09	1.18427e-07
ENSG00000092841.17	65505.9	0.653591	0.104027	6.28291	3.32288e-10	1.76516e-08		LINC01973	ENSG00000204283.3	2.99292	-2.42832	0.344755	-7.04363	1.87301e-12	1.69497e-10			MIR663AHG	ENSG00000227195.7	66.7396	1.65743	0.299351	5.53675	3.08138e-08	9.89396e-07
ENSG00000167281.17	30.8335	-1.72734	0.274951	-6.28235	3.33498e-10	1.76942e-08		LINC01998	ENSG00000243321.3	3.29744	-1.01881	0.38841	-2.62302	0.00871549	0.0336442			MIR6724-2	ENSG00000274060.1	2.03689	2.58078	0.561344	4.5975	4.27596e-06	6.62911e-05
ENSG00000168014.15	2419.46	-0.484738	0.0771849	-6.28022	3.38092e-10	1.79036e-08		LINC02031	ENSG00000238837.3	0.810108	-2.04351	0.661094	-3.0911	0.00199416	0.0104917			MIR6724-4	ENSG00000275692.1	4.66798	1.83634	0.400739	4.58238	4.59714e-06	7.03396e-05
ENSG00000036672.14	377.776	-0.900235	0.143346	-6.28014	3.38271e-10	1.79036e-08		LINC02051	ENSG00000226859.1	2.53445	-2.18741	0.494707	-4.42163	9.79588e-06	0.000131911			MKRN4P	ENSG00000238222.3	17.7086	1.45945	0.295414	4.94037	7.79765e-07	1.56919e-05
ENSG00000170043.10	6966.24	0.542661	0.0864129	6.27986	3.38869e-10	1.79133e-08		LINC02086	ENSG00000244649.3	97.5619	-1.16983	0.325827	-3.59034	0.000330242	0.00246005			MMP11	ENSG00000099953.8	11132.6	1.08421	0.279567	3.87817	0.000105246	0.000964099
ENSG00000136699.18	6165.11	-0.454157	0.072346	-6.27757	3.43898e-10	1.81571e-08		LINC02212	ENSG00000249396.1	3.02577	-2.31852	0.453388	-5.11377	3.15786e-07	7.30437e-06			MMP2	ENSG00000087245.11	16314.2	1.02293	0.19678	5.19834	2.0108e-07	4.98924e-06
ENSG00000003436.13	385.779	1.04689	0.166791	6.27668	3.4588e-10	1.82395e-08		LINC02213	ENSG00000249160.3	0.73697	-2.74592	0.523735	-5.24295	1.58028e-07	4.04848e-06			MMP7	ENSG00000137673.7	14335.9	1.37164	0.279086	4.91475	8.88959e-07	1.74756e-05
ENSG00000169567.10	12625.4	0.731157	0.116503	6.27586	3.47711e-10	1.83138e-08		LINC02265	ENSG00000249241.1	15.0671	-2.34263	0.261023	-8.97481	2.83837e-19	6.79751e-17			MMRN1	ENSG00000138722.8	115.172	1.11609	0.236461	4.71999	2.35862e-06	4.01883e-05
ENSG00000251039.2	64.9834	3.13132	0.49904	6.2747	3.50311e-10	1.84283e-08		LINC02345	ENSG00000259225.5	27.6726	-1.39938	0.235138	-5.95129	2.66033e-09	1.12505e-07			MRPS21P1	ENSG00000234496.2	0.894511	1.08984	0.286057	3.80987	0.000139038	0.00121071
ENSG00000164627.16	171.058	-1.02333	0.163135	-6.27292	3.54344e-10	1.86179e-08		LINC02370	ENSG00000230294.4	11.0513	-1.48225	0.416534	-3.55854	0.000372927	0.00271138			MS4A1	ENSG00000156738.16	43.5967	1.01518	0.330321	3.07331	0.00211697	0.0110082
ENSG00000272514.4	39.2328	-1.19846	0.191062	-6.27264	3.5498e-10	1.86287e-08		LINC02475	ENSG00000251350.1	19.0748	-1.02454	0.334345	-3.06432	0.00218168	0.0112797			MS4A2	ENSG00000149534.7	9.84702	1.95674	0.295866	6.61362	3.7503e-11	2.5087e-09
ENSG00000124564.16	3.30118	-2.78676	0.444348	-6.27157	3.57416e-10	1.87339e-08		LMNTD1	ENSG00000152936.9	17.9832	-3.11108	0.373051	-8.33955	7.45759e-17	1.37559e-14			MSC	ENSG00000178860.8	376.505	1.40176	0.218354	6.41965	1.36584e-10	7.95767e-09
ENSG00000099977.12	1491.12	0.845777	0.134904	6.26947	3.62276e-10	1.89657e-08		LMX1A	ENSG00000162761.13	12.2659	-2.36953	0.3892	-6.08821	1.1418e-09	5.18152e-08			MT1B	ENSG00000169688.10	1.29485	1.2682	0.42735	2.96758	0.00300158	0.0144743
ENSG00000228651.1	19.8001	1.3149	0.209757	6.26869	3.64106e-10	1.90385e-08		LRIT2	ENSG00000204033.8	4.25473	-1.20518	0.351231	-3.4313	0.000600704	0.00399124			MT1L	ENSG00000260549.1	162.161	1.07671	0.203748	5.28455	1.26016e-07	3.34298e-06
ENSG00000148444.14	1138.41	0.624618	0.099711	6.26428	3.74561e-10	1.95616e-08		LRP1B	ENSG00000168702.15	117.198	-1.25721	0.278453	-4.51497	6.33266e-06	9.17759e-05			MTCO1P1	ENSG00000280243.1	2.28458	1.67505	0.324668	5.15927	2.47917e-07	5.94713e-06
ENSG00000235373.1	6.87874	-1.03024	0.164546	-6.26112	3.82225e-10	1.99378e-08		LRP4	ENSG00000134569.8	983.139	-1.33247	0.263131	-5.06392	4.10722e-07	9.07153e-06			MT-RNR1	ENSG00000211459.2	177545	1.03843	0.135009	7.69157	1.45345e-14	1.94453e-12
ENSG00000154760.12	2237.24	-0.737073	0.117742	-6.26007	3.8481e-10	2.00485e-08		LRRC10B	ENSG00000204950.3	314.994	-2.4107	0.227209	-10.61	2.67641e-26	1.07421e-23			MT-TA	ENSG00000210127.1	8.48252	1.05407	0.231622	4.55081	5.34397e-06	7.94939e-05
ENSG00000262681.2	12.1673	-1.37289	0.219348	-6.25895	3.87585e-10	2.01689e-08		LRRC18	ENSG00000165383.9	14.7275	-4.21512	0.359638	-11.7204	1.00157e-31	6.89128e-29			MT-TH	ENSG00000210176.1	0.515369	1.69418	0.486156	3.48485	0.000492416	0.00339951
ENSG00000182916.7	102.773	1.1324	0.180981	6.25701	3.92428e-10	2.03964e-08		LRRC37A14P	ENSG00000215771.2	2.71521	-1.06507	0.25473	-4.18119	2.89988e-05	0.000328373			MT-TM	ENSG00000210112.1	5.60633	1.50257	0.255728	5.87564	4.21225e-09	1.69377e-07
ENSG00000214093.3	18.0656	0.920499	0.14713	6.25637	3.94036e-10	2.04554e-08		LRRC37A9P	ENSG00000271013.1	18.0726	-1.02704	0.178781	-5.7447	9.20844e-09	3.37697e-07			MT-TV	ENSG00000210077.1	2.3266	1.6116	0.273349	5.89577	3.72945e-09	1.52366e-07
ENSG00000164729.7	7.82548	1.63296	0.261021	6.25606	3.94832e-10	2.04722e-08		LRRC43	ENSG00000158113.11	171.429	-1.41788	0.176203	-8.04683	8.49648e-16	1.35403e-13			MYH11	ENSG00000133392.15	1237.71	1.58769	0.241094	6.58535	4.53812e-11	2.99869e-09
ENSG00000132170.18	201.788	1.18509	0.189444	6.25564	3.95899e-10	2.0503e-08		LRRC46	ENSG00000141294.8	388.933	-2.35733	0.193376	-12.1904	3.49681e-34	2.85993e-31			MYH2	ENSG00000125414.17	2.08943	1.04546	0.368028	2.8407	0.00450147	0.0199392
ENSG00000167578.15	1045.47	0.723452	0.115775	6.24877	4.13698e-10	2.13737e-08		LRRC71	ENSG00000160838.12	72.3412	-3.28204	0.237438	-13.8228	1.85819e-43	5.3698e-40			MYMK	ENSG00000187616.4	7.77591	1.84321	0.348164	5.2941	1.19607e-07	3.19446e-06
ENSG00000178127.11	1082.06	0.614792	0.0983852	6.24883	4.13542e-10	2.13737e-08		LRRC73	ENSG00000204052.4	250.496	-1.02256	0.166243	-6.151	7.69964e-10	3.64761e-08			MZB1	ENSG00000170476.14	504.444	1.1543	0.294773	3.91591	9.00636e-05	0.000846117
ENSG00000151789.8	35.5911	1.29317	0.206956	6.24855	4.1429e-10	2.13788e-08		LRRC74B	ENSG00000187905.9	31.5306	-3.80163	0.285983	-13.2932	2.5353e-40	3.92492e-37			NAA11	ENSG00000156269.4	6.65035	2.80263	0.649874	4.31257	1.61367e-05	0.000201404
ENSG00000141933.8	695.193	0.659795	0.105598	6.24817	4.15281e-10	2.14045e-08		LRRC9	ENSG00000131951.9	18.0092	-2.43181	0.351742	-6.91362	4.72439e-12	3.85665e-10			NDUFA3	ENSG00000170906.14	6737.47	1.02849	0.134325	7.65674	1.90705e-14	2.49743e-12
ENSG00000198258.9	9811.52	0.835957	0.133801	6.24777	4.16353e-10	2.14343e-08		LRRIQ1	ENSG00000133640.17	322.696	-1.77734	0.19853	-8.95253	3.47422e-19	8.22934e-17			NDUFB11P1	ENSG00000235547.3	0.508677	1.23678	0.372184	3.32304	0.000890407	0.00549807
ENSG00000233762.3	1333.78	0.937206	0.150087	6.24441	4.25405e-10	2.18484e-08		MAATS1	ENSG00000183833.15	554.628	-1.25125	0.152406	-8.20997	2.21252e-16	3.86718e-14			NETO1	ENSG00000166342.17	40.4661	1.62723	0.384706	4.22979	2.33906e-05	0.000273882
ENSG00000119048.6	3646.53	0.490201	0.0785024	6.24441	4.25396e-10	2.18484e-08		MAFA	ENSG00000182759.3	61.8592	-1.31773	0.297533	-4.42885	9.47354e-06	0.000128248			NFIA-AS2	ENSG00000237928.4	4.64233	1.00504	0.279395	3.5972	0.000321664	0.00241234
ENSG00000101132.8	1970.39	0.734361	0.117643	6.24227	4.31268e-10	2.21233e-08		MAFA-AS1	ENSG00000254338.1	9.26813	-1.52065	0.297103	-5.11825	3.08378e-07	7.1521e-06			NKAPL	ENSG00000189134.3	10.2299	1.02829	0.194947	5.27473	1.32955e-07	3.49708e-06
ENSG00000235065.1	119.462	0.940941	0.150763	6.24117	4.34305e-10	2.22527e-08		MAK	ENSG00000111837.10	207.692	-1.27254	0.141912	-8.96712	3.04362e-19	7.249e-17			NKD2	ENSG00000145506.12	784.099	1.12702	0.22107	5.09801	3.4325e-07	7.81862e-06
ENSG00000103152.10	1984.44	0.63822	0.102266	6.24079	4.35361e-10	2.22805e-08		MAP3K19	ENSG00000176601.10	74.5707	-4.84084	0.292031	-16.5764	1.03181e-61	2.23629e-57			NKX3-2	ENSG00000109705.7	109.045	1.13194	0.29416	3.84805	0.000119064	0.00106567
ENSG00000103363.13	15492.2	0.7249	0.116185	6.23917	4.39895e-10	2.2486e-08		MAP6	ENSG00000171533.10	599.855	-1.21904	0.202359	-6.02415	1.70003e-09	7.44354e-08			NME8	ENSG00000086288.10	42.6255	1.60146	0.251521	6.3671	1.92638e-10	1.08728e-08
ENSG00000122679.7	185.599	0.77091	0.123566	6.23885	4.40793e-10	2.25054e-08		MAPK15	ENSG00000181085.13	3434.99	-1.35205	0.180782	-7.47889	7.49534e-14	8.82882e-12			NNMT	ENSG00000166741.6	5623.58	1.41718	0.236641	5.98872	2.11495e-09	9.05896e-08
ENSG00000108352.10	790.047	-0.792641	0.127057	-6.23849	4.41826e-10	2.25316e-08		MASP1	ENSG00000127241.15	70.0526	-1.50111	0.233056	-6.44099	1.187e-10	6.97192e-09			NOS2P2	ENSG00000167494.8	0.682911	1.13291	0.441907	2.56367	0.0103571	0.0384077
ENSG00000170629.13	187.144	-1.08962	0.174749	-6.23536	4.50753e-10	2.29598e-08		MBD3L1	ENSG00000170948.3	8.49028	-2.29432	0.257736	-8.90184	5.49291e-19	1.28011e-16			NPY5R	ENSG00000164129.10	2.09869	1.90428	0.495307	3.84464	0.000120731	0.0010777
ENSG00000105672.13	160.095	0.755637	0.121206	6.23432	4.53739e-10	2.30654e-08		MC4R	ENSG00000166603.4	63.8342	-1.13023	0.320178	-3.53001	0.000415549	0.00296361			NR0B1	ENSG00000169297.7	50.5467	1.15947	0.367498	3.15503	0.00160482	0.00881362
ENSG00000118640.9	8048.79	0.667024	0.106993	6.23427	4.53891e-10	2.30654e-08		MCIDAS	ENSG00000234602.6	100.577	-1.98474	0.229376	-8.65276	5.02681e-18	1.03761e-15			NT5E	ENSG00000135318.10	1555.24	1.03064	0.209218	4.92614	8.38708e-07	1.66615e-05
ENSG00000162073.12	1518.31	-0.924477	0.148298	-6.2339	4.54973e-10	2.30933e-08		MGAT4EP	ENSG00000184774.8	5.98194	-1.26633	0.256731	-4.93251	8.11785e-07	1.62233e-05			NTM	ENSG00000182667.13	428.069	1.24799	0.297927	4.18892	2.80281e-05	0.000319131
ENSG00000115514.10	1656.19	0.493707	0.0792661	6.22847	4.71009e-10	2.38794e-08		MGAT5B	ENSG00000167889.11	295.951	-1.12201	0.312794	-3.58706	0.000334425	0.00248193			NUPR1	ENSG00000176046.8	5773.35	1.01579	0.163494	6.21304	5.19697e-10	2.58637e-08
ENSG00000096093.13	1488.12	-0.709459	0.113917	-6.22787	4.72829e-10	2.39436e-08		MIR1289-1	ENSG00000221763.1	0.445581	-1.2312	0.410441	-2.99969	0.00270252	0.013346			OLFM1	ENSG00000130558.17	380.261	1.28632	0.271618	4.73577	2.1823e-06	3.77263e-05
ENSG00000089091.15	400.38	-0.660633	0.106117	-6.22552	4.79973e-10	2.4277e-08		MIR1302-8	ENSG00000221269.1	0.933904	-1.51879	0.357044	-4.2538	2.10174e-05	0.000250837			OMD	ENSG00000127083.7	201.906	2.33642	0.309899	7.53927	4.72597e-14	5.83638e-12
ENSG00000102898.10	9878.15	0.563669	0.0905949	6.22187	4.91278e-10	2.48198e-08		MIR2117HG	ENSG00000267151.3	11.2905	-1.49426	0.255482	-5.84877	4.95236e-09	1.95688e-07			OPRPN	ENSG00000171199.8	1.86485	2.04456	0.691556	2.95647	0.00311185	0.0149033
ENSG00000196118.10	142.047	-0.744815	0.119713	-6.22167	4.919e-10	2.48223e-08		MIR3189	ENSG00000264175.1	1.52319	-1.14945	0.422261	-2.72213	0.00648624	0.0266856			OTOA	ENSG00000155719.15	17.7575	1.38453	0.159713	8.66882	4.36608e-18	9.14282e-16
ENSG00000204852.14	2247.26	-0.646081	0.10385	-6.22129	4.93091e-10	2.48535e-08		MIR320C1	ENSG00000221493.1	0.814241	-1.08559	0.390805	-2.77784	0.00547224	0.0232734			OTOR	ENSG00000125879.4	1.90481	1.70164	0.474129	3.58899	0.000331963	0.00247131
ENSG00000101413.10	2887.85	-0.476828	0.0766517	-6.22071	4.94925e-10	2.4888e-08		MIR34B	ENSG00000207811.2	0.646437	-2.92805	0.61461	-4.76409	1.89711e-06	3.35511e-05			OTUD6A	ENSG00000189401.2	0.502786	1.40749	0.389447	3.61408	0.00030142	0.00229262
ENSG00000132182.10	6525.38	-0.725945	0.116695	-6.22085	4.94463e-10	2.4888e-08		MIR34C	ENSG00000207562.2	1.52886	-4.13107	0.516629	-7.99621	1.28311e-15	1.95842e-13			PAGE1	ENSG00000068985.4	6.52543	3.29112	0.564753	5.82753	5.62529e-09	2.18038e-07
ENSG00000204624.7	112.071	-1.76124	0.283146	-6.22026	4.96325e-10	2.49296e-08		MIR3657	ENSG00000266370.1	1.18436	-1.00705	0.295617	-3.40661	0.000657762	0.00429721			PAGE2	ENSG00000234068.5	73.5995	2.67064	0.585936	4.5579	5.16683e-06	7.72565e-05
ENSG00000126773.11	1921.39	-0.440307	0.0707907	-6.21984	4.9767e-10	2.49682e-08		MIR4261	ENSG00000265418.1	2.05905	-1.17276	0.293831	-3.99128	6.5719e-05	0.000649348			PAGE2B	ENSG00000238269.7	10.0094	1.84644	0.413072	4.47002	7.82124e-06	0.000109188
ENSG00000182117.5	4707.83	0.752795	0.121043	6.21921	4.99654e-10	2.50387e-08		MIR449C	ENSG00000251856.1	0.954367	-2.8595	0.55593	-5.14364	2.69462e-07	6.39671e-06			PAPPA-AS2	ENSG00000226604.2	1.32022	1.16408	0.425014	2.73892	0.0061642	0.0256012
ENSG00000258486.3	2.40553	2.222	0.357339	6.21819	5.02926e-10	2.51558e-08		MIR4666A	ENSG00000266174.1	2.50775	-1.23146	0.300228	-4.10175	4.1004e-05	0.000436172			PCDH15	ENSG00000150275.16	78.0344	1.41085	0.385819	3.65676	0.000255425	0.00199854
ENSG00000235297.3	88.6403	0.894959	0.143928	6.21812	5.03151e-10	2.51558e-08		MIR5195	ENSG00000265929.1	1.90741	-1.19587	0.382509	-3.12639	0.00176965	0.00952551			PCDHGA8	ENSG00000253767.2	50.7227	1.24742	0.245495	5.08125	3.74954e-07	8.38197e-06
ENSG00000201966.1	14.7595	3.26066	0.524597	6.21556	5.11424e-10	2.55332e-08		MIR563	ENSG00000207815.1	1.10912	-1.03378	0.334888	-3.08693	0.00202237	0.0106082			PDE10A	ENSG00000112541.12	190.76	1.4036	0.195806	7.16833	7.59209e-13	7.48968e-11
ENSG00000232372.1	36.7061	-0.879761	0.141545	-6.21542	5.11877e-10	2.55332e-08		MIR642A	ENSG00000207773.1	0.409179	-1.69134	0.484532	-3.49067	0.000481815	0.00334057			PDE1C	ENSG00000154678.15	52.888	1.10703	0.225829	4.90207	9.48297e-07	1.85161e-05
ENSG00000115286.18	2977.36	0.612972	0.0986392	6.21428	5.1559e-10	2.56888e-08		MIR8089	ENSG00000277912.1	5.27599	-1.76899	0.454744	-3.89008	0.000100213	0.000925227			PDLIM3	ENSG00000154553.12	1851.62	1.17945	0.202771	5.81668	6.00271e-09	2.30673e-07
ENSG00000176046.8	5773.35	1.01579	0.163494	6.21304	5.19697e-10	2.58637e-08		MIR95	ENSG00000207807.1	0.612648	-1.14403	0.39503	-2.89605	0.00377891	0.0173724			PF4	ENSG00000163737.3	7.49975	1.34019	0.279564	4.79387	1.63596e-06	2.96835e-05
ENSG00000196872.9	1473.83	-0.609946	0.0981899	-6.2119	5.23465e-10	2.60214e-08		MKNK1-AS1	ENSG00000269956.1	17.309	-1.06733	0.162699	-6.56011	5.37668e-11	3.4942e-09			PGA4	ENSG00000229183.7	4.08552	1.26322	0.41055	3.07689	0.00209174	0.0109097
ENSG00000196154.10	9908.15	1.31654	0.211948	6.21162	5.24397e-10	2.60378e-08		MLC1	ENSG00000100427.14	272.414	-1.55436	0.344243	-4.51529	6.32312e-06	9.16683e-05			PGA5	ENSG00000256713.6	224.632	1.21631	0.297162	4.09307	4.25697e-05	0.00044955
ENSG00000159713.9	2154.39	-1.31508	0.211772	-6.20986	5.30331e-10	2.63023e-08		MNX1	ENSG00000130675.13	22.5855	-1.40511	0.319664	-4.39557	1.10481e-05	0.000145873			PHEX-AS1	ENSG00000224204.1	1.63616	1.07016	0.363464	2.94433	0.00323651	0.0153712
ENSG00000236756.4	26.8976	-1.04405	0.168162	-6.20857	5.34683e-10	2.64879e-08		MORN3	ENSG00000139714.11	170.879	-1.04672	0.128605	-8.13904	3.98428e-16	6.6682e-14			PI16	ENSG00000164530.12	28.6337	1.97605	0.284409	6.94791	3.70729e-12	3.09634e-10
ENSG00000166578.8	359.812	-0.815681	0.131406	-6.20735	5.3887e-10	2.66648e-08		MORN5	ENSG00000185681.11	123.465	-2.82674	0.279595	-10.1101	4.98202e-24	1.71393e-21			PI3	ENSG00000124102.4	2863.76	1.30789	0.292736	4.46781	7.9023e-06	0.000110132
ENSG00000128272.13	13113.3	0.459584	0.0740431	6.20698	5.40132e-10	2.66968e-08		MRGPRE	ENSG00000184350.9	12.9765	-1.13274	0.364254	-3.10974	0.0018725	0.00995967			PKD1L1	ENSG00000158683.6	98.3464	1.08646	0.194344	5.5904	2.26548e-08	7.52503e-07
ENSG00000268869.4	50.4919	-1.53344	0.247153	-6.20444	5.48926e-10	2.71006e-08		MRGPRG-AS1	ENSG00000236301.5	1.65139	-1.15361	0.40772	-2.82942	0.00466321	0.0205152			PLA2G5	ENSG00000127472.9	69.9748	1.10467	0.21235	5.20214	1.97011e-07	4.90232e-06
ENSG00000134419.14	32667.2	0.775539	0.125034	6.20263	5.55265e-10	2.73823e-08		MROH9	ENSG00000117501.13	22.3781	-3.04061	0.287501	-10.576	3.85022e-26	1.50356e-23			PLEKHF1	ENSG00000166289.5	2256.82	1.2323	0.170957	7.20823	5.66828e-13	5.75416e-11
ENSG00000131477.9	1000.54	0.838295	0.135169	6.20184	5.58071e-10	2.74895e-08		MRPL23-AS1	ENSG00000226416.1	43.3814	-1.04137	0.249384	-4.17576	2.96991e-05	0.000334641			PLIN1	ENSG00000166819.10	177.263	1.04621	0.296118	3.53309	0.000410729	0.002936
ENSG00000177576.9	706.539	0.625109	0.100798	6.20162	5.58848e-10	2.74965e-08		MS4A8	ENSG00000166959.6	148.568	-2.9902	0.378648	-7.89705	2.85591e-15	4.22509e-13			PLN	ENSG00000198523.5	110.622	2.07715	0.269731	7.70082	1.35194e-14	1.81996e-12
ENSG00000149591.15	10554.9	1.17692	0.189848	6.19929	5.67202e-10	2.78759e-08		MTATP6P13	ENSG00000229842.2	0.766875	-1.69359	0.405616	-4.17535	2.97532e-05	0.000335164			PMPCAP1	ENSG00000248817.1	3.13351	2.16706	0.393741	5.50377	3.71762e-08	1.17028e-06
ENSG00000234020.1	3.26128	-1.93972	0.312921	-6.19876	5.69099e-10	2.79374e-08		MTATP6P3	ENSG00000263483.1	0.768771	-1.35745	0.500994	-2.70951	0.00673827	0.0274747			PODN	ENSG00000174348.12	1178.01	1.04831	0.220947	4.74462	2.08897e-06	3.63512e-05
ENSG00000127528.5	1442.13	1.04035	0.167861	6.19773	5.72838e-10	2.80574e-08		MTCO2P21	ENSG00000236689.1	0.820445	-1.21155	0.390161	-3.10525	0.0019012	0.0100895			POM121L2	ENSG00000158553.4	4.3277	1.04537	0.335727	3.11376	0.00184717	0.00986359
ENSG00000256060.2	366.587	0.699132	0.112802	6.19784	5.72417e-10	2.80574e-08		MTCO3P21	ENSG00000232752.1	0.812116	-1.01074	0.374722	-2.69731	0.00699022	0.0282623			POP4	ENSG00000105171.8	3685.66	1.00536	0.144489	6.95803	3.45065e-12	2.89874e-10
ENSG00000274210.1	30.833	1.68174	0.271435	6.19574	5.80121e-10	2.83821e-08		MTND2P29	ENSG00000233595.2	0.573609	-1.1604	0.33535	-3.46026	0.000539657	0.00365851			POPDC3	ENSG00000132429.8	81.9803	1.21003	0.364544	3.3193	0.000902449	0.00555266
ENSG00000211445.10	33639.3	1.48529	0.239763	6.19483	5.83465e-10	2.85135e-08		MUC12	ENSG00000205277.8	51.202	-2.20606	0.275246	-8.01484	1.10279e-15	1.72097e-13			PPARG	ENSG00000132170.18	201.788	1.18509	0.189444	6.25564	3.95899e-10	2.0503e-08
ENSG00000119973.4	2.24823	-2.62954	0.424612	-6.1928	5.91046e-10	2.88514e-08		MUC19	ENSG00000205592.12	9.45881	-1.38063	0.328119	-4.20772	2.57966e-05	0.000297237			PPEF1	ENSG00000086717.17	40.6499	1.69996	0.246198	6.90485	5.02554e-12	4.07944e-10
ENSG00000125652.6	5258.96	0.80648	0.130459	6.18185	6.33567e-10	3.08923e-08		MUC2	ENSG00000198788.8	11.0251	-1.22649	0.367906	-3.3337	0.000857003	0.00533283			PPP6R2P1	ENSG00000233442.2	0.4117	1.40763	0.480027	2.9324	0.00336358	0.0158445
ENSG00000157106.15	4537.61	-0.443973	0.0718225	-6.18152	6.34853e-10	3.09202e-08		MUC21	ENSG00000204544.5	39.6645	-1.23615	0.412547	-2.99639	0.00273201	0.0134497			PQLC2L	ENSG00000174899.9	166.193	1.23779	0.286691	4.31752	1.57792e-05	0.000197568
ENSG00000172534.12	10918.8	-0.506202	0.0819101	-6.17997	6.41135e-10	3.11911e-08		MYCBPAP	ENSG00000136449.12	96.5039	-1.4715	0.183599	-8.01474	1.10372e-15	1.72097e-13			PRELID2P1	ENSG00000257336.1	0.728369	1.41843	0.389719	3.63963	0.000273028	0.00211263
ENSG00000132432.12	3327.97	0.682358	0.110425	6.17937	6.43591e-10	3.12522e-08		MYH6	ENSG00000197616.10	91.1946	-2.09197	0.400285	-5.2262	1.73032e-07	4.3862e-06			PRG4	ENSG00000116690.10	138.929	1.19368	0.278972	4.27885	1.87858e-05	0.000228609
ENSG00000155366.15	9686.81	0.576406	0.09328	6.17931	6.43832e-10	3.12522e-08		MYH7	ENSG00000092054.12	27.3003	-1.3455	0.385783	-3.4877	0.000487187	0.0033708			PRR16	ENSG00000184838.13	134.582	1.28316	0.222705	5.76169	8.32761e-09	3.09851e-07
ENSG00000213471.7	12.7092	-0.878788	0.142259	-6.1774	6.51662e-10	3.15969e-08		MYLK3	ENSG00000140795.11	113.28	-1.36637	0.208314	-6.55916	5.41132e-11	3.51145e-09			PRR9	ENSG00000203783.4	22.6199	1.32603	0.381258	3.47803	0.000505118	0.00346774
ENSG00000213867.4	27.388	1.00433	0.162634	6.17542	6.59882e-10	3.19341e-08		NAT16	ENSG00000167011.7	4.03148	-1.28491	0.312831	-4.10736	4.00214e-05	0.000427278			PRRX1	ENSG00000116132.10	1737.72	1.29954	0.248206	5.23573	1.64331e-07	4.18769e-06
ENSG00000129951.17	121.808	-1.70206	0.27562	-6.17537	6.60092e-10	3.19341e-08		NDST4	ENSG00000138653.8	2.43399	-1.34392	0.388314	-3.46091	0.000538346	0.00365248			PRSS1	ENSG00000204983.11	736.433	1.07469	0.251854	4.26713	1.98003e-05	0.000239272
ENSG00000177954.10	88380.5	0.842716	0.136515	6.17306	6.698e-10	3.23677e-08		NDUFA5P10	ENSG00000224927.2	2.83219	-1.05842	0.301177	-3.51428	0.000440944	0.00310336			PRSS2	ENSG00000275896.3	1202.68	1.04855	0.235943	4.44406	8.82786e-06	0.000120599
ENSG00000112306.7	48237	0.799038	0.129477	6.17127	6.77426e-10	3.26468e-08		NEK10	ENSG00000163491.15	64.1425	-2.11771	0.165337	-12.8084	1.47083e-37	1.67779e-34			PTENP1-AS	ENSG00000281128.1	0.745602	1.9892	0.529984	3.75332	0.000174508	0.00145441
ENSG00000124374.8	988.239	-0.683281	0.110718	-6.17137	6.77003e-10	3.26468e-08		NGB	ENSG00000165553.4	22.7875	-2.75251	0.383585	-7.17575	7.19139e-13	7.1333e-11			PTGDS	ENSG00000107317.10	18273.9	1.17804	0.281159	4.18996	2.79009e-05	0.000317934
ENSG00000130595.15	142.655	-2.02442	0.328044	-6.17118	6.77836e-10	3.26468e-08		NHLRC4	ENSG00000257108.1	100.642	-1.14624	0.18059	-6.3472	2.19263e-10	1.22637e-08			PTGER3	ENSG00000050628.19	460.991	1.79844	0.245834	7.31566	2.56128e-13	2.7756e-11
ENSG00000111678.9	6557.18	0.844548	0.13691	6.16863	6.8883e-10	3.31028e-08		NKX2-1	ENSG00000136352.16	5.0024	-4.39075	0.71177	-6.16879	6.88166e-10	3.31028e-08			PTGFR	ENSG00000122420.8	38.3426	1.30342	0.309934	4.20547	2.60545e-05	0.000299731
ENSG00000136352.16	5.0024	-4.39075	0.71177	-6.16879	6.88166e-10	3.31028e-08		NKX2-1-AS1	ENSG00000253563.2	1.09422	-3.31076	1.22126	-2.71094	0.00670933	0.0273799			PTPRD-AS1	ENSG00000225706.1	22.4471	1.47196	0.2584	5.69643	1.22339e-08	4.34317e-07
ENSG00000124614.12	37557.8	0.780395	0.126532	6.16759	6.93368e-10	3.3284e-08		NKX2-2	ENSG00000125820.5	0.868973	-2.29395	0.493213	-4.65102	3.30291e-06	5.35295e-05			PVALB	ENSG00000100362.11	103.482	1.65139	0.285486	5.78449	7.27334e-09	2.74393e-07
ENSG00000239697.9	927.316	0.610514	0.0990233	6.16535	7.03271e-10	3.3722e-08		NLGN4Y	ENSG00000165246.11	1.58411	-1.34923	0.484542	-2.78455	0.00536022	0.0228916			RAB3C	ENSG00000152932.7	14.729	1.59008	0.307435	5.17207	2.3151e-07	5.6473e-06
ENSG00000142252.9	1059.54	0.588242	0.0954274	6.16429	7.08008e-10	3.39116e-08		NLRP14	ENSG00000158077.4	4.57195	-1.34549	0.288931	-4.65679	3.21174e-06	5.22595e-05			RANBP3L	ENSG00000164188.7	54.9821	1.20668	0.227593	5.30195	1.14574e-07	3.07711e-06
ENSG00000119397.15	902.542	-0.586416	0.0951456	-6.16335	7.12208e-10	3.40751e-08		NLRP4	ENSG00000160505.14	28.2808	-2.46208	0.540685	-4.55364	5.27261e-06	7.85401e-05			RARRES2	ENSG00000106538.8	7521.14	1.06457	0.168752	6.3085	2.81758e-10	1.53434e-08
ENSG00000116983.11	53.7452	-1.59077	0.258147	-6.16227	7.17083e-10	3.42706e-08		NME9	ENSG00000181322.12	82.1421	-1.84364	0.161222	-11.4355	2.78089e-30	1.60725e-27			RERGL	ENSG00000111404.5	16.7224	2.35909	0.338207	6.97527	3.05273e-12	2.59464e-10
ENSG00000204922.4	2065.78	0.650583	0.105584	6.16174	7.19509e-10	3.43486e-08		NPIPA8	ENSG00000214940.7	2.55919	-1.27939	0.350652	-3.64861	0.000263662	0.00205114			RETN	ENSG00000104918.6	9.0352	1.3167	0.290441	4.53344	5.80303e-06	8.51492e-05
ENSG00000143553.9	3044.21	0.50941	0.0827126	6.15879	7.33015e-10	3.49549e-08		NTN3	ENSG00000162068.1	58.4664	-1.29938	0.237045	-5.48158	4.21549e-08	1.29595e-06			RF00002	ENSG00000275877.1	56.0516	2.81713	0.409875	6.87315	6.28014e-12	4.96762e-10
ENSG00000143947.11	55494.9	0.703375	0.114265	6.15563	7.47799e-10	3.55816e-08		NUDT19P3	ENSG00000216723.1	0.943689	-1.10238	0.31023	-3.55341	0.000380265	0.00275872			RF00002	ENSG00000276871.1	3.24351	2.00431	0.382804	5.23585	1.64223e-07	4.1874e-06
ENSG00000224090.1	1.37933	-2.6273	0.426811	-6.15565	7.4772e-10	3.55816e-08		NUP62CL	ENSG00000198088.9	148.927	-1.01733	0.161901	-6.28369	3.30637e-10	1.75854e-08			RF00003	ENSG00000273768.1	50.4723	2.67281	0.343682	7.77699	7.42685e-15	1.04864e-12
ENSG00000168589.13	52.2732	-1.37711	0.223746	-6.15478	7.51796e-10	3.57326e-08		NWD1	ENSG00000188039.12	264.278	-1.75187	0.260598	-6.7225	1.78633e-11	1.27775e-09			RF00003	ENSG00000270722.1	43.899	2.7502	0.374638	7.34095	2.12089e-13	2.32745e-11
ENSG00000188536.11	697.209	1.39952	0.227422	6.15385	7.56258e-10	3.59053e-08		NXF2	ENSG00000269405.5	0.731297	-1.91341	0.641641	-2.98205	0.00286324	0.0139515			RF00003	ENSG00000277918.1	17.483	2.50819	0.365626	6.85998	6.88684e-12	5.37881e-10
ENSG00000100218.10	56.2178	-1.10434	0.179505	-6.15216	7.64342e-10	3.62494e-08		NXF2B	ENSG00000269437.5	1.42068	-1.72579	0.581093	-2.9699	0.00297895	0.0143915			RF00003	ENSG00000274210.1	30.833	1.68174	0.271435	6.19574	5.80121e-10	2.83821e-08
ENSG00000204052.4	250.496	-1.02256	0.166243	-6.151	7.69964e-10	3.64761e-08		OIT3	ENSG00000138315.11	17.3053	-1.11742	0.234687	-4.76132	1.92334e-06	3.38631e-05			RF00003	ENSG00000278099.1	1.31099	1.42262	0.471727	3.01577	0.00256327	0.0128051
ENSG00000213609.3	292.017	0.973345	0.15835	6.14681	7.90566e-10	3.74112e-08		OLFM4	ENSG00000102837.6	72.2106	-1.42731	0.444647	-3.20999	0.00132741	0.00756198			RF00004	ENSG00000274452.1	0.671396	2.20316	0.760501	2.89699	0.00376768	0.0173392
ENSG00000120262.9	579.495	-1.02631	0.167025	-6.14464	8.01427e-10	3.78838e-08		OLIG3	ENSG00000177468.6	6.48168	-2.8041	0.609136	-4.6034	4.15642e-06	6.4739e-05			RF00012	ENSG00000238297.2	1.98708	1.72478	0.377009	4.5749	4.76449e-06	7.24724e-05
ENSG00000173486.11	5784.37	0.618555	0.100691	6.1431	8.09284e-10	3.82136e-08		OMG	ENSG00000126861.4	61.0307	-2.45614	0.20902	-11.7507	7.00182e-32	4.89529e-29			RF00017	ENSG00000276213.1	0.748899	1.22414	0.426923	2.86735	0.00413924	0.01869
ENSG00000251257.2	13.2386	1.20762	0.196603	6.14243	8.12664e-10	3.83314e-08		ONECUT1	ENSG00000169856.8	1.83078	-2.22225	0.371333	-5.98453	2.17016e-09	9.26085e-08			RF00017	ENSG00000276568.1	0.377002	1.01885	0.399021	2.55337	0.0106687	0.0393111
ENSG00000092009.9	4.11795	1.8817	0.306422	6.14089	8.20604e-10	3.86638e-08		OR11M1P	ENSG00000224709.1	0.809975	-1.04421	0.353592	-2.95313	0.00314566	0.015027			RF00019	ENSG00000200998.1	0.416701	1.79252	0.547386	3.27469	0.00105778	0.00632787
ENSG00000120509.9	3533.06	0.536366	0.0873635	6.13948	8.27935e-10	3.89669e-08		OR13G1	ENSG00000197437.3	0.686796	-1.20614	0.421812	-2.85942	0.00424418	0.0190468			RF00019	ENSG00000252210.1	0.577559	1.06973	0.427583	2.5018	0.0123564	0.0440498
ENSG00000167862.8	1501.49	0.652505	0.106387	6.13332	8.60662e-10	4.04194e-08		OR14K1	ENSG00000153230.4	3.26234	-1.54407	0.297857	-5.18391	2.1728e-07	5.34482e-06			RF00096	ENSG00000200496.1	0.413224	1.86282	0.729913	2.55211	0.0107072	0.039413
ENSG00000150773.9	180.192	-0.877604	0.143088	-6.13332	8.60648e-10	4.04194e-08		OR1F1	ENSG00000168124.2	6.48427	-1.66963	0.466385	-3.57993	0.000343688	0.00254056			RF00100	ENSG00000202198.1	20017.6	2.16905	0.268135	8.08939	5.99634e-16	9.80843e-14
ENSG00000126768.11	5761.69	0.878902	0.143345	6.13139	8.71166e-10	4.08684e-08		OR2B8P	ENSG00000182477.5	2.01223	-1.23673	0.417517	-2.9621	0.00305549	0.0146875			RF00100	ENSG00000271394.1	3.27548	1.41461	0.299055	4.73026	2.24234e-06	3.85557e-05
ENSG00000147403.15	152623	0.718073	0.117156	6.1292	8.8321e-10	4.13887e-08		OR2C1	ENSG00000168158.3	5.67046	-1.0537	0.230608	-4.56922	4.89543e-06	7.41189e-05			RF01210	ENSG00000238372.1	1.02706	1.08152	0.39299	2.75202	0.00592292	0.0247987
ENSG00000083845.7	79155.6	0.819573	0.133746	6.12782	8.90889e-10	4.17034e-08		OR2L13	ENSG00000196071.3	27.6261	-1.12384	0.370966	-3.0295	0.0024496	0.0123555			RF01518	ENSG00000277671.1	26.3805	2.72525	0.393555	6.92469	4.36918e-12	3.59274e-10
ENSG00000211658.2	106.988	2.61514	0.426793	6.12742	8.93176e-10	4.17654e-08		OR2L1P	ENSG00000224227.2	3.23388	-1.28034	0.33491	-3.82294	0.000131872	0.00115963			RF01518	ENSG00000278775.1	86.5147	2.8336	0.494115	5.73471	9.76807e-09	3.55812e-07
ENSG00000074054.16	3626.18	-0.466055	0.0760646	-6.12709	8.94997e-10	4.18054e-08		OR2L2	ENSG00000203663.3	5.00253	-1.11652	0.353857	-3.15527	0.00160347	0.00880935			RF01518	ENSG00000274868.1	36.4366	1.18644	0.285105	4.16141	3.16284e-05	0.000352978
ENSG00000159217.8	224.939	-2.03917	0.332881	-6.12581	9.0226e-10	4.20993e-08		OR2L3	ENSG00000198128.3	1.21033	-1.64112	0.432761	-3.79221	0.000149314	0.00128038			RF01518	ENSG00000275664.1	1.38186	1.77344	0.51162	3.46633	0.000527618	0.0035933
ENSG00000176731.10	2617.09	0.690147	0.11275	6.12105	9.29614e-10	4.3236e-08		OR2L5	ENSG00000197454.1	0.649633	-1.1024	0.423264	-2.60452	0.00920026	0.0350438			RGPD3	ENSG00000153165.17	14.2343	1.12663	0.205465	5.48331	4.17442e-08	1.28664e-06
ENSG00000108961.12	432.362	0.635847	0.103873	6.12137	9.27745e-10	4.3236e-08		OR2L6P	ENSG00000232215.2	2.20008	-1.37113	0.371031	-3.69545	0.0002195	0.00176984			RGPD4	ENSG00000196862.9	4.36197	1.4789	0.291239	5.07796	3.81506e-07	8.49516e-06
ENSG00000129295.7	478.378	-0.942843	0.154029	-6.12119	9.28773e-10	4.3236e-08		OR2T33	ENSG00000177212.3	2.79138	-1.00333	0.352401	-2.84713	0.00441158	0.019641			RMRP	ENSG00000269900.3	13.9975	2.72536	0.320687	8.49852	1.92025e-17	3.80079e-15
ENSG00000271748.2	7.80252	-1.23719	0.202194	-6.11879	9.42882e-10	4.38061e-08		OR2V1	ENSG00000185372.2	1.82817	-1.3291	0.431989	-3.07669	0.0020931	0.0109142			RN7SKP1	ENSG00000202395.1	0.385527	1.32008	0.446777	2.95466	0.00313012	0.0149695
ENSG00000275385.1	271.601	1.89938	0.3106	6.11518	9.64461e-10	4.47128e-08		OR3D1P	ENSG00000230411.1	1.57757	-1.22984	0.332333	-3.70064	0.00021506	0.00173986			RN7SKP178	ENSG00000201875.1	0.402753	1.38742	0.549812	2.52345	0.0116211	0.0419737
ENSG00000160013.7	154.629	0.955684	0.156279	6.11524	9.64119e-10	4.47128e-08		OR52L1	ENSG00000183313.4	1.19088	-1.33913	0.422137	-3.17226	0.00151256	0.00838854			RN7SKP180	ENSG00000200783.1	4.52502	1.58608	0.251597	6.30404	2.89995e-10	1.56945e-08
ENSG00000176973.7	2553.38	0.530331	0.0867318	6.11461	9.67911e-10	4.48248e-08		OR6B2	ENSG00000182083.7	0.643189	-1.37884	0.429813	-3.20801	0.00133656	0.00760514			RN7SKP189	ENSG00000201912.1	1.17557	1.63195	0.425605	3.83442	0.000125861	0.00111432
ENSG00000101443.16	95868.2	1.08422	0.177337	6.11392	9.7211e-10	4.49713e-08		OR7E122P	ENSG00000215160.2	5.36699	-1.04216	0.273813	-3.80611	0.000141167	0.00122433			RN7SKP193	ENSG00000201358.1	0.777814	1.43054	0.364492	3.92475	8.6821e-05	0.00081992
ENSG00000247311.2	7.61727	-1.71518	0.280619	-6.11213	9.83111e-10	4.54317e-08		OR9K1P	ENSG00000196534.4	1.21287	-1.8967	0.635629	-2.98398	0.00284528	0.0138859			RN7SKP20	ENSG00000199622.1	0.329137	1.53101	0.584758	2.6182	0.00883949	0.0339927
ENSG00000274290.1	28.802	1.23023	0.201334	6.11041	9.93767e-10	4.58752e-08		OTOG	ENSG00000188162.9	26.1353	-1.02506	0.314861	-3.25559	0.00113157	0.00666622			RN7SKP203	ENSG00000200488.1	47.653	1.89684	0.279628	6.78341	1.1737e-11	8.69683e-10
ENSG00000225663.6	6005.1	0.577981	0.0946302	6.10779	1.01021e-09	4.65845e-08		OVGP1	ENSG00000085465.12	3199.55	-3.73993	0.358494	-10.4323	1.76497e-25	6.59536e-23			RN7SKP217	ENSG00000201510.1	0.854913	1.73067	0.43404	3.98735	6.68156e-05	0.000657791
ENSG00000069188.15	1058.2	-1.49364	0.244596	-6.10656	1.01803e-09	4.68955e-08		P2RX2	ENSG00000187848.11	25.2843	-1.26242	0.333147	-3.78938	0.000151022	0.0012917			RN7SKP227	ENSG00000201315.1	1.34868	1.98003	0.391481	5.05778	4.24169e-07	9.32377e-06
ENSG00000172590.17	3376.66	0.779615	0.127678	6.10608	1.02106e-09	4.69852e-08		P2RX6	ENSG00000099957.15	33.1151	-1.12518	0.217232	-5.17962	2.22344e-07	5.4544e-06			RN7SKP230	ENSG00000202512.1	2.83862	1.77934	0.307444	5.78753	7.14276e-09	2.70172e-07
ENSG00000178449.7	2093.83	0.661909	0.10846	6.10281	1.04217e-09	4.78862e-08		PACRG	ENSG00000112530.10	157.794	-1.08115	0.19834	-5.45099	5.00895e-08	1.49947e-06			RN7SKP246	ENSG00000201423.1	0.540451	1.6308	0.481898	3.38412	0.000714069	0.00460127
ENSG00000239831.1	5.38639	-1.16923	0.191591	-6.10271	1.04285e-09	4.78862e-08		PACRG-AS1	ENSG00000281692.1	2.62999	-1.51912	0.29557	-5.13961	2.75307e-07	6.50339e-06			RN7SKP25	ENSG00000199319.1	0.908498	1.06118	0.36153	2.93524	0.00333286	0.0157323
ENSG00000184471.7	1.21494	-3.32531	0.54509	-6.10049	1.05745e-09	4.85049e-08		PACRG-AS3	ENSG00000225683.4	1.98772	-1.23709	0.300317	-4.11929	3.80044e-05	0.000409597			RN7SKP250	ENSG00000200794.1	0.552228	1.29636	0.441523	2.9361	0.00332368	0.0156975
ENSG00000198839.8	1137.94	0.524372	0.0859583	6.1003	1.05869e-09	4.85105e-08		PADI3	ENSG00000142619.4	126.483	-1.26677	0.415508	-3.04872	0.00229819	0.0117393			RN7SKP255	ENSG00000200312.1	27.3177	1.9502	0.279233	6.98413	2.86634e-12	2.45064e-10
ENSG00000174437.15	17944	-0.424983	0.0696778	-6.09926	1.06558e-09	4.87747e-08		PAEPP1	ENSG00000224045.1	3.02229	-1.30676	0.50786	-2.57307	0.0100801	0.0375575			RN7SKP281	ENSG00000222404.1	0.812521	1.37911	0.410465	3.35988	0.000779769	0.00495393
ENSG00000188820.11	497.875	1.17944	0.193396	6.09856	1.07031e-09	4.89398e-08		PAK5	ENSG00000101349.15	51.4758	-1.64836	0.307374	-5.36271	8.19821e-08	2.31209e-06			RN7SKP36	ENSG00000200867.1	0.922802	2.09987	0.448163	4.68549	2.79286e-06	4.64372e-05
ENSG00000131495.7	4868.49	0.727622	0.119355	6.09627	1.08574e-09	4.95928e-08		PAPOLB	ENSG00000218823.1	1.88286	-1.20989	0.381567	-3.17085	0.00151995	0.00841664			RN7SKP37	ENSG00000201364.1	1.00931	1.82472	0.415149	4.39535	1.10594e-05	0.000145977
ENSG00000260874.4	17.5565	-0.990126	0.162495	-6.09327	1.10626e-09	5.04771e-08		PAQR9	ENSG00000188582.7	1.48588	-1.15367	0.461945	-2.49741	0.0125104	0.0444852			RN7SKP47	ENSG00000202217.1	0.461266	1.54115	0.487134	3.16371	0.00155773	0.00859509
ENSG00000149196.14	2439.59	0.598721	0.0982706	6.09258	1.11109e-09	5.06438e-08		PCSK6	ENSG00000140479.15	419.606	-1.62502	0.211992	-7.66547	1.78182e-14	2.36198e-12			RN7SKP48	ENSG00000201901.1	0.941954	1.92415	0.396375	4.85436	1.20776e-06	2.28017e-05
ENSG00000184983.8	3304.66	0.665027	0.109159	6.0923	1.11302e-09	5.06784e-08		PCYT1B	ENSG00000102230.12	106.388	-1.04046	0.217929	-4.7743	1.80329e-06	3.21148e-05			RN7SKP71	ENSG00000201428.1	14.0342	1.73756	0.265969	6.53294	6.4489e-11	4.05719e-09
ENSG00000211654.2	21.6651	3.21444	0.527865	6.08953	1.13246e-09	5.15096e-08		PDZD3	ENSG00000172367.14	20.0269	-1.17812	0.21399	-5.50546	3.682e-08	1.1616e-06			RN7SKP79	ENSG00000200243.1	3.76014	2.41036	0.341512	7.05793	1.69007e-12	1.54883e-10
ENSG00000265735.2	25.354	1.69083	0.277677	6.08919	1.13481e-09	5.15626e-08		PDZD7	ENSG00000186862.16	155.423	-1.19507	0.188887	-6.32689	2.50148e-10	1.38306e-08			RN7SKP9	ENSG00000201793.1	7.90083	1.7402	0.265432	6.55608	5.5239e-11	3.56847e-09
ENSG00000134153.8	2602.92	0.535414	0.0879447	6.08808	1.14276e-09	5.18152e-08		PEG3	ENSG00000198300.11	781.151	-1.06016	0.268161	-3.95346	7.70288e-05	0.000740399			RN7SKP90	ENSG00000199883.1	2.81681	1.37512	0.269722	5.09829	3.42742e-07	7.81526e-06
ENSG00000162761.13	12.2659	-2.36953	0.3892	-6.08821	1.1418e-09	5.18152e-08		PENK	ENSG00000181195.9	36.4432	-1.42061	0.357344	-3.97548	7.0238e-05	0.000686031			RN7SKP94	ENSG00000222976.1	0.766428	1.44728	0.420278	3.44362	0.000573985	0.00384633
ENSG00000165072.9	274.603	1.06185	0.17444	6.0872	1.14906e-09	5.20463e-08		PGGT1BP1	ENSG00000213667.3	1.22299	-1.14466	0.31835	-3.59559	0.000323653	0.00242471			RN7SL116P	ENSG00000240474.3	1.44501	1.50909	0.370589	4.07214	4.65826e-05	0.000486207
ENSG00000207357.1	12.24	0.953282	0.156624	6.08642	1.15461e-09	5.22429e-08		PIFO	ENSG00000173947.12	1101.98	-1.96034	0.207769	-9.43521	3.90215e-21	1.04412e-18			RN7SL125P	ENSG00000244514.3	0.971845	1.82816	0.409851	4.46054	8.17518e-06	0.000113181
ENSG00000205542.9	78828	0.780837	0.128387	6.08191	1.18759e-09	5.36792e-08		PIH1D3	ENSG00000080572.11	20.3523	-3.73399	0.359598	-10.3838	2.93909e-25	1.08889e-22			RN7SL128P	ENSG00000240869.3	9.65817	1.74121	0.270038	6.44803	1.13314e-10	6.68273e-09
ENSG00000261780.2	2.44533	2.74901	0.452048	6.08124	1.1926e-09	5.38496e-08		PIP5K1P2	ENSG00000229435.2	0.727753	-1.14529	0.358504	-3.19464	0.00140006	0.00788057			RN7SL144P	ENSG00000242559.3	1.19536	1.02579	0.300062	3.41859	0.000629468	0.00414089
ENSG00000158869.9	4588.14	0.968635	0.159329	6.07944	1.206e-09	5.43978e-08		PKHD1L1	ENSG00000205038.10	1292.26	-1.71359	0.322991	-5.30537	1.12447e-07	3.02747e-06			RN7SL147P	ENSG00000263988.2	0.379462	1.50084	0.567095	2.64654	0.00813206	0.0318371
ENSG00000264585.1	5.56444	1.5481	0.25466	6.07909	1.20863e-09	5.44035e-08		PLA2G4D	ENSG00000159337.6	8.46131	-1.08107	0.271924	-3.97563	7.01945e-05	0.000685869			RN7SL14P	ENSG00000266720.2	1.39407	1.52901	0.419649	3.64355	0.000268899	0.00208589
ENSG00000225912.1	25.8745	0.945733	0.15557	6.07915	1.20824e-09	5.44035e-08		PLA2G4E	ENSG00000188089.12	4.18817	-1.66761	0.240432	-6.93588	4.03705e-12	3.34596e-10			RN7SL151P	ENSG00000244230.3	1.20357	1.81249	0.399251	4.53974	5.63236e-06	8.30428e-05
ENSG00000179133.10	46.7196	-1.37379	0.226125	-6.07537	1.23699e-09	5.56221e-08		PLG	ENSG00000122194.17	5.26189	-1.37825	0.269765	-5.10907	3.23741e-07	7.44073e-06			RN7SL2	ENSG00000274012.1	2702.3	2.33965	0.262244	8.92163	4.59468e-19	1.07657e-16
ENSG00000278677.1	64.7938	1.12131	0.184598	6.07434	1.24497e-09	5.59229e-08		PLPPR3	ENSG00000129951.17	121.808	-1.70206	0.27562	-6.17537	6.60092e-10	3.19341e-08			RN7SL210P	ENSG00000275961.1	0.385986	1.61903	0.593915	2.72603	0.00641005	0.0264397
ENSG00000176153.11	23.5964	-1.32619	0.218462	-6.07056	1.27464e-09	5.71966e-08		PNMA8C	ENSG00000277531.1	3.98676	-1.00386	0.295909	-3.39245	0.000692704	0.00449231			RN7SL214P	ENSG00000242066.3	0.829627	1.54479	0.448085	3.44754	0.000565718	0.00380661
ENSG00000135940.5	20848.1	0.719178	0.118519	6.06805	1.29473e-09	5.80378e-08		POF1B	ENSG00000124429.16	418.915	-1.0229	0.261418	-3.91289	9.11976e-05	0.000854918			RN7SL230P	ENSG00000264916.2	1.79105	1.65759	0.322281	5.14331	2.69939e-07	6.4045e-06
ENSG00000263266.2	1629.55	0.896954	0.147839	6.06712	1.30226e-09	5.83152e-08		POU4F1	ENSG00000152192.7	7.5374	-1.12428	0.307909	-3.65133	0.000260885	0.00203501			RN7SL273P	ENSG00000239953.3	1.01716	1.02175	0.369722	2.76356	0.00571738	0.0240987
ENSG00000158163.13	187.316	-0.872746	0.143879	-6.06585	1.31254e-09	5.87147e-08		PPIAP45	ENSG00000258116.1	5.83278	-1.98969	0.331279	-6.00609	1.90053e-09	8.263e-08			RN7SL296P	ENSG00000275090.1	1.5369	1.53639	0.361374	4.25153	2.12315e-05	0.000252836
ENSG00000100448.3	8.43831	1.97875	0.326235	6.0654	1.31623e-09	5.88193e-08		PPIL6	ENSG00000185250.14	460.647	-1.03511	0.138896	-7.45244	9.16295e-14	1.06484e-11			RN7SL3	ENSG00000278771.1	46.0423	1.80967	0.283798	6.3766	1.81064e-10	1.03135e-08
ENSG00000270977.1	47.8706	-1.01533	0.167424	-6.06441	1.32436e-09	5.91214e-08		PPP1R32	ENSG00000162148.9	221.275	-1.62931	0.16297	-9.99764	1.56066e-23	5.12501e-21			RN7SL300P	ENSG00000265813.2	1.08849	1.8197	0.382617	4.75593	1.97531e-06	3.45955e-05
ENSG00000130695.12	1189.79	-0.562516	0.0928638	-6.05743	1.38312e-09	6.16378e-08		PPP1R42	ENSG00000178125.13	53.0159	-2.01534	0.227649	-8.85282	8.53345e-19	1.94684e-16			RN7SL322P	ENSG00000276588.1	0.410176	1.41964	0.49711	2.85579	0.00429302	0.0192182
ENSG00000052850.5	58.0211	-2.20537	0.36408	-6.05738	1.38357e-09	6.16378e-08		PPP2R2C	ENSG00000074211.12	352.289	-1.81998	0.308268	-5.90388	3.55044e-09	1.46016e-07			RN7SL33P	ENSG00000243049.3	0.760389	1.16602	0.392491	2.97082	0.00297004	0.0143541
ENSG00000163093.10	683.991	-0.502995	0.0830534	-6.05628	1.39309e-09	6.19984e-08		PPP2R2DP1	ENSG00000231668.2	1.06502	-1.41956	0.346763	-4.09376	4.24426e-05	0.000448503			RN7SL342P	ENSG00000239398.3	0.811652	2.01154	0.481094	4.18119	2.89986e-05	0.000328373
ENSG00000122121.9	27.4561	1.59534	0.263454	6.05549	1.3999e-09	6.21737e-08		PRB1	ENSG00000251655.5	3.05844	-1.92096	0.469473	-4.09174	4.28146e-05	0.000451883			RN7SL396P	ENSG00000244642.3	8.12179	2.00091	0.284467	7.03389	2.00854e-12	1.79388e-10
ENSG00000135218.16	591.816	1.31692	0.217475	6.05551	1.39977e-09	6.21737e-08		PRKAG3	ENSG00000115592.10	9.1782	-1.25151	0.296277	-4.22412	2.39876e-05	0.000279439			RN7SL408P	ENSG00000266875.2	1.28399	2.09583	0.40354	5.1936	2.06261e-07	5.09737e-06
ENSG00000212766.8	75.6773	-1.4532	0.240141	-6.05143	1.43564e-09	6.36959e-08		PRLH	ENSG00000071677.1	5.14424	-1.30038	0.410892	-3.16477	0.00155206	0.00856926			RN7SL411P	ENSG00000265327.2	1.07348	1.10198	0.327428	3.36556	0.000763882	0.00486798
ENSG00000138495.5	1988.5	0.676937	0.112068	6.04044	1.53697e-09	6.81219e-08		PRLHR	ENSG00000119973.4	2.24823	-2.62954	0.424612	-6.1928	5.91046e-10	2.88514e-08			RN7SL43P	ENSG00000275878.1	0.620727	1.24961	0.379242	3.29501	0.000984186	0.00597082
ENSG00000010626.13	953.95	-0.841432	0.139305	-6.04022	1.53903e-09	6.81435e-08		PRR18	ENSG00000176381.5	58.9556	-2.10313	0.29394	-7.15496	8.36987e-13	8.13472e-11			RN7SL451P	ENSG00000265141.2	0.398102	1.42462	0.522838	2.72477	0.00643456	0.0265233
ENSG00000128309.15	2989.61	0.585362	0.096923	6.03946	1.54632e-09	6.83962e-08		PRR29	ENSG00000224383.6	289.089	-2.20189	0.188162	-11.7021	1.24287e-31	8.41793e-29			RN7SL454P	ENSG00000243426.3	0.505845	1.42964	0.396735	3.60352	0.000313934	0.00236646
ENSG00000211653.2	1993.9	2.2886	0.378957	6.03921	1.54869e-09	6.84313e-08		PRR29-AS1	ENSG00000264954.1	8.28433	-1.5337	0.215056	-7.13162	9.91956e-13	9.57646e-11			RN7SL479P	ENSG00000239560.3	0.342794	1.47083	0.589544	2.49485	0.0126009	0.0447493
ENSG00000241781.2	615.481	1.30792	0.216579	6.03899	1.55082e-09	6.84557e-08		PRR32	ENSG00000183631.4	11.5722	-1.12991	0.427096	-2.64555	0.0081558	0.0319061			RN7SL480P	ENSG00000266187.2	1.27594	1.96874	0.421551	4.67022	3.00872e-06	4.95136e-05
ENSG00000280721.1	35.3042	1.12077	0.185598	6.03873	1.55336e-09	6.8498e-08		PRSS38	ENSG00000185888.5	3.02351	-1.27804	0.331471	-3.85567	0.000115413	0.00104074			RN7SL494P	ENSG00000241175.3	1.99859	1.98451	0.404259	4.90901	9.15382e-07	1.79381e-05
ENSG00000149600.10	5197.22	0.483022	0.0799997	6.03779	1.56237e-09	6.88254e-08		PRSS41	ENSG00000215148.6	11.1905	-1.51261	0.392024	-3.85847	0.0001141	0.00103104			RN7SL4P	ENSG00000263740.2	29.9727	1.87684	0.252757	7.42547	1.12383e-13	1.2786e-11
ENSG00000179933.5	4471.78	0.536897	0.0889275	6.03747	1.56551e-09	6.88935e-08		PRSS56	ENSG00000237412.5	12.785	-1.5916	0.423348	-3.75956	0.000170213	0.00142629			RN7SL508P	ENSG00000244112.3	0.356726	1.53582	0.537201	2.85893	0.0042507	0.0190704
ENSG00000082196.19	753.184	1.25957	0.208653	6.03666	1.5734e-09	6.91704e-08		PSAPL1	ENSG00000178597.5	4.42146	-1.10077	0.416078	-2.6456	0.00815473	0.0319061			RN7SL518P	ENSG00000265486.2	0.380044	1.26672	0.478973	2.64465	0.00817754	0.0319747
ENSG00000129968.14	3057.3	0.413023	0.0684466	6.03424	1.59714e-09	7.0143e-08		PTCSC2	ENSG00000236130.1	0.779287	-1.56244	0.434803	-3.59344	0.000326345	0.00243795			RN7SL552P	ENSG00000239466.3	0.424252	1.22945	0.456222	2.69484	0.00704219	0.0284261
ENSG00000178343.4	36.8287	1.64779	0.273151	6.03252	1.61424e-09	7.08224e-08		PTF1A	ENSG00000168267.5	10.5787	-2.9727	0.524434	-5.66839	1.44144e-08	5.02267e-07			RN7SL564P	ENSG00000240606.3	0.949513	2.0063	0.511353	3.9235	8.7271e-05	0.000822735
ENSG00000198918.7	22549.6	0.839544	0.139197	6.03132	1.62622e-09	7.12757e-08		PTP4A1P2	ENSG00000255807.1	0.949388	-1.21776	0.331719	-3.67107	0.000241535	0.00191254			RN7SL5P	ENSG00000265735.2	25.354	1.69083	0.277677	6.08919	1.13481e-09	5.15626e-08
ENSG00000171533.10	599.855	-1.21904	0.202359	-6.02415	1.70003e-09	7.44354e-08		PTPRVP	ENSG00000243323.4	40.296	-1.08881	0.194842	-5.58818	2.2946e-08	7.6101e-07			RN7SL620P	ENSG00000276088.1	0.679523	1.48619	0.459281	3.2359	0.0012126	0.00704167
ENSG00000224066.1	32.2385	-0.857292	0.142323	-6.02355	1.70629e-09	7.46342e-08		PVALEF	ENSG00000225180.5	3.54999	-1.01454	0.316042	-3.21013	0.00132675	0.00756022			RN7SL646P	ENSG00000242341.3	1.0005	1.12001	0.396879	2.82203	0.004772	0.0209153
ENSG00000048342.14	987.451	-0.61268	0.101734	-6.02235	1.719e-09	7.51142e-08		PYY	ENSG00000131096.9	34.7852	-1.19862	0.280481	-4.27346	1.92462e-05	0.000233491			RN7SL660P	ENSG00000278746.1	0.666616	1.43158	0.437226	3.27424	0.00105945	0.0063352
ENSG00000197061.4	344.306	1.03766	0.17235	6.02066	1.73703e-09	7.58258e-08		RAB36	ENSG00000100228.11	1304.88	-1.09637	0.141525	-7.74687	9.4186e-15	1.31276e-12			RN7SL665P	ENSG00000264169.2	3.68329	1.7763	0.324217	5.47874	4.28358e-08	1.31223e-06
ENSG00000257838.4	10.5838	0.990009	0.164478	6.01911	1.75381e-09	7.64811e-08		RAB44	ENSG00000255587.6	3.69096	-1.03532	0.256175	-4.04148	5.3116e-05	0.000542383			RN7SL672P	ENSG00000239742.3	1.72956	1.1168	0.305923	3.6506	0.000261625	0.00204006
ENSG00000258955.1	8.04284	1.41027	0.234484	6.01434	1.80624e-09	7.86887e-08		RAX2	ENSG00000173976.14	28.3956	-1.15574	0.291526	-3.96444	7.35679e-05	0.000713092			RN7SL674P	ENSG00000239899.3	12.2872	1.28202	0.245035	5.23196	1.6772e-07	4.26402e-06
ENSG00000233901.4	1608.6	1.12457	0.187123	6.00982	1.85733e-09	8.08331e-08		RBFOX3	ENSG00000167281.17	30.8335	-1.72734	0.274951	-6.28235	3.33498e-10	1.76942e-08			RN7SL709P	ENSG00000241032.3	0.473746	1.53196	0.460699	3.3253	0.000883239	0.00546159
ENSG00000258116.1	5.83278	-1.98969	0.331279	-6.00609	1.90053e-09	8.263e-08		RBMXL2	ENSG00000170748.6	1.07271	-1.1655	0.391652	-2.97586	0.00292168	0.0141721			RN7SL711P	ENSG00000276047.1	0.661593	1.08139	0.384807	2.81021	0.00495089	0.0215274
ENSG00000184076.12	7026.07	0.815676	0.13582	6.00556	1.90676e-09	8.28178e-08		RERG-IT1	ENSG00000256650.1	3.3414	-1.28223	0.348288	-3.68152	0.000231848	0.00185354			RN7SL732P	ENSG00000264618.2	0.917797	1.13573	0.418616	2.71306	0.00666656	0.0272511
ENSG00000147123.10	10465	0.729653	0.121505	6.00514	1.91169e-09	8.29489e-08		RETNLB	ENSG00000163515.6	4.03844	-1.02486	0.362482	-2.82735	0.00469344	0.0206168			RN7SL752P	ENSG00000239437.3	12.0405	1.7318	0.288655	5.99956	1.97854e-09	8.55071e-08
ENSG00000183722.7	896.325	0.881216	0.146794	6.00307	1.93622e-09	8.39291e-08		RF00017	ENSG00000280502.1	23.05	-1.04998	0.147719	-7.10793	1.17798e-12	1.11733e-10			RN7SL767P	ENSG00000241529.3	5.97649	1.68348	0.24715	6.81158	9.65348e-12	7.32836e-10
ENSG00000276966.1	103.363	1.22044	0.203344	6.00182	1.9512e-09	8.44941e-08		RF00019	ENSG00000199899.2	23.2866	-2.39212	0.246116	-9.71945	2.49121e-22	7.19908e-20			RN7SL769P	ENSG00000276956.1	1.61489	1.66119	0.397734	4.17664	2.95841e-05	0.000333866
ENSG00000167515.9	1799.73	0.633614	0.105591	6.00065	1.9653e-09	8.50197e-08		RF00019	ENSG00000207196.1	1.64756	-1.40397	0.451139	-3.11205	0.00185792	0.00990075			RN7SL786P	ENSG00000263993.2	0.735246	1.99654	0.558676	3.57371	0.000351964	0.00258937
ENSG00000239437.3	12.0405	1.7318	0.288655	5.99956	1.97854e-09	8.55071e-08		RF00019	ENSG00000207032.1	0.986162	-1.35868	0.325313	-4.17653	2.95994e-05	0.000333952			RNA5-8S5	ENSG00000277739.1	130.44	1.87844	0.511545	3.6721	0.000240566	0.00190776
ENSG00000204392.9	4616.11	0.661677	0.110329	5.99731	2.00614e-09	8.66137e-08		RF00019	ENSG00000207473.1	0.723682	-1.19621	0.352632	-3.39224	0.000693232	0.0044944			RNA5-8SN4	ENSG00000275215.1	3.61281	1.26481	0.302729	4.17802	2.94054e-05	0.000332212
ENSG00000142207.6	2724.84	-0.547018	0.0912325	-5.99587	2.024e-09	8.72979e-08		RF00019	ENSG00000202310.1	0.727487	-1.03638	0.363229	-2.85324	0.00432764	0.0193492			RNA5-8SP2	ENSG00000200434.1	44.9575	2.7372	0.374787	7.30336	2.80673e-13	3.01894e-11
ENSG00000149305.5	13.4566	2.24337	0.374244	5.99442	2.04216e-09	8.7906e-08		RF00066	ENSG00000275635.1	1.0094	-1.01603	0.313733	-3.23852	0.00120152	0.00699373			RNA5-8SP4	ENSG00000201966.1	14.7595	3.26066	0.524597	6.21556	5.11424e-10	2.55332e-08
ENSG00000230897.1	429.332	0.85622	0.142836	5.99444	2.04193e-09	8.7906e-08		RGS22	ENSG00000132554.18	141.113	-1.4028	0.218049	-6.4334	1.24779e-10	7.29935e-09			RNA5-8SP5	ENSG00000202174.1	22.673	2.87727	0.457329	6.29148	3.14456e-10	1.68073e-08
ENSG00000227579.4	17.5737	2.11943	0.353667	5.99271	2.06376e-09	8.87478e-08		RHBDL3	ENSG00000141314.11	76.5996	-1.54882	0.266889	-5.80323	6.50498e-09	2.47996e-07			RNA5-8SP6	ENSG00000251705.1	131.697	2.54422	0.311307	8.1727	3.01568e-16	5.14648e-14
ENSG00000158747.12	2846.36	0.975811	0.162842	5.99237	2.06811e-09	8.88468e-08		RHO	ENSG00000163914.4	7.09439	-1.13915	0.233851	-4.87127	1.10881e-06	2.11361e-05			RNA5S9	ENSG00000201321.1	7.80428	2.63986	0.485067	5.44225	5.26104e-08	1.5652e-06
ENSG00000064607.15	3376.11	-0.561391	0.0936919	-5.99188	2.07429e-09	8.90239e-08		RHOXF2	ENSG00000131721.4	1.18944	-1.0325	0.388799	-2.65561	0.00791659	0.031155			RNA5SP141	ENSG00000201413.1	0.945204	1.69218	0.401077	4.21909	2.45288e-05	0.0002849
ENSG00000220842.6	529.743	0.885734	0.147878	5.98963	2.10313e-09	9.01726e-08		RIBC1	ENSG00000158423.15	334.844	-1.34909	0.155948	-8.65092	5.10837e-18	1.04944e-15			RNA5SP145	ENSG00000199994.1	1.55282	1.83429	0.390277	4.69997	2.60202e-06	4.38098e-05
ENSG00000166741.6	5623.58	1.41718	0.236641	5.98872	2.11495e-09	9.05896e-08		RIBC2	ENSG00000128408.8	313.873	-1.39309	0.156825	-8.8831	6.50253e-19	1.5073e-16			RNA5SP149	ENSG00000201822.1	1.48223	2.07666	0.389879	5.32641	1.00174e-07	2.74131e-06
ENSG00000150048.9	91.0288	0.76617	0.127957	5.98773	2.12788e-09	9.10536e-08		RIIAD1	ENSG00000178796.11	42.4711	-2.53688	0.292771	-8.66506	4.5128e-18	9.40464e-16			RNA5SP150	ENSG00000199839.1	1.8633	1.67308	0.365085	4.5827	4.59008e-06	7.02564e-05
ENSG00000236393.1	33.0327	-1.70811	0.285284	-5.98742	2.13194e-09	9.11374e-08		RN7SKP24	ENSG00000251697.1	0.317529	-1.24378	0.460336	-2.70189	0.00689458	0.0279623			RNA5SP202	ENSG00000201185.1	47.283	3.30836	0.346732	9.54156	1.407e-21	3.93478e-19
ENSG00000173207.11	3974.83	0.669241	0.111829	5.98449	2.17063e-09	9.26085e-08		RN7SL363P	ENSG00000241869.3	2.44852	-1.20917	0.312407	-3.8705	0.00010861	0.000988439			RNA5SP226	ENSG00000199523.1	1.4091	1.74335	0.38203	4.56338	5.03358e-06	7.57606e-05
ENSG00000169856.8	1.83078	-2.22225	0.371333	-5.98453	2.17016e-09	9.26085e-08		RN7SL75P	ENSG00000239908.3	1.6015	-1.0203	0.248492	-4.10597	4.02624e-05	0.000429337			RNA5SP242	ENSG00000201041.1	2.05961	1.48415	0.288842	5.13827	2.77276e-07	6.5321e-06
ENSG00000152763.15	490.612	-0.714021	0.119497	-5.97523	2.29764e-09	9.79311e-08		RNA5SP101	ENSG00000252845.1	1.10183	-1.33201	0.53278	-2.50012	0.012415	0.0442028			RNA5SP267	ENSG00000201763.1	0.405383	1.43417	0.50151	2.8597	0.00424042	0.0190318
ENSG00000138400.11	307.396	-0.835831	0.139904	-5.97432	2.31053e-09	9.83838e-08		RNA5SP18	ENSG00000212237.1	2.04012	-1.75989	0.393954	-4.46726	7.92286e-06	0.000110322			RNA5SP335	ENSG00000200687.1	0.454088	1.64379	0.534309	3.07648	0.00209459	0.0109206
ENSG00000189129.12	115.693	0.944795	0.15824	5.97065	2.3631e-09	1.00523e-07		RNA5SP304	ENSG00000223131.1	0.316969	-1.61525	0.562309	-2.87253	0.00407199	0.0184574			RNA5SP336	ENSG00000201059.1	1.81934	1.94176	0.473592	4.10008	4.13012e-05	0.000438794
ENSG00000164885.11	1548.41	0.593626	0.0994326	5.97013	2.37067e-09	1.00746e-07		RNA5SP473	ENSG00000252211.1	1.15988	-1.02669	0.311168	-3.29948	0.000968638	0.00589011			RNA5SP355	ENSG00000202187.1	0.527863	1.75267	0.418605	4.18692	2.8276e-05	0.000321532
ENSG00000185640.5	11.264	-2.00555	0.335958	-5.96964	2.37778e-09	1.0095e-07		RNASE7	ENSG00000165799.4	5.77763	-1.26886	0.311734	-4.07035	4.69432e-05	0.000489381			RNA5SP370	ENSG00000199415.1	2.00761	1.20929	0.29685	4.07374	4.62639e-05	0.000483812
ENSG00000105792.18	345.973	-0.742334	0.124449	-5.96495	2.44713e-09	1.03792e-07		RNF7P1	ENSG00000239831.1	5.38639	-1.16923	0.191591	-6.10271	1.04285e-09	4.78862e-08			RNA5SP389	ENSG00000199480.1	0.38878	1.44921	0.490109	2.95691	0.00310735	0.0148867
ENSG00000250990.1	9.03571	-1.09561	0.183747	-5.96261	2.48246e-09	1.05188e-07		RNU1-36P	ENSG00000202000.1	1.99811	-1.50876	0.36074	-4.18241	2.88436e-05	0.000326871			RNA5SP429	ENSG00000200558.1	3.69824	1.40765	0.303432	4.63911	3.49921e-06	5.60533e-05
ENSG00000176101.10	3257.73	0.574762	0.0965089	5.95554	2.59222e-09	1.09732e-07		RNU2-37P	ENSG00000222627.1	0.988499	-1.01334	0.302398	-3.35102	0.00080515	0.00508008			RNA5SP498	ENSG00000223274.4	12.6216	1.05962	0.253694	4.17678	2.95666e-05	0.000333756
ENSG00000259225.5	27.6726	-1.39938	0.235138	-5.95129	2.66033e-09	1.12505e-07		RNU2-62P	ENSG00000222800.1	0.811021	-1.06653	0.410503	-2.59811	0.00937387	0.0355431			RNA5SP506	ENSG00000272351.1	1.98308	1.72506	0.372138	4.63553	3.56017e-06	5.67989e-05
ENSG00000111639.6	6291.96	0.651663	0.109547	5.9487	2.70279e-09	1.14189e-07		RNU6-108P	ENSG00000202428.1	0.489869	-2.11064	0.524209	-4.02633	5.66549e-05	0.000572853			RNA5SP74	ENSG00000200408.1	1.78285	1.34525	0.295856	4.54699	5.44184e-06	8.07281e-05
ENSG00000167094.14	134.794	-1.11747	0.187876	-5.94789	2.71625e-09	1.14646e-07		RNU6-1181P	ENSG00000206918.1	0.577592	-2.79656	0.612521	-4.56566	4.97918e-06	7.51768e-05			RNU1-1	ENSG00000206652.1	2.22227	2.13997	0.419183	5.1051	3.30615e-07	7.58263e-06
ENSG00000162722.8	442.455	-1.18384	0.199094	-5.94615	2.74522e-09	1.15756e-07		RNU6-53P	ENSG00000202237.1	1.39537	-1.11695	0.308708	-3.61813	0.000296742	0.0022622			RNU1-100P	ENSG00000202125.1	2.20526	2.4792	0.439253	5.64413	1.66019e-08	5.67991e-07
ENSG00000165629.18	17952.6	0.529884	0.0891206	5.94569	2.75292e-09	1.15924e-07		RNU6-833P	ENSG00000200356.1	3.84427	-1.36515	0.248947	-5.48369	4.16539e-08	1.28549e-06			RNU1-101P	ENSG00000212473.1	0.512794	2.20024	0.668907	3.28931	0.00100433	0.0060667
ENSG00000138081.18	1700.3	-0.514131	0.0864727	-5.94559	2.75456e-09	1.15924e-07		RNU6-878P	ENSG00000207308.1	0.898648	-1.4819	0.428937	-3.45481	0.000550689	0.00372232			RNU1-104P	ENSG00000253089.1	0.684193	2.85011	0.615657	4.62937	3.66772e-06	5.81509e-05
ENSG00000185621.10	762.387	-0.607452	0.102176	-5.94513	2.76236e-09	1.1614e-07		RNU7-59P	ENSG00000238880.1	1.11316	-1.39098	0.340459	-4.08561	4.39605e-05	0.000462514			RNU1-106P	ENSG00000207110.1	26.5365	1.26233	0.241947	5.21738	1.81468e-07	4.58663e-06
ENSG00000218208.1	59.1626	0.865229	0.145555	5.94432	2.77599e-09	1.165e-07		ROPN1L	ENSG00000145491.10	336.647	-2.87786	0.24267	-11.8592	1.92893e-32	1.42085e-29			RNU1-115P	ENSG00000202199.1	0.517601	2.51791	0.811145	3.10414	0.00190834	0.0101167
ENSG00000217027.1	103.628	0.800296	0.134632	5.94431	2.7763e-09	1.165e-07		RP1L1	ENSG00000183638.5	17.7532	-1.06088	0.241731	-4.38867	1.14048e-05	0.000149944			RNU1-117P	ENSG00000252850.1	1.35513	2.48096	0.811628	3.05677	0.00223734	0.0114976
ENSG00000099800.6	3063.58	0.579114	0.0974334	5.94369	2.78674e-09	1.16825e-07		RPL12P9	ENSG00000232687.1	0.911284	-1.0234	0.369625	-2.76876	0.00562709	0.0237782			RNU1-11P	ENSG00000206702.1	29.7031	2.99682	0.417388	7.17992	6.97508e-13	6.95055e-11
ENSG00000164932.11	3920.51	1.16514	0.196085	5.94205	2.81488e-09	1.1789e-07		RPL21P54	ENSG00000241829.1	3.40492	-1.70302	0.261843	-6.50396	7.82308e-11	4.81003e-09			RNU1-124P	ENSG00000200731.1	3.04228	1.58261	0.33467	4.72887	2.25768e-06	3.87295e-05
ENSG00000275110.1	15.958	1.35276	0.227699	5.94098	2.83315e-09	1.18427e-07		RPL23AP10	ENSG00000240051.1	1.21203	-1.01335	0.312026	-3.24765	0.00116363	0.00680793			RNU1-131P	ENSG00000238833.1	2.8475	2.95633	0.815475	3.62529	0.000288639	0.00221171
ENSG00000280753.1	19.9811	-1.29176	0.217431	-5.94101	2.83263e-09	1.18427e-07		RPL41P1	ENSG00000227063.5	384.842	-1.07661	0.311785	-3.45307	0.000554255	0.00374284			RNU1-134P	ENSG00000199805.1	28.1427	2.45873	0.301405	8.15758	3.41803e-16	5.76503e-14
ENSG00000202347.1	7.65853	1.61284	0.271543	5.93955	2.85811e-09	1.19355e-07		RPL7P42	ENSG00000241825.2	1.5877	-1.16405	0.28889	-4.02941	5.59171e-05	0.000566582			RNU1-136P	ENSG00000206908.1	35.777	2.75717	0.575803	4.78838	1.68132e-06	3.03037e-05
ENSG00000111696.10	691.456	-0.530337	0.0893073	-5.93834	2.87928e-09	1.20123e-07		RRM2P3	ENSG00000214018.3	24.0412	-1.16014	0.167281	-6.93533	4.05285e-12	3.35265e-10			RNU1-138P	ENSG00000206820.1	6.79531	3.19118	0.592665	5.38446	7.26613e-08	2.08448e-06
ENSG00000100209.8	648.768	0.552894	0.0931227	5.93727	2.89815e-09	1.20794e-07		RSPH1	ENSG00000160188.8	599.356	-2.10981	0.170831	-12.3503	4.85359e-35	4.20777e-32			RNU1-139P	ENSG00000212609.1	0.666451	2.99471	0.816816	3.66632	0.000246062	0.0019414
ENSG00000254703.2	45.5311	0.799276	0.134681	5.93458	2.94602e-09	1.22672e-07		RSPH10B	ENSG00000155026.15	15.3719	-1.4224	0.197401	-7.20565	5.77667e-13	5.8505e-11			RNU1-140P	ENSG00000201910.1	4.32628	2.34544	0.81727	2.86985	0.0041067	0.0185701
ENSG00000254944.1	14.0091	-1.07179	0.180668	-5.93237	2.98586e-09	1.24211e-07		RSPH10B2	ENSG00000169402.14	10.1624	-1.70179	0.21822	-7.79848	6.26564e-15	8.9423e-13			RNU1-148P	ENSG00000207201.1	10.0086	3.22378	0.642146	5.02032	5.15844e-07	1.10312e-05
ENSG00000256103.2	13.224	0.896661	0.151204	5.93015	3.02656e-09	1.25783e-07		RSPH14	ENSG00000100218.10	56.2178	-1.10434	0.179505	-6.15216	7.64342e-10	3.62494e-08			RNU1-14P	ENSG00000199629.1	8.11174	2.98323	0.686771	4.34385	1.40007e-05	0.000178399
ENSG00000149743.12	2364.71	0.510214	0.086097	5.92604	3.10329e-09	1.28849e-07		RSPH4A	ENSG00000111834.11	192.708	-2.81233	0.205557	-13.6815	1.30966e-42	2.83849e-39			RNU1-16P	ENSG00000202347.1	7.65853	1.61284	0.271543	5.93955	2.85811e-09	1.19355e-07
ENSG00000204060.5	1449.82	-1.0314	0.174116	-5.92364	3.14888e-09	1.30617e-07		RSPH9	ENSG00000172426.14	197.069	-1.2869	0.175366	-7.33839	2.16182e-13	2.36637e-11			RNU1-17P	ENSG00000199892.2	1.68086	2.95918	0.787999	3.75531	0.000173124	0.0014451
ENSG00000136732.13	1463.82	0.863147	0.145719	5.92336	3.1543e-09	1.30716e-07		RTL9	ENSG00000243978.7	21.6405	-1.15655	0.277107	-4.17364	2.99772e-05	0.000337424			RNU1-18P	ENSG00000199932.1	10.0969	2.27303	0.614359	3.69984	0.000215733	0.00174433
ENSG00000103353.14	4369.75	-0.425105	0.071777	-5.92257	3.1695e-09	1.31221e-07		SAMD15	ENSG00000100583.4	164.765	-1.39664	0.142819	-9.77908	1.38463e-22	4.05537e-20			RNU1-19P	ENSG00000200176.1	11.7534	3.00813	0.439739	6.84073	7.8792e-12	6.06642e-10
ENSG00000257594.3	51.28	-1.20604	0.203704	-5.92055	3.20862e-09	1.32714e-07		SAXO2	ENSG00000188659.8	188.204	-1.67786	0.177033	-9.47764	2.60088e-21	7.13545e-19			RNU1-2	ENSG00000207005.1	2.34936	2.22424	0.339534	6.55085	5.7212e-11	3.66317e-09
ENSG00000150667.6	28.5747	-0.840417	0.141966	-5.91984	3.22252e-09	1.33162e-07		SCN1A	ENSG00000144285.14	12.4365	-1.49871	0.392427	-3.81907	0.000133957	0.00117425			RNU1-20P	ENSG00000200184.1	3.77766	3.01753	0.512992	5.88221	4.04817e-09	1.6369e-07
ENSG00000170956.15	7.90662	1.60929	0.271863	5.91948	3.22959e-09	1.33327e-07		SCNN1G	ENSG00000166828.2	76.0637	-1.04413	0.29218	-3.5736	0.000352112	0.00259002			RNU1-21P	ENSG00000200197.1	591.53	2.92668	0.919831	3.18176	0.00146384	0.00816673
ENSG00000258551.4	3.36085	-1.95245	0.33013	-5.91417	3.3356e-09	1.37572e-07		SDCBP2P1	ENSG00000223389.1	0.64746	-1.07442	0.404693	-2.6549	0.00793314	0.0312049			RNU1-22P	ENSG00000200204.1	11.0771	3.085	0.584732	5.27591	1.32096e-07	3.47871e-06
ENSG00000236238.2	3.18521	1.27644	0.215839	5.91383	3.34234e-09	1.37719e-07		SDK2	ENSG00000069188.15	1058.2	-1.49364	0.244596	-6.10656	1.01803e-09	4.68955e-08			RNU1-27P	ENSG00000206596.1	17.118	2.79007	0.404227	6.90222	5.11951e-12	4.14795e-10
ENSG00000232388.4	2590.91	0.686811	0.116222	5.90946	3.43236e-09	1.41294e-07		SEC14L3	ENSG00000100012.10	2.83999	-1.00799	0.273592	-3.68428	0.000229347	0.00183592			RNU1-28P	ENSG00000206588.1	8.06402	2.66592	0.373624	7.13531	9.65689e-13	9.34368e-11
ENSG00000074211.12	352.289	-1.81998	0.308268	-5.90388	3.55044e-09	1.46016e-07		SEMA3E	ENSG00000170381.11	602.132	-1.3842	0.313622	-4.41359	1.0167e-05	0.00013598			RNU1-29P	ENSG00000271739.1	1.17826	2.80471	0.681885	4.11317	3.9026e-05	0.000418417
ENSG00000163687.12	12.7271	1.21569	0.205977	5.90205	3.59002e-09	1.47364e-07		SERPINA11	ENSG00000186910.3	3.19023	-1.27348	0.462994	-2.75054	0.00594978	0.0248907			RNU1-3	ENSG00000207513.1	1.70482	2.52551	0.475523	5.31102	1.09015e-07	2.94789e-06
ENSG00000114982.16	4116.42	-0.427948	0.072508	-5.90209	3.58934e-09	1.47364e-07		SERPINA6	ENSG00000170099.5	37.6027	-4.84655	0.416072	-11.6483	2.33956e-31	1.46975e-28			RNU1-30P	ENSG00000272020.1	15.3471	3.4703	0.670647	5.17455	2.28463e-07	5.58556e-06
ENSG00000269227.1	10.2465	-1.09562	0.185661	-5.90121	3.60853e-09	1.47984e-07		SETP16	ENSG00000254621.1	0.580318	-1.30348	0.457326	-2.85021	0.00436902	0.0195001			RNU1-32P	ENSG00000200807.1	4.55924	4.16535	0.750657	5.54894	2.87413e-08	9.3322e-07
ENSG00000054118.12	9020.44	-0.329647	0.0558664	-5.90063	3.62113e-09	1.4836e-07		SFTA3	ENSG00000229415.8	1.17564	-1.71334	0.469124	-3.65221	0.000259992	0.00202886			RNU1-34P	ENSG00000201291.1	3.75361	3.2762	0.666687	4.91415	8.917e-07	1.75136e-05
ENSG00000244668.1	12.6259	-0.96955	0.164329	-5.90006	3.63364e-09	1.48732e-07		SHISA7	ENSG00000187902.10	7.65727	-1.38942	0.201678	-6.8893	5.60681e-12	4.49506e-10			RNU1-4	ENSG00000207389.1	1.89154	3.01813	0.573509	5.26257	1.42056e-07	3.69388e-06
ENSG00000253729.6	11662.2	-0.483603	0.0820135	-5.89662	3.71021e-09	1.51723e-07		SHISA8	ENSG00000234965.2	35.9531	-1.62166	0.249034	-6.5118	7.42538e-11	4.60469e-09			RNU1-42P	ENSG00000200903.1	10.5888	3.52162	0.61401	5.73544	9.72588e-09	3.54573e-07
ENSG00000210077.1	2.3266	1.6116	0.273349	5.89577	3.72945e-09	1.52366e-07		SLC17A1	ENSG00000124568.9	0.669297	-1.68565	0.595977	-2.82839	0.00467834	0.0205671			RNU1-43P	ENSG00000201922.1	4.01617	3.10961	0.783565	3.96854	7.23132e-05	0.000702816
ENSG00000226360.5	1308.45	0.824967	0.140025	5.89157	3.82536e-09	1.56137e-07		SLC17A3	ENSG00000124564.16	3.30118	-2.78676	0.444348	-6.27157	3.57416e-10	1.87339e-08			RNU1-44P	ENSG00000207182.1	20.4315	2.95079	0.862433	3.42147	0.000622836	0.00410617
ENSG00000235897.1	45.7533	-0.814863	0.138335	-5.89052	3.84987e-09	1.5699e-07		SLC17A8	ENSG00000179520.9	4.94088	-1.86081	0.385124	-4.83173	1.35351e-06	2.51482e-05			RNU1-45P	ENSG00000253000.1	1.81125	3.34098	0.888737	3.75924	0.000170428	0.00142755
ENSG00000150779.10	3450.49	0.742083	0.126024	5.88844	3.89857e-09	1.58677e-07		SLC1A6	ENSG00000105143.11	12.1207	-1.20904	0.323781	-3.73412	0.000188374	0.00155355			RNU1-46P	ENSG00000207154.1	3.25941	2.74829	0.652144	4.21423	2.50631e-05	0.000289942
ENSG00000108479.10	1168.95	0.591841	0.100507	5.88858	3.89522e-09	1.58677e-07		SLC23A1	ENSG00000170482.15	155.57	-1.11306	0.236507	-4.70623	2.52341e-06	4.27051e-05			RNU1-47P	ENSG00000199836.1	9.9174	2.4567	0.329204	7.46255	8.48651e-14	9.88884e-12
ENSG00000135338.12	517.241	-0.595974	0.101235	-5.88705	3.93154e-09	1.59869e-07		SLC25A6P5	ENSG00000228948.2	1.89807	-1.2526	0.340411	-3.67968	0.000233524	0.00186248			RNU1-48P	ENSG00000252209.1	0.962176	3.41217	0.888623	3.83984	0.000123112	0.00109535
ENSG00000120279.6	154.612	0.685943	0.116595	5.88313	4.02576e-09	1.63367e-07		SLC26A10	ENSG00000135502.15	54.8263	-1.06241	0.220208	-4.82457	1.40308e-06	2.59468e-05			RNU1-52P	ENSG00000206917.1	2.08577	4.13596	0.789697	5.2374	1.62851e-07	4.1573e-06
ENSG00000163463.10	2502.45	0.547808	0.093117	5.883	4.02887e-09	1.63367e-07		SLC28A2	ENSG00000137860.10	77.9845	-1.08673	0.275428	-3.94562	7.95928e-05	0.00076111			RNU1-55P	ENSG00000202380.1	0.605991	2.80064	0.894108	3.13233	0.00173428	0.00936535
ENSG00000188396.3	60.9564	-1.15916	0.197027	-5.88326	4.02252e-09	1.63367e-07		SLC32A1	ENSG00000101438.3	4.34331	-3.27322	0.429823	-7.61528	2.63123e-14	3.37444e-12			RNU1-56P	ENSG00000212605.1	3.70036	1.94745	0.383269	5.08116	3.75136e-07	8.38197e-06
ENSG00000142507.8	4549.89	0.525448	0.0893207	5.88272	4.03588e-09	1.63498e-07		SLC34A3	ENSG00000198569.8	51.2814	-1.39228	0.242432	-5.74297	9.30316e-09	3.40472e-07			RNU1-62P	ENSG00000199469.1	4.14395	3.33539	0.703071	4.74403	2.09512e-06	3.64434e-05
ENSG00000200184.1	3.77766	3.01753	0.512992	5.88221	4.04817e-09	1.6369e-07		SLC47A2	ENSG00000180638.16	79.8842	-1.5932	0.213101	-7.47625	7.64745e-14	8.98358e-12			RNU1-63P	ENSG00000206629.1	9.68356	3.27608	0.617638	5.3042	1.1317e-07	3.04505e-06
ENSG00000075292.17	3498.49	-0.405414	0.0689209	-5.8823	4.04606e-09	1.6369e-07		SLC51B	ENSG00000186198.3	37.4843	-2.2579	0.246465	-9.16115	5.13478e-20	1.27918e-17			RNU1-65P	ENSG00000200789.1	1.83547	1.88245	0.479773	3.92363	8.72238e-05	0.000822648
ENSG00000116299.15	3003.45	-1.90941	0.324754	-5.87954	4.11396e-09	1.66196e-07		SLC6A14	ENSG00000268104.2	40.058	-1.0153	0.363219	-2.79529	0.00518525	0.0223069			RNU1-67P	ENSG00000207175.1	49.4884	2.98507	0.337776	8.83742	9.79563e-19	2.22309e-16
ENSG00000143774.15	15636.2	0.558894	0.0950648	5.87909	4.12535e-09	1.665e-07		SLC6A3	ENSG00000142319.17	28.8166	-2.02609	0.322121	-6.28985	3.1778e-10	1.69641e-08			RNU1-70P	ENSG00000199488.1	6.36614	1.93591	0.394141	4.91173	9.02785e-07	1.77073e-05
ENSG00000271721.1	87.916	-0.78884	0.134183	-5.87883	4.13186e-09	1.66608e-07		SMIM10L2B-AS1	ENSG00000228372.6	2.68478	-1.58855	0.342191	-4.64229	3.44568e-06	5.52981e-05			RNU1-72P	ENSG00000199846.1	3.24555	2.59628	0.474038	5.47695	4.3272e-08	1.32465e-06
ENSG00000251191.6	1.4134	-2.19027	0.372596	-5.8784	4.14248e-09	1.66881e-07		SMIM6	ENSG00000259120.2	66.9102	-1.4463	0.298872	-4.83919	1.30367e-06	2.43474e-05			RNU1-74P	ENSG00000206835.1	1.49671	2.89767	0.559983	5.17457	2.28437e-07	5.58556e-06
ENSG00000207322.1	14.5118	3.22645	0.54893	5.87771	4.15977e-09	1.67422e-07		SMOC1	ENSG00000198732.9	80.0081	-1.06974	0.290472	-3.68276	0.000230719	0.00184588			RNU1-75P	ENSG00000194297.2	2.12126	3.23726	0.701127	4.61723	3.88898e-06	6.11667e-05
ENSG00000210112.1	5.60633	1.50257	0.255728	5.87564	4.21225e-09	1.69377e-07		SMPD5	ENSG00000204791.7	67.9776	-1.0393	0.189347	-5.48886	4.04541e-08	1.25875e-06			RNU1-76P	ENSG00000199773.1	0.681741	3.52098	1.02818	3.42448	0.000615983	0.00406605
ENSG00000158158.10	2848.08	-0.492011	0.0837585	-5.87416	4.24981e-09	1.70729e-07		SNORD13P3	ENSG00000239128.1	0.575027	-1.18489	0.418992	-2.82796	0.00468456	0.0205861			RNU1-77P	ENSG00000212170.1	9.55852	2.89672	0.584179	4.95861	7.09989e-07	1.4476e-05
ENSG00000269737.1	52.9945	-0.940909	0.160245	-5.87169	4.31377e-09	1.73138e-07		SNRPCP10	ENSG00000243794.1	1.08954	-1.6093	0.311985	-5.15826	2.4926e-07	5.96942e-06			RNU1-78P	ENSG00000212550.1	0.942111	2.40329	0.687992	3.4932	0.000477275	0.00331705
ENSG00000172531.13	15069	0.460282	0.0784165	5.86971	4.36562e-09	1.75057e-07		SNRPCP13	ENSG00000249799.1	1.58507	-1.44216	0.282708	-5.10122	3.37467e-07	7.71365e-06			RNU1-7P	ENSG00000200975.1	2.20837	2.83948	0.787839	3.60413	0.000313196	0.0023627
ENSG00000004059.9	9593.23	0.538775	0.091875	5.86422	4.51242e-09	1.80776e-07		SNRPCP16	ENSG00000250342.1	2.79141	-2.03287	0.355606	-5.71665	1.08644e-08	3.90175e-07			RNU1-83P	ENSG00000200296.1	16.5765	2.93698	0.595316	4.93347	8.078e-07	1.61586e-05
ENSG00000177076.5	230.39	-0.922578	0.157328	-5.86403	4.51766e-09	1.80819e-07		SNRPCP5	ENSG00000255522.1	0.88845	-1.31735	0.324628	-4.05805	4.94847e-05	0.00051096			RNU1-84P	ENSG00000202317.1	1.99725	4.55729	0.791951	5.75451	8.6894e-09	3.21108e-07
ENSG00000197238.4	34.6305	1.11574	0.190283	5.86356	4.53042e-09	1.80995e-07		SNTN	ENSG00000188817.6	154.357	-4.29941	0.322256	-13.3416	1.32585e-40	2.12858e-37			RNU1-88P	ENSG00000238554.1	13.0091	2.56053	0.403874	6.33993	2.29874e-10	1.28074e-08
ENSG00000128590.4	1741.12	0.546594	0.0932165	5.86371	4.52647e-09	1.80995e-07		SNX18P3	ENSG00000225345.3	7.082	-1.56353	0.332891	-4.69683	2.64226e-06	4.44103e-05			RNU1-89P	ENSG00000207322.1	14.5118	3.22645	0.54893	5.87771	4.15977e-09	1.67422e-07
ENSG00000198793.11	4470.51	-0.569921	0.0972122	-5.86265	4.55526e-09	1.8182e-07		SORD2P	ENSG00000259479.5	89.2713	-1.03261	0.181746	-5.68157	1.3346e-08	4.69188e-07			RNU1-91P	ENSG00000201616.1	2.31156	1.28122	0.27916	4.58956	4.44183e-06	6.84222e-05
ENSG00000172809.11	48126.7	0.762549	0.130099	5.8613	4.59249e-09	1.83138e-07		SOX14	ENSG00000168875.2	0.693922	-1.85696	0.629188	-2.95137	0.00316372	0.0150961			RNU1-98P	ENSG00000239023.1	6.46235	3.19448	0.743878	4.29436	1.75197e-05	0.000215992
ENSG00000124733.3	6086.69	0.568917	0.0970789	5.86036	4.61863e-09	1.8373e-07		SOX3	ENSG00000134595.7	44.7015	-1.3383	0.388685	-3.44314	0.000575006	0.00385236			RNU4-1	ENSG00000200795.1	285.074	2.32954	0.354927	6.56343	5.25837e-11	3.42244e-09
ENSG00000162402.11	3649.27	-0.431966	0.0737105	-5.86031	4.62007e-09	1.8373e-07		SP9	ENSG00000217236.1	1.72064	-1.96111	0.482274	-4.06639	4.77478e-05	0.000496904			RNU4-2	ENSG00000202538.1	629.451	2.21894	0.351392	6.31472	2.70647e-10	1.48128e-08
ENSG00000163872.14	4387.15	-0.479033	0.081742	-5.86031	4.62005e-09	1.8373e-07		SPAG17	ENSG00000155761.12	311.132	-1.4327	0.176782	-8.10431	5.30453e-16	8.74279e-14			RNU5A-8P	ENSG00000200972.1	2.65121	1.35539	0.456201	2.97104	0.00296793	0.0143486
ENSG00000170373.7	630.719	-1.89852	0.323993	-5.85976	4.63549e-09	1.84175e-07		SPAG6	ENSG00000077327.14	125.248	-3.41522	0.407073	-8.38971	4.87346e-17	9.30615e-15			RNU6-11P	ENSG00000201104.1	1.99553	1.06409	0.272293	3.9079	9.31026e-05	0.000869954
ENSG00000213977.6	2162.46	0.576228	0.0983483	5.85906	4.65506e-09	1.84628e-07		SPAG8	ENSG00000137098.12	255.274	-1.8145	0.163782	-11.0787	1.59137e-28	7.66457e-26			RNU6-140P	ENSG00000207296.1	2.9418	1.47734	0.485694	3.04171	0.00235241	0.0119585
ENSG00000230870.2	15.8002	-0.971216	0.165764	-5.85904	4.65541e-09	1.84628e-07		SPATA17	ENSG00000162814.9	339.448	-1.30532	0.159825	-8.16718	3.1568e-16	5.34524e-14			RNU6-194P	ENSG00000200732.1	2.15479	1.16579	0.303972	3.83519	0.00012547	0.00111244
ENSG00000144028.13	18286.3	-0.476885	0.0814108	-5.85776	4.69159e-09	1.85892e-07		SPATA18	ENSG00000163071.9	474.257	-1.80544	0.234559	-7.69716	1.39123e-14	1.86705e-12			RNU6-267P	ENSG00000252523.1	0.627045	1.24152	0.425676	2.91659	0.00353885	0.0164897
ENSG00000115464.13	3137.51	-0.608446	0.103949	-5.85329	4.8194e-09	1.90782e-07		SPATA31C1	ENSG00000230246.6	4.51273	-1.9337	0.445189	-4.34355	1.40199e-05	0.000178483			RNU6-482P	ENSG00000212370.1	0.577899	1.09985	0.410376	2.68011	0.00735988	0.0294416
ENSG00000278272.1	53.2521	1.63298	0.2791	5.85087	4.89023e-09	1.93409e-07		SPATA4	ENSG00000150628.5	21.1224	-1.3066	0.264816	-4.93398	8.05703e-07	1.61241e-05			RNU6-4P	ENSG00000206932.1	10.5089	1.03326	0.195017	5.29829	1.1689e-07	3.13153e-06
ENSG00000267151.3	11.2905	-1.49426	0.255482	-5.84877	4.95236e-09	1.95688e-07		SPATS1	ENSG00000249481.5	3.74775	-3.78009	0.565257	-6.68738	2.27204e-11	1.59363e-09			RNU6-5P	ENSG00000206965.1	7.21329	1.86136	0.250587	7.42799	1.10258e-13	1.26104e-11
ENSG00000178982.8	13538.6	0.705045	0.120645	5.84398	5.09696e-09	2.01219e-07		SPEF1	ENSG00000101222.11	351.286	-1.86993	0.199477	-9.37413	6.97453e-21	1.81033e-18			RNU6-9	ENSG00000207507.1	11.5785	1.19334	0.174988	6.81955	9.1324e-12	6.96941e-10
ENSG00000171863.11	59652.5	0.747801	0.127982	5.843	5.12691e-09	2.02217e-07		SPTB	ENSG00000070182.16	248.73	-1.0648	0.204376	-5.21001	1.88826e-07	4.72032e-06			RNU7-41P	ENSG00000251726.1	4.05963	1.11502	0.296614	3.75916	0.000170485	0.00142775
ENSG00000071082.9	51482.5	0.768018	0.131512	5.83991	5.22281e-09	2.05812e-07		SRD5A2	ENSG00000277893.1	70.7595	-2.4131	0.316462	-7.62525	2.43558e-14	3.14211e-12			RNVU1-15	ENSG00000207205.1	18.4881	2.75835	0.362033	7.61906	2.55533e-14	3.28682e-12
ENSG00000171425.8	2489.2	0.639252	0.109466	5.83973	5.22843e-09	2.05846e-07		SRGAP3-AS2	ENSG00000228723.5	61.8279	-3.99025	0.298588	-13.3638	9.8455e-41	1.69044e-37			RNVU1-17	ENSG00000207349.1	0.538357	1.54021	0.570975	2.69751	0.00698599	0.0282588
ENSG00000166396.11	83.3101	2.24104	0.383799	5.83909	5.24874e-09	2.06458e-07		SRL	ENSG00000185739.12	68.213	-1.19594	0.234281	-5.10471	3.31297e-07	7.59424e-06			RNVU1-18	ENSG00000206737.1	58.8332	4.25841	0.485141	8.77767	1.66892e-18	3.67222e-16
ENSG00000203875.9	7481.85	0.962733	0.164888	5.83871	5.2606e-09	2.0655e-07		SSTR3	ENSG00000278195.1	54.3818	-1.25429	0.267613	-4.68697	2.77284e-06	4.6193e-05			RNVU1-19	ENSG00000275538.1	14.1507	2.19022	0.305639	7.16602	7.72071e-13	7.58888e-11
ENSG00000051620.9	5332.56	0.623534	0.106793	5.83871	5.26052e-09	2.0655e-07		SSTR4	ENSG00000132671.5	1.16419	-2.00141	0.618482	-3.236	0.00121218	0.00704121			RNVU1-7	ENSG00000206585.1	109.495	2.60125	0.346209	7.51352	5.75604e-14	7.00863e-12
ENSG00000237550.5	5986.77	0.921554	0.157841	5.8385	5.26737e-09	2.06629e-07		SSTR5	ENSG00000162009.8	1.17949	-1.76142	0.596959	-2.95066	0.00317095	0.0151228			RNY1	ENSG00000201098.1	9.10068	1.95788	0.260183	7.525	5.27201e-14	6.49222e-12
ENSG00000173141.4	4367.09	0.628172	0.107607	5.83764	5.29467e-09	2.07512e-07		SSX1	ENSG00000126752.7	22.5354	-1.66284	0.489368	-3.39792	0.000678997	0.00441598			RNY3	ENSG00000202354.1	0.378301	1.77685	0.505275	3.51661	0.0004371	0.00308231
ENSG00000161328.10	614.953	-0.854032	0.14631	-5.83716	5.30982e-09	2.07917e-07		SSXP10	ENSG00000217330.1	1.52201	-1.48953	0.334586	-4.45187	8.51252e-06	0.000117066			RNY4	ENSG00000252316.1	1.04684	1.31606	0.340509	3.86498	0.000111101	0.00100729
ENSG00000275678.1	12.7347	-2.04102	0.349683	-5.83678	5.32209e-09	2.0821e-07		ST13P16	ENSG00000218698.1	0.88766	-1.59597	0.354893	-4.49703	6.89088e-06	9.81594e-05			RORB-AS1	ENSG00000224825.2	4.47179	1.66629	0.391385	4.25741	2.06806e-05	0.000247567
ENSG00000281181.1	258.199	1.60229	0.274546	5.83615	5.34213e-09	2.08806e-07		STAR	ENSG00000147465.10	298.14	-1.10195	0.339013	-3.25046	0.00115219	0.00675697			RPL17P51	ENSG00000271429.1	0.738693	1.09289	0.319864	3.41675	0.000633736	0.0041622
ENSG00000114656.9	92.0667	-0.883351	0.151375	-5.83551	5.36251e-09	2.09413e-07		STMN4	ENSG00000015592.15	8.50113	-1.05932	0.355386	-2.98075	0.00287545	0.014			RPL21P75	ENSG00000213860.4	114.469	1.05329	0.193052	5.45603	4.86908e-08	1.46876e-06
ENSG00000212607.1	21.5306	1.18494	0.203069	5.83514	5.37469e-09	2.09686e-07		STMND1	ENSG00000230873.7	53.7004	-2.88551	0.253793	-11.3695	5.93045e-30	3.29574e-27			RPL31P59	ENSG00000240364.1	0.347806	1.09092	0.426109	2.56019	0.0104615	0.0387157
ENSG00000115350.10	1738.37	0.633768	0.108615	5.835	5.37916e-09	2.09686e-07		STOML3	ENSG00000133115.10	42.3976	-3.11989	0.343931	-9.07126	1.17648e-19	2.89755e-17			RPL39P33	ENSG00000243058.1	1.56387	1.02207	0.241557	4.2312	2.32448e-05	0.000272543
ENSG00000139329.4	14793.5	1.4797	0.253662	5.83334	5.43289e-09	2.11454e-07		STPG4	ENSG00000239605.7	16.1514	-1.03336	0.296578	-3.48426	0.000493493	0.00340515			RPL7AP57	ENSG00000242248.2	7.55897	1.04376	0.210576	4.95668	7.1709e-07	1.4607e-05
ENSG00000119705.8	3032.41	0.638233	0.109412	5.8333	5.43429e-09	2.11454e-07		SV2C	ENSG00000122012.12	268.802	-1.04241	0.294171	-3.54354	0.000394793	0.00284319			RPS17P5	ENSG00000060303.5	9.47946	1.0896	0.189768	5.74176	9.36997e-09	3.41964e-07
ENSG00000119632.3	1377.08	0.793341	0.136014	5.83278	5.45101e-09	2.11915e-07		SYBU	ENSG00000147642.15	1491.34	-1.10328	0.198166	-5.56743	2.58517e-08	8.48933e-07			RPS17P8	ENSG00000226242.1	1.17863	1.13663	0.290683	3.9102	9.2218e-05	0.000863363
ENSG00000254941.1	31.6146	-0.899771	0.154283	-5.83196	5.47789e-09	2.12769e-07		SYCE1	ENSG00000171772.14	10.154	-1.09698	0.358611	-3.05896	0.00222105	0.011441			RPS21	ENSG00000171858.16	45393.2	1.02251	0.140074	7.29982	2.88159e-13	3.09179e-11
ENSG00000225067.4	92.3875	0.796297	0.136546	5.83173	5.48569e-09	2.12881e-07		SYCN	ENSG00000179751.6	1.12429	-2.17294	0.565675	-3.84132	0.000122375	0.00108991			RPS27P14	ENSG00000244717.1	7.7688	1.08894	0.214335	5.08054	3.76355e-07	8.40488e-06
ENSG00000068985.4	6.52543	3.29112	0.564753	5.82753	5.62529e-09	2.18038e-07		TAS2R38	ENSG00000257138.1	3.61419	-1.21979	0.432175	-2.82246	0.00476574	0.020892			RPS29P10	ENSG00000226884.1	1.06032	1.47713	0.374343	3.94593	7.94915e-05	0.000760476
ENSG00000155368.15	4412.81	0.629557	0.108033	5.82743	5.62863e-09	2.18038e-07		TAS2R60	ENSG00000185899.1	1.84172	-1.11317	0.384151	-2.89774	0.00375862	0.0173067			RPS29P11	ENSG00000242640.1	54.4364	1.14043	0.171043	6.66749	2.60218e-11	1.79327e-09
ENSG00000234287.1	287.767	0.843137	0.144735	5.82538	5.69839e-09	2.20543e-07		TATDN2P1	ENSG00000198414.5	2.90438	-1.23768	0.296238	-4.17801	2.94068e-05	0.000332212			RPSAP22	ENSG00000229648.1	0.751309	1.03664	0.337152	3.07469	0.00210718	0.0109692
ENSG00000230295.1	27.914	-0.865243	0.14854	-5.82498	5.71181e-09	2.20865e-07		TCERG1L	ENSG00000176769.9	29.0167	-1.02437	0.328851	-3.11499	0.0018395	0.00982947			RPSAP62	ENSG00000226299.2	0.347099	1.23721	0.411759	3.0047	0.00265847	0.0131684
ENSG00000145979.16	1546.69	0.605669	0.104021	5.82254	5.79597e-09	2.2392e-07		TCHH	ENSG00000159450.11	37.8146	-1.44748	0.207205	-6.98573	2.83374e-12	2.43236e-10			RTL3	ENSG00000179300.3	12.9628	1.18168	0.30288	3.90146	9.56131e-05	0.000889195
ENSG00000208892.1	7.75514	2.45796	0.42224	5.82123	5.84172e-09	2.25486e-07		TCTE1	ENSG00000146221.9	54.6163	-3.45663	0.254504	-13.5818	5.13164e-42	1.05924e-38			RXFP2	ENSG00000133105.6	0.878181	1.79024	0.645191	2.77475	0.00552445	0.0234372
ENSG00000225471.4	65.0906	0.712539	0.12245	5.81903	5.91909e-09	2.28269e-07		TCTEX1D1	ENSG00000152760.8	35.5207	-1.61575	0.248104	-6.51238	7.39676e-11	4.59351e-09			S100A12	ENSG00000163221.8	21.8898	1.35411	0.248922	5.43991	5.33081e-08	1.58379e-06
ENSG00000172336.4	2252.83	0.514456	0.0884131	5.81878	5.92802e-09	2.2841e-07		TCTEX1D4	ENSG00000188396.3	60.9564	-1.15916	0.197027	-5.88326	4.02252e-09	1.63367e-07			S100A3	ENSG00000188015.8	113.199	1.34949	0.198656	6.7931	1.09753e-11	8.18841e-10
ENSG00000176177.9	9.39353	1.84897	0.317831	5.81747	5.97456e-09	2.3e-07		TDRG1	ENSG00000204091.6	9.4667	-2.09128	0.41435	-5.04715	4.4845e-07	9.76831e-06			S100A4	ENSG00000196154.10	9908.15	1.31654	0.211948	6.21162	5.24397e-10	2.60378e-08
ENSG00000142512.13	391.326	1.14217	0.19635	5.81703	5.99033e-09	2.30402e-07		TEKT1	ENSG00000167858.11	230.083	-3.7955	0.2878	-13.188	1.02873e-39	1.53766e-36			S100A5	ENSG00000196420.6	186.139	1.1093	0.209718	5.28947	1.22671e-07	3.26422e-06
ENSG00000154553.12	1851.62	1.17945	0.202771	5.81668	6.00271e-09	2.30673e-07		TEKT2	ENSG00000092850.10	535.367	-2.05633	0.179408	-11.4618	2.05312e-30	1.20266e-27			S100A6	ENSG00000197956.8	44998.4	1.37192	0.195045	7.03387	2.00879e-12	1.79388e-10
ENSG00000211829.5	249.256	1.69234	0.291055	5.81452	6.08079e-09	2.33467e-07		TEKT4	ENSG00000163060.7	65.3169	-3.0287	0.267761	-11.3112	1.15473e-29	6.17953e-27			S100A7	ENSG00000143556.7	322.669	1.9067	0.402825	4.73333	2.20865e-06	3.80367e-05
ENSG00000172889.14	972.73	0.90182	0.155148	5.81265	6.149e-09	2.35877e-07		TEX26	ENSG00000175664.8	3.75656	-1.39802	0.469444	-2.97803	0.00290109	0.0140995			S100A8	ENSG00000143546.8	965.25	1.06647	0.294164	3.62542	0.000288488	0.00221095
ENSG00000023572.7	451.927	0.591164	0.101721	5.81161	6.18735e-09	2.37117e-07		TEX44	ENSG00000177673.3	2.65305	-1.51461	0.276338	-5.48103	4.22866e-08	1.29908e-06			S100A9	ENSG00000163220.10	4932.51	1.16171	0.287979	4.03401	5.48341e-05	0.000556722
ENSG00000183690.12	322.15	-0.990714	0.170475	-5.81148	6.19227e-09	2.37117e-07		TFF1	ENSG00000160182.2	9.17803	-1.30408	0.330661	-3.94386	8.01816e-05	0.000765895			SAGE1	ENSG00000181433.8	38.9345	1.52981	0.498521	3.0687	0.00214992	0.0111448
ENSG00000138193.13	1172.62	-0.798863	0.137472	-5.81108	6.20712e-09	2.37476e-07		THEG	ENSG00000105549.9	2.26059	-1.13031	0.454367	-2.48767	0.0128584	0.0454666			SCARNA1	ENSG00000252947.1	7.722	1.71288	0.319829	5.35562	8.52651e-08	2.39068e-06
ENSG00000105642.14	216.229	-1.40025	0.24102	-5.80967	6.25966e-09	2.39275e-07		TLX1	ENSG00000107807.11	4.49232	-1.98688	0.425728	-4.66702	3.05602e-06	5.0083e-05			SCARNA10	ENSG00000239002.3	77.2438	1.7618	0.22792	7.72991	1.07623e-14	1.47631e-12
ENSG00000090263.14	2323.67	0.657706	0.11322	5.80912	6.28032e-09	2.39853e-07		TLX3	ENSG00000164438.5	16.187	-1.22769	0.407449	-3.01311	0.00258583	0.012888			SCARNA11	ENSG00000251898.1	10.1061	1.74549	0.340315	5.12905	2.91204e-07	6.82684e-06
ENSG00000080298.14	1084.91	-0.637513	0.109831	-5.80447	6.45699e-09	2.46383e-07		TMC3	ENSG00000188869.11	10.5853	-1.56493	0.201762	-7.75632	8.74289e-15	1.22647e-12			SCARNA12	ENSG00000238795.1	43.2975	1.28322	0.172719	7.42955	1.08968e-13	1.25026e-11
ENSG00000141314.11	76.5996	-1.54882	0.266889	-5.80323	6.50498e-09	2.47996e-07		TMEM105	ENSG00000185332.5	6.96155	-1.24072	0.355216	-3.49285	0.000477893	0.00331975			SCARNA13	ENSG00000252481.1	42.5288	1.43122	0.18533	7.72257	1.14007e-14	1.55895e-12
ENSG00000224265.1	5.97916	-1.48686	0.256339	-5.80037	6.61696e-09	2.52043e-07		TMEM179	ENSG00000258986.5	26.8585	-1.55424	0.359565	-4.32257	1.54224e-05	0.000194054			SCARNA21	ENSG00000252835.1	43.1131	2.23344	0.22893	9.756	1.73881e-22	5.05853e-20
ENSG00000183808.10	1172.17	-0.41091	0.0708731	-5.79784	6.71764e-09	2.55654e-07		TMEM185AP1	ENSG00000235254.3	1.72054	-1.00535	0.250944	-4.00627	6.16861e-05	0.000616108			SCARNA3	ENSG00000252906.1	9.4534	2.42339	0.342851	7.06836	1.56778e-12	1.45521e-10
ENSG00000077549.16	16718.6	0.391101	0.0674609	5.79745	6.73296e-09	2.56012e-07		TMEM190	ENSG00000160472.4	90.6287	-2.77677	0.257995	-10.7629	5.15401e-27	2.21199e-24			SCARNA5	ENSG00000252010.1	74.9556	2.97711	0.309781	9.61036	7.22975e-22	2.03499e-19
ENSG00000181029.8	513.215	0.642308	0.110816	5.79616	6.78509e-09	2.57768e-07		TMEM212	ENSG00000186329.8	30.1538	-5.07336	0.402007	-12.6201	1.63683e-36	1.57671e-33			SCARNA6	ENSG00000251791.1	47.0723	2.82816	0.287689	9.83063	8.30989e-23	2.53668e-20
ENSG00000239855.1	271.057	2.22574	0.384466	5.78916	7.07373e-09	2.68498e-07		TMEM232	ENSG00000186952.13	88.3471	-1.57936	0.198324	-7.96355	1.67175e-15	2.53376e-13			SCARNA7	ENSG00000238741.1	146.949	1.00228	0.200591	4.99663	5.83414e-07	1.22407e-05
ENSG00000257894.2	60.5876	1.09895	0.189837	5.78893	7.08361e-09	2.68638e-07		TMPRSS7	ENSG00000176040.12	5.22824	-1.24462	0.248007	-5.01846	5.20869e-07	1.11332e-05			SCG2	ENSG00000171951.4	233.255	1.20689	0.254999	4.73293	2.213e-06	3.80965e-05
ENSG00000233521.4	22.2505	1.53631	0.265442	5.78773	7.13455e-09	2.70098e-07		TNNT3	ENSG00000130595.15	142.655	-2.02442	0.328044	-6.17118	6.77836e-10	3.26468e-08			SCGB1C1	ENSG00000188076.2	16.7493	2.0985	0.415971	5.04482	4.53955e-07	9.86345e-06
ENSG00000183978.7	3783.22	0.630868	0.109001	5.78773	7.13456e-09	2.70098e-07		TOGARAM2	ENSG00000189350.11	139.031	-2.30473	0.205948	-11.1908	4.52244e-29	2.22766e-26			SCGB1C2	ENSG00000268320.3	14.3463	2.26902	0.483588	4.69204	2.70497e-06	4.52712e-05
ENSG00000202512.1	2.83862	1.77934	0.307444	5.78753	7.14276e-09	2.70172e-07		TOX3	ENSG00000103460.15	125.881	-1.78581	0.385914	-4.62748	3.70141e-06	5.85779e-05			SCGB2A2	ENSG00000110484.6	34.8032	1.28987	0.408186	3.16	0.00157767	0.00869291
ENSG00000119865.7	360.004	0.833595	0.14405	5.78683	7.17262e-09	2.71065e-07		TP73	ENSG00000078900.13	349.481	-3.63809	0.102705	-35.4226	7.65698e-275	3.31907e-270			SCHLAP1	ENSG00000281131.1	3.8497	2.22494	0.794593	2.8001	0.00510864	0.0220518
ENSG00000122026.9	41957.7	0.697141	0.120489	5.78591	7.21203e-09	2.72317e-07		TPPP	ENSG00000171368.11	589.314	-1.03353	0.198989	-5.19392	2.0591e-07	5.0916e-06			SCRG1	ENSG00000164106.6	21.4807	1.42937	0.272002	5.255	1.48021e-07	3.83291e-06
ENSG00000100362.11	103.482	1.65139	0.285486	5.78449	7.27334e-09	2.74393e-07		TPPP3	ENSG00000159713.9	2154.39	-1.31508	0.211772	-6.20986	5.30331e-10	2.63023e-08			SCT	ENSG00000070031.3	38.9836	1.35277	0.198429	6.81739	9.27106e-12	7.0504e-10
ENSG00000228541.1	6.70758	-1.37206	0.237215	-5.78401	7.29403e-09	2.74934e-07		TPRG1	ENSG00000188001.8	685.988	-1.03563	0.212741	-4.868	1.12733e-06	2.14325e-05			SELENOKP2	ENSG00000219532.2	0.617168	1.04904	0.359154	2.92086	0.0034907	0.0163086
ENSG00000144713.11	100546	0.770348	0.133209	5.78301	7.33771e-09	2.7634e-07		TPSP2	ENSG00000260284.1	2.29167	-1.0473	0.405741	-2.58121	0.00984544	0.0369115			SELENOM	ENSG00000198832.9	4527.87	1.06989	0.192674	5.55283	2.81074e-08	9.15379e-07
ENSG00000144891.16	45.0962	1.34448	0.232516	5.78233	7.36729e-09	2.77213e-07		TREML2	ENSG00000112195.8	58.3701	-1.09643	0.307622	-3.56421	0.000364952	0.00266368			SERPINB2	ENSG00000197632.7	338.711	1.16027	0.317947	3.64924	0.000263018	0.00204797
ENSG00000233682.3	20.3081	1.19246	0.206261	5.78133	7.41113e-09	2.78621e-07		TRH	ENSG00000170893.3	23.4448	-1.25435	0.28187	-4.45012	8.58239e-06	0.000117915			SERPINB7	ENSG00000166396.11	83.3101	2.24104	0.383799	5.83909	5.24874e-09	2.06458e-07
ENSG00000279970.1	25.799	-1.2538	0.216896	-5.78065	7.44138e-09	2.79516e-07		TRIM58	ENSG00000162722.8	442.455	-1.18384	0.199094	-5.94615	2.74522e-09	1.15756e-07			SERPINE1	ENSG00000106366.8	4461.98	1.09441	0.245624	4.45563	8.36477e-06	0.000115474
ENSG00000163584.16	2859.16	0.812671	0.140613	5.7795	7.49227e-09	2.81184e-07		TRIM64FP	ENSG00000226185.1	1.28958	-1.00899	0.284219	-3.55003	0.00038519	0.00278885			SERPINF1	ENSG00000132386.9	5481.23	1.28022	0.197548	6.48058	9.13709e-11	5.52393e-09
ENSG00000219200.9	506.929	0.467402	0.0808763	5.77922	7.50459e-09	2.81402e-07		TSNAXIP1	ENSG00000102904.13	121.544	-1.31524	0.149825	-8.7785	1.65668e-18	3.66387e-16			SERTAD1	ENSG00000197019.4	1106.79	1.03221	0.12606	8.1882	2.65163e-16	4.54309e-14
ENSG00000219928.2	305.946	0.91341	0.158088	5.77787	7.56538e-09	2.83437e-07		TTC16	ENSG00000167094.14	134.794	-1.11747	0.187876	-5.94789	2.71625e-09	1.14646e-07			SEZ6L	ENSG00000100095.17	40.615	1.07321	0.339908	3.15734	0.00159214	0.00875487
ENSG00000170955.9	2228.11	0.826246	0.143073	5.77499	7.69575e-09	2.88072e-07		TTC21A	ENSG00000168026.15	469.383	-1.10926	0.126163	-8.79232	1.465e-18	3.25658e-16			SFRP2	ENSG00000145423.4	5379.61	1.34087	0.348891	3.84324	0.000121419	0.00108317
ENSG00000075568.15	4063.98	-0.382585	0.0662525	-5.77465	7.71143e-09	2.8841e-07		TTC23L	ENSG00000205838.11	59.7958	-1.11443	0.1507	-7.39504	1.41363e-13	1.58748e-11			SFTA1P	ENSG00000225383.5	19.1353	1.33046	0.255353	5.21028	1.8856e-07	4.71912e-06
ENSG00000112651.10	3525.59	0.565438	0.0979414	5.77323	7.7767e-09	2.90601e-07		TTC24	ENSG00000187862.10	14.6638	-1.21177	0.233112	-5.1982	2.01227e-07	4.99005e-06			SFTPA1	ENSG00000122852.13	0.950495	1.17217	0.391202	2.99634	0.00273237	0.0134499
ENSG00000178631.7	48.8308	-0.669328	0.11598	-5.77109	7.87624e-09	2.94067e-07		TTC25	ENSG00000204815.7	175.715	-1.74323	0.154041	-11.3167	1.08449e-29	5.87619e-27			SFTPB	ENSG00000168878.15	163.8	1.36659	0.302818	4.5129	6.39485e-06	9.24376e-05
ENSG00000169230.8	6561.97	0.565917	0.0980748	5.77026	7.91486e-09	2.95254e-07		TTC29	ENSG00000137473.16	41.2847	-3.59713	0.308612	-11.6558	2.14306e-31	1.36611e-28			SFTPC	ENSG00000168484.11	1.44103	1.27367	0.380715	3.34546	0.000821452	0.005162
ENSG00000121053.5	18.9955	-0.972213	0.168615	-5.76588	8.12341e-09	3.02773e-07		TTC34	ENSG00000215912.10	155.837	-1.00772	0.185049	-5.44571	5.16006e-08	1.54045e-06			SGCA	ENSG00000108823.14	22.0169	1.90669	0.224792	8.48203	2.21299e-17	4.3603e-15
ENSG00000276368.1	27.1475	1.5343	0.266171	5.76434	8.19783e-09	3.05285e-07		TTC39A-AS1	ENSG00000261664.4	24.4169	-1.23587	0.24714	-5.00068	5.71293e-07	1.20388e-05			SHISA2	ENSG00000180730.4	204.804	1.07553	0.256534	4.19256	2.75826e-05	0.000315135
ENSG00000184838.13	134.582	1.28316	0.222705	5.76169	8.32761e-09	3.09851e-07		TTC41P	ENSG00000214198.6	48.4343	-1.02881	0.124018	-8.2956	1.0804e-16	1.95951e-14			SHISA3	ENSG00000178343.4	36.8287	1.64779	0.273151	6.03252	1.61424e-09	7.08224e-08
ENSG00000164111.13	16194.3	0.572774	0.099438	5.76011	8.40575e-09	3.12491e-07		TTLL10	ENSG00000162571.12	158.74	-1.91388	0.186736	-10.2492	1.19383e-24	4.20722e-22			SIGLEC10	ENSG00000142512.13	391.326	1.14217	0.19635	5.81703	5.99033e-09	2.30402e-07
ENSG00000274641.1	58.2344	1.18238	0.205281	5.75983	8.42e-09	3.12752e-07		TTLL10-AS1	ENSG00000205231.1	24.3843	-1.57018	0.205657	-7.63494	2.25926e-14	2.94091e-12			SLC14A2-AS1	ENSG00000267097.1	0.712027	1.24252	0.460105	2.70052	0.0069232	0.0280494
ENSG00000233056.2	26.6612	-1.03093	0.17902	-5.75876	8.47336e-09	3.14465e-07		TTLL6	ENSG00000170703.14	19.9972	-2.34374	0.267544	-8.76022	1.94871e-18	4.24476e-16			SLC17A6	ENSG00000091664.7	1.64734	3.61128	0.937636	3.85148	0.000117408	0.00105456
ENSG00000174579.3	2766.98	-0.375205	0.0651688	-5.75743	8.54043e-09	3.16682e-07		TTLL9	ENSG00000131044.15	181.702	-1.63112	0.195678	-8.3357	7.70423e-17	1.41506e-14			SLC18A3	ENSG00000187714.6	79.6761	1.09844	0.346737	3.16792	0.00153532	0.00849088
ENSG00000197448.12	12101.7	0.603586	0.104852	5.75653	8.58593e-09	3.18098e-07		TUBA3E	ENSG00000152086.8	9.8423	-1.45621	0.253619	-5.74172	9.37213e-09	3.41964e-07			SLC25A34-AS1	ENSG00000224459.1	3.01626	1.69423	0.256157	6.61402	3.74014e-11	2.50578e-09
ENSG00000249141.1	11.3898	1.01837	0.176917	5.75617	8.60429e-09	3.18506e-07		TUBA4B	ENSG00000243910.6	157.15	-4.30533	0.296878	-14.502	1.17627e-47	5.09877e-44			SLC25A3P1	ENSG00000236253.6	689.264	1.13941	0.307514	3.70522	0.000211204	0.00171379
ENSG00000105829.10	1695.97	0.437528	0.0760126	5.756	8.61294e-09	3.18554e-07		TUBB2B	ENSG00000137285.9	878.529	-1.13207	0.370401	-3.05634	0.0022406	0.0115102			SLC25A5P4	ENSG00000234421.2	0.522478	1.42889	0.521039	2.74238	0.00609962	0.0253962
ENSG00000202317.1	1.99725	4.55729	0.791951	5.75451	8.6894e-09	3.21108e-07		TUBB8P11	ENSG00000234711.1	13.7902	-1.82353	0.321894	-5.665	1.47028e-08	5.11493e-07			SLC30A8	ENSG00000164756.11	12.2743	1.31589	0.368413	3.5718	0.000354542	0.00260436
ENSG00000067369.12	2483.79	-0.541408	0.0940994	-5.75357	8.73778e-09	3.22621e-07		TXNDC8	ENSG00000204193.9	0.710375	-1.74807	0.472264	-3.70146	0.000214359	0.00173517			SLC35D3	ENSG00000182747.4	38.1355	1.52127	0.343915	4.42338	9.71678e-06	0.000130968
ENSG00000039537.12	67.694	-1.8387	0.319616	-5.75286	8.77437e-09	3.23696e-07		U62631.1	ENSG00000269553.1	10.7996	-1.33956	0.318092	-4.21125	2.53964e-05	0.000293249			SLC35G3	ENSG00000164729.7	7.82548	1.63296	0.261021	6.25606	3.94832e-10	2.04722e-08
ENSG00000185130.5	30.0714	1.17275	0.203868	5.75249	8.79403e-09	3.24145e-07		UBXN10	ENSG00000162543.5	1301.84	-1.08616	0.150368	-7.22333	5.07312e-13	5.17423e-11			SLC38A8	ENSG00000166558.9	33.957	1.13891	0.384025	2.96572	0.00301971	0.0145504
ENSG00000174886.11	2789.87	0.720715	0.125309	5.75148	8.84629e-09	3.25795e-07		UCKL1-AS1	ENSG00000280213.1	119.848	-1.05017	0.142481	-7.37062	1.69836e-13	1.88767e-11			SLC6A18	ENSG00000164363.9	0.396849	1.41217	0.567353	2.48906	0.0128083	0.0453476
ENSG00000173557.13	101.228	-1.428	0.248392	-5.74898	8.9785e-09	3.30383e-07		UMODL1	ENSG00000177398.17	87.7766	-2.14638	0.289799	-7.40645	1.29725e-13	1.4682e-11			SLITRK3	ENSG00000121871.3	12.8447	1.63348	0.37426	4.36455	1.27386e-05	0.000164732
ENSG00000230710.1	1.09186	-2.69464	0.46882	-5.74771	9.04624e-09	3.32593e-07		UMODL1-AS1	ENSG00000184385.2	31.9818	-3.54961	0.345836	-10.2639	1.02535e-24	3.67319e-22			SLPI	ENSG00000124107.5	60691.6	1.4172	0.198962	7.12295	1.0564e-12	1.0131e-10
ENSG00000128789.19	4132.29	0.461072	0.0802209	5.74753	9.05561e-09	3.32655e-07		UPK1A	ENSG00000105668.6	67.1168	-1.48642	0.313409	-4.74275	2.10832e-06	3.66437e-05			SMCO2	ENSG00000165935.8	25.9444	1.02205	0.206961	4.93837	7.87788e-07	1.58209e-05
ENSG00000145824.11	1906.44	1.64114	0.285591	5.74648	9.11224e-09	3.34452e-07		UROC1	ENSG00000159650.7	23.4094	-1.20304	0.250184	-4.80864	1.51959e-06	2.77814e-05			SMILR	ENSG00000255364.1	2.78956	1.11372	0.360264	3.09139	0.00199222	0.0104878
ENSG00000271013.1	18.0726	-1.02704	0.178781	-5.7447	9.20844e-09	3.37697e-07		USH1C	ENSG00000006611.14	58.6444	-1.05497	0.282136	-3.73922	0.000184589	0.00152785			SMIM34B	ENSG00000278961.1	0.50335	1.10991	0.380001	2.9208	0.00349136	0.01631
ENSG00000139549.2	9.48473	1.13506	0.197595	5.74437	9.22663e-09	3.38078e-07		USH1G	ENSG00000182040.7	52.1224	-1.342	0.235267	-5.70416	1.1692e-08	4.17431e-07			SNHG27	ENSG00000251676.1	0.859933	2.29224	0.879168	2.60729	0.00912632	0.0348422
ENSG00000151790.7	548.927	1.37467	0.239368	5.74289	9.30767e-09	3.40472e-07		UTS2R	ENSG00000181408.3	6.63439	-1.01234	0.339163	-2.98483	0.00283736	0.0138566			SNORA11	ENSG00000221716.1	102.473	1.47461	0.262515	5.61724	1.94029e-08	6.54521e-07
ENSG00000198569.8	51.2814	-1.39228	0.242432	-5.74297	9.30316e-09	3.40472e-07		VIL1	ENSG00000127831.9	29.8064	-1.11693	0.276749	-4.03591	5.43909e-05	0.000553446			SNORA12	ENSG00000212464.1	103.355	1.13465	0.222378	5.10238	3.35411e-07	7.67637e-06
ENSG00000204435.12	5797.5	0.597423	0.104041	5.74218	9.34633e-09	3.41598e-07		VN2R19P	ENSG00000235974.1	7.6532	-1.05452	0.315888	-3.33826	0.000843036	0.00526785			SNORA14A	ENSG00000201643.1	27.6816	2.47799	0.311683	7.95036	1.85977e-15	2.79915e-13
ENSG00000060303.5	9.47946	1.0896	0.189768	5.74176	9.36997e-09	3.41964e-07		VRTN	ENSG00000133980.4	2.10623	-1.08266	0.317761	-3.40714	0.000656475	0.00429139			SNORA14B	ENSG00000207181.1	49.0918	2.23182	0.300171	7.43516	1.04438e-13	1.20722e-11
ENSG00000152086.8	9.8423	-1.45621	0.253619	-5.74172	9.37213e-09	3.41964e-07		VSX1	ENSG00000100987.13	7.46598	-1.15381	0.345455	-3.33999	0.000837829	0.00524666			SNORA1B	ENSG00000199405.1	2.0505	1.92449	0.390504	4.9282	8.29888e-07	1.65394e-05
ENSG00000200903.1	10.5888	3.52162	0.61401	5.73544	9.72588e-09	3.54573e-07		VSX2	ENSG00000119614.2	1.61724	-1.07072	0.372267	-2.87621	0.00402477	0.0182855			SNORA20	ENSG00000207392.1	7.80845	2.25765	0.321762	7.01653	2.27454e-12	2.00395e-10
ENSG00000278775.1	86.5147	2.8336	0.494115	5.73471	9.76807e-09	3.55812e-07		VWA3A	ENSG00000175267.13	393.704	-2.32526	0.27898	-8.33488	7.75777e-17	1.41889e-14			SNORA22	ENSG00000206634.1	24.325	2.08602	0.258596	8.0667	7.22209e-16	1.16812e-13
ENSG00000213315.5	265.343	0.940055	0.163948	5.73384	9.81796e-09	3.57329e-07		VWA3B	ENSG00000168658.17	159.454	-3.40805	0.225529	-15.1113	1.36375e-51	1.18229e-47			SNORA22C	ENSG00000207344.1	9.09962	1.98578	0.283985	6.99256	2.69907e-12	2.32136e-10
ENSG00000259417.2	83.6605	-1.80462	0.31481	-5.73242	9.90078e-09	3.60041e-07		VWA5B1	ENSG00000158816.14	37.0957	-1.50146	0.334549	-4.488	7.18934e-06	0.000101543			SNORA23	ENSG00000201998.1	16.3268	2.30914	0.299396	7.71267	1.23216e-14	1.66908e-12
ENSG00000241127.6	918.975	0.493882	0.0861756	5.73112	9.97711e-09	3.62513e-07		VWA5B2	ENSG00000145198.13	79.1658	-1.32495	0.206442	-6.41801	1.38064e-10	8.02231e-09			SNORA37	ENSG00000207233.1	5.3538	1.78673	0.319596	5.59059	2.26297e-08	7.52503e-07
ENSG00000205323.7	153.799	0.533846	0.0931841	5.72894	1.0106e-08	3.66887e-07		VWA7	ENSG00000204396.9	535.23	-1.14891	0.164971	-6.96428	3.30092e-12	2.78375e-10			SNORA3B	ENSG00000212607.1	21.5306	1.18494	0.203069	5.83514	5.37469e-09	2.09686e-07
ENSG00000267209.4	1.01924	2.64487	0.461697	5.7286	1.01265e-08	3.67016e-07		WDR38	ENSG00000136918.6	298.185	-3.5565	0.259325	-13.7144	8.31997e-43	2.00359e-39			SNORA47	ENSG00000238961.1	53.3761	1.7849	0.283364	6.29896	2.99649e-10	1.61152e-08
ENSG00000099381.15	4375.99	-0.374118	0.0653066	-5.72865	1.01235e-08	3.67016e-07		WDR49	ENSG00000174776.9	104.699	-1.95264	0.243903	-8.0058	1.1869e-15	1.83091e-13			SNORA49	ENSG00000208892.1	7.75514	2.45796	0.42224	5.82123	5.84172e-09	2.25486e-07
ENSG00000156304.13	2953.66	-0.404483	0.0706123	-5.72822	1.01493e-08	3.67535e-07		WDR63	ENSG00000162643.11	92.3767	-2.86773	0.214625	-13.3616	1.01394e-40	1.69044e-37			SNORA53	ENSG00000212443.1	19.0141	1.27617	0.234247	5.44798	5.0944e-08	1.52294e-06
ENSG00000108590.9	413.492	0.582796	0.101772	5.72648	1.02534e-08	3.70998e-07		WDR66	ENSG00000158023.8	409.386	-1.39773	0.201963	-6.92072	4.49344e-12	3.67504e-10			SNORA54	ENSG00000207008.1	2.73266	1.40818	0.285995	4.9238	8.48814e-07	1.68161e-05
ENSG00000129562.9	10969.3	0.609329	0.106418	5.7258	1.02949e-08	3.72189e-07		WDR87	ENSG00000171804.8	50.6176	-1.39441	0.331959	-4.20055	2.66267e-05	0.000305583			SNORA63D	ENSG00000201229.1	0.643297	1.15863	0.458788	2.52543	0.0115558	0.0418052
ENSG00000233287.1	30.5812	0.783085	0.136818	5.72355	1.04324e-08	3.76844e-07		WDR93	ENSG00000140527.13	149.533	-1.38267	0.158086	-8.7463	2.20454e-18	4.75423e-16			SNORA71D	ENSG00000200354.1	4.97985	1.36805	0.319518	4.28162	1.85539e-05	0.000226359
ENSG00000198646.12	6058.68	-0.47601	0.0831899	-5.72197	1.05296e-08	3.80038e-07		WNT16	ENSG00000002745.11	13.9577	-1.11003	0.271963	-4.08155	4.47372e-05	0.000469318			SNORA73B	ENSG00000200087.1	1011.67	1.50252	0.283024	5.30881	1.10341e-07	2.97819e-06
ENSG00000170860.3	5071.87	0.548451	0.0958543	5.72171	1.05457e-08	3.80302e-07		WNT8B	ENSG00000075290.7	26.9827	-1.18862	0.234946	-5.05913	4.21182e-07	9.26749e-06			SNORA74A	ENSG00000200959.1	3.41159	1.5579	0.358237	4.3488	1.36883e-05	0.000174926
ENSG00000213719.7	19928.5	0.454079	0.07937	5.72104	1.05873e-08	3.81488e-07		XKR7	ENSG00000260903.2	65.9786	-1.36388	0.269711	-5.05681	4.2633e-07	9.36177e-06			SNORA74B	ENSG00000212402.1	36.3752	2.27632	0.282643	8.05369	8.03354e-16	1.28974e-13
ENSG00000120498.12	25.687	1.16699	0.204019	5.72002	1.06512e-08	3.83269e-07		Z82214.2	ENSG00000236272.1	9.81408	-1.04927	0.322781	-3.2507	0.00115119	0.00675248			SNORA74D	ENSG00000252213.1	3.95888	1.63997	0.300172	5.46345	4.66968e-08	1.41947e-06
ENSG00000232224.4	162.639	-1.29541	0.226471	-5.71997	1.06545e-08	3.83269e-07		ZBBX	ENSG00000169064.11	128.553	-2.81574	0.264217	-10.6569	1.61857e-26	6.68191e-24			SNORA79B	ENSG00000222489.1	25.5032	3.34359	0.340442	9.82131	9.1151e-23	2.74383e-20
ENSG00000196866.2	111.263	1.01037	0.176653	5.71948	1.06852e-08	3.84055e-07		ZCCHC12	ENSG00000174460.3	140.264	-1.42097	0.294953	-4.81763	1.45275e-06	2.67739e-05			SNORA7B	ENSG00000207088.1	38.5452	1.81752	0.255685	7.10844	1.17363e-12	1.11733e-10
ENSG00000250342.1	2.79141	-2.03287	0.355606	-5.71665	1.08644e-08	3.90175e-07		ZDHHC11	ENSG00000188818.11	297.981	-1.05922	0.213233	-4.96741	6.78536e-07	1.39066e-05			SNORA80A	ENSG00000200792.1	3.2286	1.21609	0.305455	3.98126	6.85522e-05	0.000671836
ENSG00000236439.4	311.177	0.851404	0.148944	5.71627	1.08885e-08	3.90714e-07		ZDHHC11B	ENSG00000206077.9	171.028	-1.0771	0.232643	-4.62983	3.65974e-06	5.80456e-05			SNORA80B	ENSG00000206633.1	6.9767	1.18086	0.281729	4.19149	2.7713e-05	0.000316542
ENSG00000150459.11	9820.2	0.532927	0.0932663	5.71403	1.10332e-08	3.95579e-07		ZIC3	ENSG00000156925.10	20.3276	-2.70171	0.521696	-5.1787	2.23435e-07	5.47807e-06			SNORA84	ENSG00000239183.1	9.75297	1.98641	0.291217	6.82106	9.03698e-12	6.90875e-10
ENSG00000117410.12	11257.6	0.626713	0.109704	5.71277	1.1115e-08	3.98183e-07		ZMYND10	ENSG00000004838.12	813.145	-2.83999	0.194971	-14.5662	4.60626e-48	2.21853e-44			SNORD116-1	ENSG00000207063.1	3.89542	1.26124	0.344629	3.65971	0.000252496	0.00198314
ENSG00000198937.8	2074.82	0.759707	0.132995	5.71229	1.11463e-08	3.98975e-07		ZNF295-AS1	ENSG00000237232.6	65.2271	-2.75041	0.269535	-10.2043	1.89717e-24	6.63198e-22			SNORD15A	ENSG00000206941.1	3.34217	2.13077	0.330415	6.44878	1.12753e-10	6.65872e-09
ENSG00000148303.15	73205.1	0.621845	0.108895	5.7105	1.12646e-08	4.02878e-07		ZNF474	ENSG00000164185.4	71.7222	-2.31908	0.213789	-10.8475	2.04939e-27	9.15825e-25			SNORD15B	ENSG00000207445.1	161.214	3.17555	0.318603	9.9671	2.12343e-23	6.86897e-21
ENSG00000273703.1	22.1982	1.57686	0.276167	5.70982	1.13096e-08	4.04154e-07		ZNF648	ENSG00000179930.5	24.9475	-1.28288	0.263254	-4.87316	1.09826e-06	2.09627e-05			SNORD17	ENSG00000212232.1	290.152	2.01119	0.265197	7.58377	3.35652e-14	4.24184e-12
ENSG00000273654.1	76.8079	-0.82528	0.144684	-5.70403	1.17004e-08	4.17431e-07		ZSCAN4	ENSG00000180532.9	2.91689	-1.14796	0.345648	-3.32118	0.000896388	0.00552307			SNORD3A	ENSG00000263934.3	0.611299	1.29076	0.398668	3.23767	0.00120509	0.00701075
ENSG00000182040.7	52.1224	-1.342	0.235267	-5.70416	1.1692e-08	4.17431e-07		ZSWIM2	ENSG00000163012.3	0.877805	-1.45399	0.519186	-2.80052	0.00510204	0.0220276			SNORD8	ENSG00000200785.1	7.18187	1.85943	0.267888	6.94108	3.89107e-12	3.24358e-10
ENSG00000274525.1	8.37756	-1.35263	0.237142	-5.70389	1.17102e-08	4.17437e-07			ENSG00000249428.4	25.0189	-2.6098	0.213362	-12.2318	2.10262e-34	1.75274e-31			SNORD89	ENSG00000212283.1	21.0088	1.70698	0.208104	8.20256	2.35331e-16	4.0641e-14
ENSG00000092010.13	15113.4	0.620549	0.108807	5.7032	1.17581e-08	4.18798e-07			ENSG00000264527.2	0.644753	-2.39961	0.55498	-4.32377	1.53384e-05	0.000193221			SNORD9	ENSG00000199436.1	7.02496	1.18617	0.227479	5.21442	1.84398e-07	4.63945e-06
ENSG00000114391.11	50353.8	0.681583	0.119526	5.70237	1.18156e-08	4.20503e-07			ENSG00000232505.2	0.838561	-1.65977	0.629597	-2.63624	0.00838302	0.0326486			SNX18P10	ENSG00000279213.1	0.338164	1.14835	0.469452	2.44615	0.014439	0.0497722
ENSG00000228665.2	40.1285	0.896248	0.157186	5.70183	1.18526e-08	4.21472e-07			ENSG00000221246.1	1.46367	-1.5756	0.281379	-5.59958	2.14876e-08	7.17579e-07			SOX1	ENSG00000182968.4	1.96491	1.03484	0.311874	3.31814	0.000906179	0.00557165
ENSG00000184254.15	457.517	1.04714	0.183779	5.69783	1.21342e-08	4.31133e-07			ENSG00000254608.1	22.6446	-1.51822	0.238358	-6.36952	1.89616e-10	1.07301e-08			SOX2	ENSG00000181449.3	661.055	1.04103	0.41852	2.48742	0.0128675	0.0454911
ENSG00000225706.1	22.4471	1.47196	0.2584	5.69643	1.22339e-08	4.34317e-07			ENSG00000278352.1	3.19425	-1.50761	0.601983	-2.5044	0.0122659	0.0437966			SPAG11A	ENSG00000178287.16	3.55212	1.56912	0.541881	2.89569	0.00378323	0.0173868
ENSG00000175550.6	6031.86	0.492592	0.0865274	5.6929	1.24903e-08	4.43059e-07			ENSG00000221301.1	1.06622	-1.49895	0.360762	-4.15495	3.25361e-05	0.000360886			SPATA20P1	ENSG00000231123.1	4.97638	1.35163	0.297982	4.53593	5.73491e-06	8.4354e-05
ENSG00000119703.13	275.964	-0.661946	0.116295	-5.69193	1.25608e-08	4.45194e-07			ENSG00000265583.1	0.504091	-1.44965	0.52785	-2.74632	0.00602677	0.0251436			SPIC	ENSG00000166211.7	2.05454	1.04686	0.369879	2.83028	0.00465066	0.0204662
ENSG00000144031.10	131.722	-0.956149	0.167996	-5.69149	1.25936e-08	4.45994e-07			ENSG00000221401.1	3.05275	-1.43473	0.416374	-3.44577	0.000569427	0.00382385			SPINK7	ENSG00000145879.9	1.08815	1.07058	0.427598	2.5037	0.0122903	0.0438548
ENSG00000237972.1	20.1852	-0.889444	0.156334	-5.68939	1.27493e-08	4.51137e-07			ENSG00000204566.6	5.38049	-1.43358	0.303914	-4.71706	2.39273e-06	4.06417e-05			SPINK8	ENSG00000229453.2	2.24948	1.07205	0.377731	2.83812	0.00453806	0.0200562
ENSG00000182774.9	100295	0.778071	0.136801	5.68761	1.28832e-08	4.55505e-07			ENSG00000232224.4	162.639	-1.29541	0.226471	-5.71997	1.06545e-08	3.83269e-07			SPRR2D	ENSG00000163216.6	1.19041	2.16023	0.626287	3.44926	0.000562135	0.00378661
ENSG00000119969.13	1214.33	-0.680049	0.11958	-5.68698	1.29302e-08	4.56794e-07			ENSG00000280753.1	19.9811	-1.29176	0.217431	-5.94101	2.83263e-09	1.18427e-07			SSX8	ENSG00000157965.11	0.923007	1.60427	0.650874	2.46479	0.0137093	0.0477738
ENSG00000149273.13	158157	0.733551	0.128997	5.68658	1.29609e-08	4.57504e-07			ENSG00000238460.1	8.89849	-1.27373	0.256067	-4.97421	6.55128e-07	1.35035e-05			ST8SIA6	ENSG00000148488.14	57.0993	1.02791	0.288185	3.56684	0.000361319	0.00264067
ENSG00000160796.15	4964.72	-0.6108	0.10743	-5.68554	1.304e-08	4.59923e-07			ENSG00000187695.6	40.6976	-1.24139	0.134471	-9.23167	2.66454e-20	6.79411e-18			STAC2	ENSG00000141750.6	886.435	1.13489	0.314221	3.61175	0.000304134	0.00231043
ENSG00000183011.12	4813.31	0.695635	0.122369	5.68475	1.31005e-08	4.61679e-07			ENSG00000271748.2	7.80252	-1.23719	0.202194	-6.11879	9.42882e-10	4.38061e-08			STMN2	ENSG00000104435.12	16.1794	1.15401	0.394336	2.92647	0.00342833	0.0160872
ENSG00000166197.15	7139.64	-0.433184	0.0762133	-5.68384	1.31701e-08	4.63758e-07			ENSG00000221424.1	2.87301	-1.19198	0.336531	-3.54195	0.000397177	0.0028575			SUGCT	ENSG00000175600.14	320.264	1.36241	0.178635	7.62678	2.40683e-14	3.11429e-12
ENSG00000225616.2	105.075	0.74888	0.131764	5.68348	1.31984e-08	4.64376e-07			ENSG00000278309.1	23.8347	-1.14852	0.249056	-4.6115	3.99782e-06	6.25936e-05			TAGLN	ENSG00000149591.15	10554.9	1.17692	0.189848	6.19929	5.67202e-10	2.78759e-08
ENSG00000259479.5	89.2713	-1.03261	0.181746	-5.68157	1.3346e-08	4.69188e-07			ENSG00000278938.1	3.28811	-1.12683	0.333158	-3.38227	0.000718895	0.00462755			TBC1D3F	ENSG00000275954.3	1.02318	1.5292	0.620541	2.4643	0.0137282	0.047832
ENSG00000243181.2	49.5653	0.852452	0.150044	5.68136	1.33627e-08	4.69396e-07			ENSG00000277204.1	1.08952	-1.12391	0.449588	-2.49987	0.0124239	0.0442296			TCEAL7	ENSG00000182916.7	102.773	1.1324	0.180981	6.25701	3.92428e-10	2.03964e-08
ENSG00000114125.12	5294.51	0.468554	0.0824963	5.6797	1.34934e-08	4.73601e-07			ENSG00000236983.1	20.8486	-1.11697	0.282605	-3.95241	7.73666e-05	0.000742771			TDO2	ENSG00000151790.7	548.927	1.37467	0.239368	5.74289	9.30767e-09	3.40472e-07
ENSG00000198796.6	146.275	1.58384	0.278977	5.67732	1.36818e-08	4.79826e-07			ENSG00000253379.4	21.6424	-1.11083	0.370475	-2.9984	0.00271401	0.0133824			TERB1	ENSG00000249961.8	3.72578	1.05034	0.245916	4.27114	1.94479e-05	0.000235477
ENSG00000002933.6	3351.61	1.11548	0.196514	5.67633	1.37615e-08	4.82233e-07			ENSG00000269227.1	10.2465	-1.09562	0.185661	-5.90121	3.60853e-09	1.47984e-07			TEX11	ENSG00000120498.12	25.687	1.16699	0.204019	5.72002	1.06512e-08	3.83269e-07
ENSG00000142937.10	127529	0.672829	0.11857	5.67455	1.39051e-08	4.86869e-07			ENSG00000263082.1	37.8499	-1.06532	0.256375	-4.15532	3.24833e-05	0.000360403			TFAP2B	ENSG00000008196.11	2.25685	1.31462	0.510167	2.57683	0.00997104	0.0372618
ENSG00000163689.17	289.761	-0.714599	0.125935	-5.67432	1.39238e-08	4.87129e-07			ENSG00000278679.1	2.46081	-1.04765	0.242873	-4.31356	1.60648e-05	0.000200564			TFPI	ENSG00000003436.13	385.779	1.04689	0.166791	6.27668	3.4588e-10	1.82395e-08
ENSG00000227470.1	8.29671	-0.910736	0.160511	-5.674	1.39502e-08	4.87662e-07			ENSG00000221211.1	4.18856	-1.03803	0.357495	-2.90362	0.0036887	0.0170481			THBS2	ENSG00000186340.13	7352.72	1.07998	0.246144	4.3876	1.14606e-05	0.000150541
ENSG00000077463.13	1105.31	0.446014	0.0786406	5.67154	1.41516e-08	4.94303e-07			ENSG00000280644.1	0.996726	-1.03298	0.295285	-3.49826	0.000468299	0.00326514			TIMP4	ENSG00000157150.4	126.352	1.40238	0.266432	5.26357	1.41288e-07	3.68274e-06
ENSG00000150750.6	11.6869	-2.12415	0.374596	-5.6705	1.42384e-08	4.96933e-07			ENSG00000235373.1	6.87874	-1.03024	0.164546	-6.26112	3.82225e-10	1.99378e-08			TMEM158	ENSG00000249992.1	1072.37	1.19183	0.226085	5.27159	1.35247e-07	3.55091e-06
ENSG00000250321.1	226.097	0.98192	0.173191	5.66957	1.43155e-08	4.99223e-07			ENSG00000281001.1	1.52341	-1.02719	0.352389	-2.91493	0.0035577	0.0165539			TMEM176A	ENSG00000002933.6	3351.61	1.11548	0.196514	5.67633	1.37615e-08	4.82233e-07
ENSG00000168267.5	10.5787	-2.9727	0.524434	-5.66839	1.44144e-08	5.02267e-07			ENSG00000266020.1	0.705908	-1.01965	0.335461	-3.03954	0.00236936	0.0120261			TMEM176B	ENSG00000106565.16	3584.07	1.05885	0.187607	5.64397	1.66173e-08	5.68067e-07
ENSG00000198242.12	75975.7	0.717458	0.126582	5.66791	1.44552e-08	5.03286e-07												TNFAIP6	ENSG00000123610.4	274.729	1.60114	0.197061	8.1251	4.47005e-16	7.42388e-14
ENSG00000234711.1	13.7902	-1.82353	0.321894	-5.665	1.47028e-08	5.11493e-07												TNFRSF17	ENSG00000048462.9	38.1155	1.19175	0.298131	3.99742	6.40375e-05	0.000635202
ENSG00000243317.6	8007.23	0.547184	0.0966479	5.66162	1.49949e-08	5.21238e-07												TPSAB1	ENSG00000172236.15	195.101	2.59191	0.307733	8.42259	3.68258e-17	7.06322e-15
ENSG00000205138.3	1166.47	0.553679	0.0978017	5.66124	1.50283e-08	5.21526e-07												TPSB2	ENSG00000197253.12	133.325	2.42167	0.301986	8.01914	1.06492e-15	1.67858e-13
ENSG00000135945.8	1362.21	-0.3927	0.0693673	-5.66117	1.50347e-08	5.21526e-07												TPSD1	ENSG00000095917.12	43.5092	1.85342	0.406606	4.55826	5.1579e-06	7.71677e-05
ENSG00000231993.1	24.2802	-0.851144	0.150349	-5.66111	1.50393e-08	5.21526e-07												TPT1P5	ENSG00000214108.4	12.8739	1.15065	0.150203	7.66063	1.85029e-14	2.43783e-12
ENSG00000168778.10	1864.34	-0.626123	0.110619	-5.66016	1.51232e-08	5.23967e-07												TRAV30	ENSG00000259092.1	23.5634	1.18686	0.308691	3.84481	0.000120647	0.00107717
ENSG00000228672.3	318.164	-0.742189	0.131128	-5.66004	1.51338e-08	5.23967e-07												TRBV10-1	ENSG00000211717.3	5.41754	1.16915	0.311325	3.75541	0.000173056	0.00144509
ENSG00000166523.6	154.635	1.25914	0.222571	5.65726	1.53808e-08	5.32091e-07												TRBV12-2	ENSG00000211739.4	1.31561	1.09789	0.429544	2.55595	0.0105898	0.0390936
ENSG00000123407.3	2.65614	-3.25201	0.574959	-5.65608	1.54873e-08	5.3535e-07												TRBV6-8	ENSG00000253534.1	2.18018	1.0488	0.330078	3.17743	0.00148588	0.00826705
ENSG00000234147.1	13.1945	1.4409	0.254841	5.65413	1.5664e-08	5.41026e-07												TRBV7-1	ENSG00000211707.3	3.89296	1.17036	0.367176	3.18747	0.00143526	0.00804371
ENSG00000240350.2	9.38412	1.22135	0.216018	5.6539	1.56852e-08	5.41325e-07												TRDC	ENSG00000211829.5	249.256	1.69234	0.291055	5.81452	6.08079e-09	2.33467e-07
ENSG00000132507.16	25949	0.475174	0.0840468	5.65369	1.57043e-08	5.41554e-07												TRDJ4	ENSG00000211826.1	4.1015	1.49913	0.533395	2.81055	0.0049457	0.0215134
ENSG00000275209.1	179.441	1.28515	0.227333	5.65316	1.57523e-08	5.42778e-07												TRDN-AS1	ENSG00000235535.6	1.14061	1.14266	0.330643	3.45589	0.000548489	0.00371084
ENSG00000236182.1	6.60203	-1.28203	0.226811	-5.65241	1.58214e-08	5.44725e-07												TRHDE	ENSG00000072657.7	156.361	1.4928	0.37768	3.95256	7.732e-05	0.000742653
ENSG00000102870.5	3154.87	-0.461508	0.0816831	-5.64998	1.60468e-08	5.5205e-07												TRHDE-AS1	ENSG00000236333.3	105.095	1.43024	0.377423	3.78949	0.000150958	0.00129141
ENSG00000100804.17	7739.81	0.581512	0.102943	5.64886	1.61515e-08	5.55208e-07												TRPM1	ENSG00000134160.12	11.607	1.2432	0.27894	4.45689	8.31579e-06	0.000114944
ENSG00000005007.11	8637.72	-0.486241	0.0860878	-5.64819	1.62144e-08	5.5693e-07												TTC39C-AS1	ENSG00000264745.1	28.1608	1.002	0.219475	4.56542	4.98506e-06	7.52393e-05
ENSG00000139278.8	829.273	0.753754	0.13349	5.64652	1.6373e-08	5.61933e-07												TUSC5	ENSG00000184811.3	34.3449	2.13448	0.492952	4.33	1.49108e-05	0.000188492
ENSG00000106025.7	2572.41	0.987042	0.174843	5.6453	1.64897e-08	5.65044e-07												TWIST1	ENSG00000122691.11	584.328	1.2029	0.220896	5.44552	5.16535e-08	1.54097e-06
ENSG00000139613.10	7472.44	-0.444811	0.0787918	-5.64539	1.64806e-08	5.65044e-07												TYROBP	ENSG00000011600.10	5991.69	1.01817	0.155469	6.54905	5.79058e-11	3.69667e-09
ENSG00000141552.16	5213.4	0.6501	0.115167	5.64485	1.65327e-08	5.66068e-07												U62317.5	ENSG00000273272.1	5.95252	1.04387	0.211771	4.92924	8.25497e-07	1.64653e-05
ENSG00000202125.1	2.20526	2.4792	0.439253	5.64413	1.66019e-08	5.67991e-07												UBD	ENSG00000213886.3	276.432	1.047	0.290482	3.60437	0.000312913	0.00236098
ENSG00000106565.16	3584.07	1.05885	0.187607	5.64397	1.66173e-08	5.68067e-07												UBE2QL1	ENSG00000215218.3	136.808	1.24094	0.248275	4.99823	5.78586e-07	1.21511e-05
ENSG00000250803.4	2.83391	-2.21109	0.391798	-5.64345	1.66681e-08	5.69354e-07												UXT	ENSG00000126756.10	6650.19	1.01167	0.123832	8.16973	3.09075e-16	5.25391e-14
ENSG00000114455.12	26.5508	-1.58047	0.280131	-5.64189	1.68196e-08	5.74079e-07												VAMP5	ENSG00000168899.4	821.489	1.12195	0.124467	9.01408	1.98527e-19	4.78086e-17
ENSG00000235420.7	12.1922	0.854483	0.151504	5.64002	1.70029e-08	5.79878e-07												VCAM1	ENSG00000162692.9	1521.4	1.32925	0.210773	6.30656	2.85298e-10	1.54779e-08
ENSG00000005075.14	4794.42	0.588395	0.104343	5.63906	1.70979e-08	5.8266e-07												VCAN	ENSG00000038427.14	6206.48	1.04265	0.225629	4.62108	3.81753e-06	6.01616e-05
ENSG00000166337.8	9080.97	0.585718	0.103983	5.6328	1.77312e-08	6.03766e-07												VCAN-AS1	ENSG00000249835.2	0.779034	1.1394	0.446987	2.54906	0.0108014	0.039662
ENSG00000123388.4	21.8274	-2.73381	0.485529	-5.63059	1.79598e-08	6.1107e-07												VTRNA1-1	ENSG00000199990.1	1.20746	1.85859	0.35953	5.16949	2.34733e-07	5.70341e-06
ENSG00000152102.16	5396.34	-0.457574	0.0812914	-5.62881	1.81453e-08	6.16896e-07												VTRNA1-3	ENSG00000202515.1	8.38507	1.19444	0.291367	4.09945	4.14133e-05	0.000439555
ENSG00000137500.8	2561.77	0.500425	0.0889223	5.62767	1.82664e-08	6.20529e-07												VTRNA2-1	ENSG00000270123.3	4.64655	1.09908	0.34162	3.21726	0.00129423	0.00740898
ENSG00000197283.11	3527.41	-0.630591	0.112056	-5.62744	1.82902e-08	6.20851e-07												WFDC10A	ENSG00000180305.4	1.30353	1.25098	0.414216	3.02012	0.00252677	0.0126637
ENSG00000162191.12	4736.01	0.418462	0.0743847	5.62565	1.8481e-08	6.26834e-07												WFDC12	ENSG00000168703.5	9.55606	1.46943	0.317986	4.62104	3.81813e-06	6.01616e-05
ENSG00000159884.10	530.262	0.573087	0.101932	5.62222	1.88516e-08	6.38906e-07												WFDC2	ENSG00000101443.16	95868.2	1.08422	0.177337	6.11392	9.7211e-10	4.49713e-08
ENSG00000079387.12	1693.5	-0.41883	0.0745074	-5.62132	1.89504e-08	6.41753e-07												WISP2	ENSG00000064205.9	180.198	1.00654	0.222821	4.51725	6.26492e-06	9.10073e-05
ENSG00000181222.13	11987.9	-0.515299	0.0916825	-5.62047	1.90442e-08	6.44424e-07												WNT7A	ENSG00000154764.5	3203.26	1.14008	0.266822	4.27282	1.93014e-05	0.000234095
ENSG00000103490.13	1341.72	0.799852	0.142321	5.62004	1.90908e-08	6.45499e-07												XAGE5	ENSG00000171405.11	1.34921	2.15786	0.757226	2.8497	0.00437611	0.0195256
ENSG00000234350.3	32.4322	-0.805514	0.143337	-5.61972	1.91268e-08	6.46213e-07												XPNPEP2	ENSG00000122121.9	27.4561	1.59534	0.263454	6.05549	1.3999e-09	6.21737e-08
ENSG00000132581.8	2347.06	0.498959	0.0888037	5.61867	1.92437e-08	6.49656e-07												Z82185.1	ENSG00000234979.1	1.06007	1.88822	0.427256	4.41941	9.89715e-06	0.000132903
ENSG00000221716.1	102.473	1.47461	0.262515	5.61724	1.94029e-08	6.54521e-07												Z97200.1	ENSG00000271811.1	32.9037	1.33045	0.279983	4.7519	2.01513e-06	3.51651e-05
ENSG00000172594.11	265.768	0.770685	0.137209	5.61685	1.94465e-08	6.55481e-07												ZFHX4-AS1	ENSG00000253661.1	31.4309	1.02645	0.370379	2.77135	0.00558241	0.0236309
ENSG00000211640.3	759.044	2.07686	0.369862	5.61524	1.96292e-08	6.61126e-07												ZNF385D	ENSG00000151789.8	35.5911	1.29317	0.206956	6.24855	4.1429e-10	2.13788e-08
ENSG00000240864.3	277.58	2.15566	0.384152	5.61147	2.00609e-08	6.75141e-07												ZNF812P	ENSG00000224689.6	138.668	1.27167	0.305153	4.16731	3.08215e-05	0.000345671
ENSG00000203811.1	12.5989	1.23204	0.219629	5.60967	2.02714e-08	6.81696e-07												ZP2	ENSG00000103310.9	0.920446	1.64241	0.50229	3.26985	0.00107605	0.00640971
ENSG00000214460.3	31.4206	0.799002	0.14247	5.60822	2.04418e-08	6.86892e-07												ZPLD1	ENSG00000170044.7	16.255	2.028	0.313331	6.47239	9.64627e-11	5.80508e-09
ENSG00000242371.1	56.0417	2.28454	0.407488	5.60641	2.06563e-08	6.93563e-07													ENSG00000275530.1	914.037	1.53323	0.198638	7.71872	1.17506e-14	1.60174e-12
ENSG00000251526.1	5.42928	1.6746	0.298723	5.60587	2.07212e-08	6.95201e-07													ENSG00000277105.1	1409.28	1.50501	0.201604	7.46518	8.31877e-14	9.71951e-12
ENSG00000166136.14	1797.91	0.626186	0.111735	5.60419	2.0923e-08	7.01431e-07													ENSG00000274735.1	2098.15	1.39331	0.189426	7.35542	1.90327e-13	2.09926e-11
ENSG00000260259.1	60.7194	-0.856803	0.152929	-5.60262	2.11132e-08	7.07259e-07													ENSG00000239776.2	322.481	1.4488	0.201105	7.20419	5.83908e-13	5.89993e-11
ENSG00000146386.7	1892.42	0.655514	0.117004	5.60248	2.11303e-08	7.07285e-07													ENSG00000276924.1	927.729	1.06993	0.166234	6.4363	1.22424e-10	7.17122e-09
ENSG00000143256.4	2870.33	0.530025	0.0946099	5.60222	2.11629e-08	7.0783e-07													ENSG00000258486.3	2.40553	2.222	0.357339	6.21819	5.02926e-10	2.51558e-08
ENSG00000175334.6	15723.7	0.524411	0.0936154	5.60176	2.12191e-08	7.09162e-07													ENSG00000241781.2	615.481	1.30792	0.216579	6.03899	1.55082e-09	6.84557e-08
ENSG00000265107.2	812.331	1.23877	0.221231	5.59944	2.1504e-08	7.17579e-07													ENSG00000275209.1	179.441	1.28515	0.227333	5.65316	1.57523e-08	5.42778e-07
ENSG00000221246.1	1.46367	-1.5756	0.281379	-5.59958	2.14876e-08	7.17579e-07													ENSG00000201227.1	17.236	2.80344	0.533659	5.25325	1.49442e-07	3.86737e-06
ENSG00000070476.13	2327.53	-0.380514	0.0679594	-5.59915	2.1541e-08	7.18259e-07													ENSG00000278597.1	434.603	1.03376	0.204676	5.05072	4.40148e-07	9.62132e-06
ENSG00000263011.1	37.7941	-1.05255	0.188058	-5.59694	2.1817e-08	7.26902e-07													ENSG00000207339.1	1.06655	2.87976	0.593948	4.84851	1.24394e-06	2.3371e-05
ENSG00000269275.1	27.7967	-1.11237	0.198912	-5.59227	2.24125e-08	7.4617e-07													ENSG00000277644.1	224.827	1.2613	0.265474	4.75113	2.02278e-06	3.52701e-05
ENSG00000207233.1	5.3538	1.78673	0.319596	5.59059	2.26297e-08	7.52503e-07													ENSG00000272053.1	6.46894	1.06406	0.22593	4.70967	2.48118e-06	4.20781e-05
ENSG00000158683.6	98.3464	1.08646	0.194344	5.5904	2.26548e-08	7.52503e-07													ENSG00000272511.1	4.02015	1.26797	0.270019	4.69585	2.65499e-06	4.46069e-05
ENSG00000114902.12	7747.91	0.468219	0.0837525	5.59051	2.26408e-08	7.52503e-07													ENSG00000281255.1	2.06077	1.33206	0.289816	4.59621	4.30244e-06	6.66538e-05
ENSG00000228008.1	10.5213	-1.00125	0.179146	-5.58903	2.28343e-08	7.57887e-07													ENSG00000279338.1	143.424	1.12028	0.244869	4.57502	4.76184e-06	7.24724e-05
ENSG00000243323.4	40.296	-1.08881	0.194842	-5.58818	2.2946e-08	7.6101e-07													ENSG00000275783.1	12.4702	1.36278	0.301002	4.52749	5.96884e-06	8.71736e-05
ENSG00000186010.17	3535.12	0.734455	0.131505	5.58501	2.33687e-08	7.74436e-07													ENSG00000281657.1	1.46159	1.9972	0.447257	4.46543	7.99062e-06	0.000111055
ENSG00000106367.12	3126.96	0.452603	0.0810565	5.58379	2.3533e-08	7.79287e-07													ENSG00000275258.1	3.2807	1.13042	0.253336	4.46214	8.11436e-06	0.000112447
ENSG00000243678.10	4775.58	0.631423	0.113116	5.58211	2.37622e-08	7.86276e-07													ENSG00000276104.1	105.003	1.0106	0.238147	4.24359	2.19973e-05	0.000260098
ENSG00000163161.11	2821.89	-0.312171	0.0559442	-5.58004	2.40462e-08	7.95066e-07													ENSG00000231121.3	3.84083	1.03396	0.247925	4.17043	3.04026e-05	0.000341592
ENSG00000145041.14	2729.38	-0.40425	0.072464	-5.57863	2.42421e-08	8.00932e-07													ENSG00000270160.1	1.5633	1.21618	0.295976	4.10903	3.97318e-05	0.000424619
ENSG00000010278.10	41251.4	0.657605	0.117893	5.57798	2.43333e-08	8.03334e-07													ENSG00000216022.1	0.512309	1.89426	0.503287	3.76377	0.000167369	0.00140572
ENSG00000177084.15	2941.31	-0.568413	0.101936	-5.57617	2.45872e-08	8.11097e-07													ENSG00000276737.1	11.6843	1.1436	0.310885	3.67852	0.00023459	0.0018696
ENSG00000163319.9	799.619	0.479763	0.0860835	5.57322	2.50068e-08	8.24312e-07													ENSG00000261672.1	0.907628	1.40707	0.408712	3.4427	0.000575942	0.00385684
ENSG00000140990.13	5003.88	0.572838	0.102788	5.57302	2.50363e-08	8.24656e-07													ENSG00000207834.1	4.64327	1.40291	0.445808	3.1469	0.00165011	0.00901364
ENSG00000170222.11	283.382	0.496206	0.089041	5.57278	2.50713e-08	8.25183e-07													ENSG00000256790.1	1.43417	1.39003	0.4428	3.13918	0.00169422	0.00920756
ENSG00000145708.9	16.9081	0.983233	0.176517	5.57019	2.54463e-08	8.3689e-07													ENSG00000281576.1	0.43456	1.46085	0.480119	3.04268	0.00234484	0.0119312
ENSG00000095794.18	1416.55	0.435549	0.0782234	5.56802	2.57657e-08	8.46751e-07													ENSG00000212085.3	0.483772	2.16321	0.726737	2.9766	0.0029146	0.0141509
ENSG00000147642.15	1491.34	-1.10328	0.198166	-5.56743	2.58517e-08	8.48933e-07													ENSG00000231363.1	0.764538	1.15029	0.396298	2.90259	0.00370093	0.0170955
ENSG00000237797.1	7.20673	1.11279	0.199967	5.56487	2.62347e-08	8.6086e-07													ENSG00000238861.1	0.621251	1.22139	0.435142	2.80688	0.00500246	0.0217049
ENSG00000182601.6	5.23143	1.86244	0.334829	5.56235	2.66164e-08	8.72725e-07													ENSG00000278260.1	0.354997	1.56555	0.563541	2.77807	0.00546835	0.0232594
ENSG00000258818.3	48.0282	0.914028	0.164402	5.55972	2.70207e-08	8.8531e-07													ENSG00000260411.4	0.844907	1.21338	0.444473	2.72992	0.00633491	0.0261922
ENSG00000167283.6	14105.1	0.658349	0.118426	5.55918	2.71052e-08	8.87408e-07													ENSG00000251966.2	0.715324	2.39099	0.897558	2.66388	0.00772456	0.0305341
ENSG00000254198.1	125.413	-0.835036	0.150224	-5.5586	2.71943e-08	8.89653e-07													ENSG00000207830.1	0.874815	1.55069	0.595639	2.6034	0.0092303	0.0351309
ENSG00000163879.10	2532.87	-1.11336	0.200373	-5.55642	2.75366e-08	9.00173e-07
ENSG00000239672.6	5435.31	0.735753	0.132434	5.55561	2.76649e-08	9.03005e-07
ENSG00000225507.1	102.013	-0.594447	0.106998	-5.55566	2.76565e-08	9.03005e-07
ENSG00000125356.6	8103.36	0.697974	0.125668	5.5541	2.79052e-08	9.10162e-07
ENSG00000230734.1	121.676	0.827311	0.148964	5.55375	2.79599e-08	9.11261e-07
ENSG00000198832.9	4527.87	1.06989	0.192674	5.55283	2.81074e-08	9.15379e-07
ENSG00000205129.7	163.516	-0.845515	0.152301	-5.5516	2.83068e-08	9.21184e-07
ENSG00000237729.2	55.6599	0.831934	0.149859	5.55144	2.83327e-08	9.21333e-07
ENSG00000203985.9	517.928	-1.45147	0.261521	-5.55009	2.85529e-08	9.27798e-07
ENSG00000200807.1	4.55924	4.16535	0.750657	5.54894	2.87413e-08	9.3322e-07
ENSG00000174989.11	1746.62	-0.495635	0.0893264	-5.54858	2.88002e-08	9.34026e-07
ENSG00000272994.1	173.665	-0.564428	0.101726	-5.54852	2.88092e-08	9.34026e-07
ENSG00000130724.7	5411.11	0.511378	0.0921758	5.54785	2.89196e-08	9.36903e-07
ENSG00000123689.5	517.034	0.904795	0.163147	5.54588	2.92475e-08	9.46158e-07
ENSG00000153187.15	20427.5	-0.304191	0.05485	-5.54587	2.92489e-08	9.46158e-07
ENSG00000143612.17	15195.6	0.414036	0.0746758	5.54445	2.94881e-08	9.53185e-07
ENSG00000266970.1	200.819	0.851161	0.15359	5.54176	2.99445e-08	9.67216e-07
ENSG00000239951.1	5325.57	2.04671	0.369349	5.54141	3.00044e-08	9.6843e-07
ENSG00000066379.13	1113.3	0.621021	0.11208	5.54086	3.00991e-08	9.70043e-07
ENSG00000276997.3	23.3086	-0.81559	0.147195	-5.54087	3.00969e-08	9.70043e-07
ENSG00000110844.12	824.712	-0.516635	0.0932479	-5.54044	3.01708e-08	9.7163e-07
ENSG00000106692.12	1328.37	-0.411151	0.0742123	-5.5402	3.02121e-08	9.72238e-07
ENSG00000279507.1	5.98173	-0.764642	0.13806	-5.53847	3.05121e-08	9.81164e-07
ENSG00000145425.8	65598.6	0.724848	0.130907	5.53711	3.07501e-08	9.88082e-07
ENSG00000227195.7	66.7396	1.65743	0.299351	5.53675	3.08138e-08	9.89396e-07
ENSG00000185475.7	6399.59	0.487592	0.088075	5.5361	3.0928e-08	9.90862e-07
ENSG00000198815.7	4036.3	-0.451626	0.0815774	-5.53616	3.09168e-08	9.90862e-07
ENSG00000237094.10	19.9043	-1.09489	0.197767	-5.53626	3.09001e-08	9.90862e-07
ENSG00000259172.1	27.3952	-0.963665	0.174082	-5.53569	3.09998e-08	9.92429e-07
ENSG00000196208.12	3141.32	-1.1926	0.215502	-5.53404	3.12942e-08	1.00111e-06
ENSG00000065518.7	10495.4	0.582588	0.105329	5.53114	3.18155e-08	1.01704e-06
ENSG00000221821.3	412.292	0.769857	0.139195	5.53077	3.18822e-08	1.01842e-06
ENSG00000204161.12	170.262	0.86829	0.157014	5.53001	3.20212e-08	1.02211e-06
ENSG00000187288.9	40.0332	1.82848	0.330891	5.52592	3.27757e-08	1.04312e-06
ENSG00000189377.7	4483.59	1.68765	0.305387	5.52627	3.27109e-08	1.04312e-06
ENSG00000135930.12	3956.89	0.375782	0.0680028	5.52597	3.27664e-08	1.04312e-06
ENSG00000130700.6	265.186	-2.05351	0.371605	-5.52606	3.275e-08	1.04312e-06
ENSG00000184809.11	43.6193	-1.70724	0.308988	-5.52525	3.29015e-08	1.04635e-06
ENSG00000169689.13	2914.46	0.712603	0.128978	5.52498	3.29529e-08	1.04722e-06
ENSG00000210082.2	845388	0.598613	0.108362	5.52418	3.31031e-08	1.05122e-06
ENSG00000167705.10	708.613	0.720166	0.130447	5.52075	3.3755e-08	1.07085e-06
ENSG00000188612.10	13373.5	0.468644	0.0848889	5.52067	3.37705e-08	1.07085e-06
ENSG00000214389.2	778.67	0.742196	0.13449	5.51859	3.41731e-08	1.08282e-06
ENSG00000197780.8	1255.82	0.51285	0.0929472	5.51765	3.43556e-08	1.08781e-06
ENSG00000135365.14	2735.88	-0.467764	0.0848163	-5.51502	3.48733e-08	1.1034e-06
ENSG00000143162.7	11843.8	0.41063	0.0744688	5.51412	3.5053e-08	1.10827e-06
ENSG00000200550.1	7.91238	-0.864816	0.156883	-5.51251	3.53762e-08	1.11768e-06
ENSG00000106803.8	4883.44	0.53599	0.0973302	5.50693	3.65149e-08	1.15281e-06
ENSG00000172367.14	20.0269	-1.17812	0.21399	-5.50546	3.682e-08	1.1616e-06
ENSG00000224132.2	4.3441	1.24524	0.226205	5.50492	3.69335e-08	1.16433e-06
ENSG00000175482.7	1180.36	0.534168	0.0970429	5.50446	3.70312e-08	1.16656e-06
ENSG00000248817.1	3.13351	2.16706	0.393741	5.50377	3.71762e-08	1.17028e-06
ENSG00000073111.12	7183.49	-0.529259	0.0961707	-5.50333	3.72684e-08	1.17233e-06
ENSG00000149357.8	8806.98	0.471021	0.0855995	5.50262	3.74198e-08	1.17624e-06
ENSG00000196683.9	7323.85	0.688484	0.125138	5.50179	3.75953e-08	1.1809e-06
ENSG00000070061.13	2097.35	-0.390372	0.0709726	-5.50031	3.79124e-08	1.19e-06
ENSG00000136521.11	8424.13	0.551479	0.100269	5.49998	3.79838e-08	1.19138e-06
ENSG00000213970.3	30.3678	0.841206	0.152979	5.49883	3.82322e-08	1.1983e-06
ENSG00000117091.8	706.373	1.01263	0.184196	5.49758	3.85034e-08	1.20593e-06
ENSG00000007923.14	2346.73	-0.476671	0.0867206	-5.49663	3.87121e-08	1.21159e-06
ENSG00000215790.5	229.706	-0.750928	0.136649	-5.4953	3.90052e-08	1.21988e-06
ENSG00000267344.1	17.2425	-0.909612	0.165565	-5.49397	3.92995e-08	1.2282e-06
ENSG00000231868.1	22.8454	-1.33943	0.24382	-5.49354	3.93962e-08	1.23034e-06
ENSG00000197958.11	81469	0.635221	0.115677	5.49131	3.9896e-08	1.24505e-06
ENSG00000225417.1	0.917556	-2.05635	0.374595	-5.48953	4.03012e-08	1.25679e-06
ENSG00000213465.6	3973.1	0.583941	0.106379	5.48925	4.0365e-08	1.25697e-06
ENSG00000245498.5	74.8997	-0.72877	0.132763	-5.48925	4.03635e-08	1.25697e-06
ENSG00000129625.11	7570.95	0.502818	0.0916111	5.48862	4.05093e-08	1.25875e-06
ENSG00000131408.12	5339.12	0.412263	0.0751123	5.48862	4.05089e-08	1.25875e-06
ENSG00000204791.7	67.9776	-1.0393	0.189347	-5.48886	4.04541e-08	1.25875e-06
ENSG00000108622.9	253.779	0.782262	0.142537	5.48814	4.06187e-08	1.26124e-06
ENSG00000213293.4	174.566	0.757477	0.138035	5.48756	4.07523e-08	1.26449e-06
ENSG00000214357.7	2571.86	-0.701607	0.127878	-5.48655	4.09856e-08	1.27082e-06
ENSG00000243290.1	159.329	2.27346	0.414419	5.48589	4.11388e-08	1.27466e-06
ENSG00000085872.13	7040.15	-0.540204	0.0984751	-5.48569	4.11849e-08	1.27517e-06
ENSG00000178980.13	9783.54	0.642146	0.11707	5.48517	4.13075e-08	1.27806e-06
ENSG00000156413.12	13.5404	-1.26305	0.230282	-5.48478	4.13984e-08	1.27995e-06
ENSG00000210196.2	21538.8	0.902256	0.164519	5.4842	4.15343e-08	1.28324e-06
ENSG00000135211.5	1379.19	0.471066	0.0859039	5.48364	4.16663e-08	1.28549e-06
ENSG00000200356.1	3.84427	-1.36515	0.248947	-5.48369	4.16539e-08	1.28549e-06
ENSG00000153165.17	14.2343	1.12663	0.205465	5.48331	4.17442e-08	1.28664e-06
ENSG00000105258.7	3358.65	0.619505	0.112982	5.48323	4.17631e-08	1.28664e-06
ENSG00000279792.1	28.3774	-0.777588	0.141841	-5.48209	4.20328e-08	1.29403e-06
ENSG00000135951.13	481.135	-0.520588	0.0949689	-5.48167	4.2132e-08	1.29595e-06
ENSG00000162068.1	58.4664	-1.29938	0.237045	-5.48158	4.21549e-08	1.29595e-06
ENSG00000177673.3	2.65305	-1.51461	0.276338	-5.48103	4.22866e-08	1.29908e-06
ENSG00000049883.13	655.892	-0.424958	0.0775575	-5.47925	4.27122e-08	1.31122e-06
ENSG00000169223.13	10279.5	0.48437	0.0884043	5.47903	4.2767e-08	1.31198e-06
ENSG00000110497.13	2513.55	-0.450583	0.0822401	-5.47887	4.28047e-08	1.3122e-06
ENSG00000264169.2	3.68329	1.7763	0.324217	5.47874	4.28358e-08	1.31223e-06
ENSG00000199846.1	3.24555	2.59628	0.474038	5.47695	4.3272e-08	1.32465e-06
ENSG00000237940.3	45.4095	-1.02779	0.18767	-5.47656	4.33669e-08	1.32662e-06
ENSG00000156831.6	1675.89	0.598217	0.109332	5.47157	4.46074e-08	1.36361e-06
ENSG00000140307.9	3219.22	0.521737	0.09536	5.47123	4.46914e-08	1.36521e-06
ENSG00000140749.8	465.964	0.801426	0.146531	5.46933	4.51745e-08	1.379e-06
ENSG00000225200.2	759.724	0.793292	0.145077	5.46807	4.54954e-08	1.38782e-06
ENSG00000173545.4	1729.69	0.409281	0.0748683	5.46668	4.58538e-08	1.39777e-06
ENSG00000261596.2	11.6385	0.845591	0.154688	5.46642	4.59221e-08	1.39886e-06
ENSG00000136928.4	291.276	1.78841	0.327255	5.4649	4.63167e-08	1.4099e-06
ENSG00000252213.1	3.95888	1.63997	0.300172	5.46345	4.66968e-08	1.41947e-06
ENSG00000111554.13	823.901	-0.519492	0.095085	-5.46345	4.66964e-08	1.41947e-06
ENSG00000126749.13	1152.5	0.583767	0.106854	5.46321	4.67598e-08	1.42035e-06
ENSG00000113734.16	506.088	0.487316	0.0892015	5.46309	4.67912e-08	1.42035e-06
ENSG00000123607.13	868.07	-0.398128	0.0728802	-5.46278	4.68748e-08	1.42189e-06
ENSG00000168028.12	70550	0.643792	0.117866	5.46206	4.7065e-08	1.42666e-06
ENSG00000185013.15	18.5803	-0.787982	0.144332	-5.45952	4.77429e-08	1.4462e-06
ENSG00000111348.7	4764.95	0.70679	0.12948	5.45868	4.79688e-08	1.45e-06
ENSG00000082515.15	2103.8	0.537189	0.0984084	5.45878	4.79421e-08	1.45e-06
ENSG00000156928.4	1824.14	0.522538	0.095724	5.4588	4.79376e-08	1.45e-06
ENSG00000272512.1	125.728	-1.1514	0.210969	-5.45767	4.82422e-08	1.45725e-06
ENSG00000142227.9	1685.83	0.701832	0.128599	5.45752	4.82827e-08	1.45746e-06
ENSG00000213860.4	114.469	1.05329	0.193052	5.45603	4.86908e-08	1.46876e-06
ENSG00000219023.1	279.864	0.855155	0.156761	5.45515	4.89321e-08	1.47501e-06
ENSG00000230333.5	30.4793	1.07932	0.197859	5.45499	4.8975e-08	1.47527e-06
ENSG00000198755.9	72673.4	0.621177	0.113888	5.45428	4.91704e-08	1.48013e-06
ENSG00000141753.6	13483.6	0.75936	0.139245	5.4534	4.94155e-08	1.48648e-06
ENSG00000143771.10	2756.27	0.493769	0.0905498	5.45301	4.95243e-08	1.48872e-06
ENSG00000137312.13	15856.8	0.467728	0.0857766	5.45286	4.95656e-08	1.48893e-06
ENSG00000168273.6	902.126	0.68391	0.125438	5.45217	4.976e-08	1.49373e-06
ENSG00000224631.4	789.47	0.724842	0.132974	5.451	5.00876e-08	1.49947e-06
ENSG00000027697.11	4145.1	0.510566	0.0936599	5.45128	5.00091e-08	1.49947e-06
ENSG00000106245.8	4300.13	0.448506	0.0822782	5.45109	5.00615e-08	1.49947e-06
ENSG00000112530.10	157.794	-1.08115	0.19834	-5.45099	5.00895e-08	1.49947e-06
ENSG00000173457.9	9927.59	0.574228	0.105352	5.45058	5.02046e-08	1.50188e-06
ENSG00000212443.1	19.0141	1.27617	0.234247	5.44798	5.0944e-08	1.52294e-06
ENSG00000140545.13	20902.9	0.874932	0.160627	5.44699	5.12305e-08	1.53045e-06
ENSG00000215912.10	155.837	-1.00772	0.185049	-5.44571	5.16006e-08	1.54045e-06
ENSG00000122691.11	584.328	1.2029	0.220896	5.44552	5.16535e-08	1.54097e-06
ENSG00000114904.11	1138.79	-0.400078	0.0734717	-5.44534	5.17072e-08	1.54151e-06
ENSG00000166920.9	856.5	1.17105	0.215087	5.44453	5.1942e-08	1.54744e-06
ENSG00000243964.1	128.424	0.757426	0.13916	5.44284	5.24391e-08	1.56118e-06
ENSG00000201321.1	7.80428	2.63986	0.485067	5.44225	5.26104e-08	1.5652e-06
ENSG00000232546.1	19.2965	-0.837029	0.153859	-5.44023	5.3212e-08	1.58202e-06
ENSG00000163221.8	21.8898	1.35411	0.248922	5.43991	5.33081e-08	1.58379e-06
ENSG00000102103.14	3945.82	0.575073	0.10573	5.4391	5.35504e-08	1.5899e-06
ENSG00000174059.15	2043.35	0.652159	0.119938	5.43749	5.40375e-08	1.60216e-06
ENSG00000280114.1	14.3246	-1.75485	0.322726	-5.4376	5.40023e-08	1.60216e-06
ENSG00000278637.1	6.50541	1.37121	0.252296	5.43491	5.48249e-08	1.62424e-06
ENSG00000113621.13	2293.29	0.372512	0.0685419	5.4348	5.48569e-08	1.62424e-06
ENSG00000107796.11	9484.85	1.08259	0.199205	5.43456	5.49333e-08	1.62429e-06
ENSG00000272145.1	78.1513	-0.700006	0.128806	-5.43455	5.49337e-08	1.62429e-06
ENSG00000172339.9	649.776	0.454697	0.0837049	5.43214	5.56807e-08	1.64526e-06
ENSG00000164674.14	324.384	-0.647552	0.11925	-5.43019	5.62934e-08	1.66223e-06
ENSG00000196296.12	187.324	-0.765652	0.141028	-5.42908	5.66466e-08	1.67152e-06
ENSG00000167395.10	2110.36	-0.411737	0.075852	-5.42816	5.69376e-08	1.67896e-06
ENSG00000115204.13	5051.67	0.425352	0.0783625	5.42801	5.69873e-08	1.67929e-06
ENSG00000249626.1	237.85	-0.946427	0.174368	-5.42775	5.70702e-08	1.68059e-06
ENSG00000171443.6	1168.77	0.554893	0.102246	5.42705	5.72929e-08	1.686e-06
ENSG00000108387.13	307.215	0.60234	0.111008	5.4261	5.76e-08	1.69389e-06
ENSG00000118292.7	331.755	0.534737	0.0985605	5.42547	5.78016e-08	1.69866e-06
ENSG00000103145.9	5291.26	0.633115	0.116709	5.42474	5.80373e-08	1.70443e-06
ENSG00000230989.5	7335.23	0.505361	0.093165	5.42437	5.81608e-08	1.7069e-06
ENSG00000129038.14	3964.02	0.800921	0.147687	5.42309	5.8577e-08	1.71795e-06
ENSG00000076003.4	3589.81	-0.540914	0.0997515	-5.42262	5.87318e-08	1.72133e-06
ENSG00000166436.14	669.647	-0.67634	0.124742	-5.4219	5.89703e-08	1.72715e-06
ENSG00000129159.6	29.613	-1.51516	0.279489	-5.42117	5.92094e-08	1.73298e-06
ENSG00000256968.1	25.598	0.773769	0.142736	5.42098	5.92731e-08	1.73368e-06
ENSG00000135702.13	16.1655	-0.910396	0.167951	-5.4206	5.93996e-08	1.73621e-06
ENSG00000169744.11	508.7	0.679911	0.12544	5.42021	5.95284e-08	1.7388e-06
ENSG00000176236.6	56.4005	-0.692201	0.127736	-5.419	5.99343e-08	1.74948e-06
ENSG00000180139.11	123.094	1.19654	0.220824	5.41854	6.0087e-08	1.75275e-06
ENSG00000159199.12	7320.28	0.722426	0.133364	5.41696	6.06208e-08	1.76713e-06
ENSG00000214077.4	10.382	-1.2425	0.229513	-5.41365	6.17529e-08	1.79893e-06
ENSG00000174749.5	242.582	0.744656	0.137575	5.41274	6.20689e-08	1.80692e-06
ENSG00000231767.3	490.485	0.803226	0.14841	5.41223	6.22458e-08	1.81085e-06
ENSG00000181061.12	5123.28	0.554577	0.102496	5.41071	6.27764e-08	1.82506e-06
ENSG00000240231.1	50.5093	0.890597	0.164713	5.40698	6.40965e-08	1.86204e-06
ENSG00000265681.5	9972.59	0.666907	0.123344	5.40687	6.41344e-08	1.86204e-06
ENSG00000281852.1	6.82875	1.16447	0.215444	5.40495	6.48247e-08	1.88083e-06
ENSG00000242372.5	8895.34	0.467562	0.0865348	5.40317	6.54734e-08	1.89838e-06
ENSG00000171798.16	187.651	-1.48745	0.275361	-5.40181	6.59712e-08	1.91153e-06
ENSG00000120800.4	1410.03	-0.445878	0.0825579	-5.40079	6.63482e-08	1.92117e-06
ENSG00000170619.9	2145.95	0.516496	0.0956449	5.40014	6.65899e-08	1.92688e-06
ENSG00000258477.1	17.2513	0.66256	0.122794	5.39569	6.82599e-08	1.97389e-06
ENSG00000180881.18	112.168	-0.710391	0.131676	-5.39499	6.85272e-08	1.9803e-06
ENSG00000083622.8	5.33931	2.37669	0.44056	5.3947	6.86383e-08	1.98087e-06
ENSG00000169442.7	1017.94	1.02388	0.189791	5.39474	6.86215e-08	1.98087e-06
ENSG00000246596.5	144.63	-0.712048	0.132003	-5.39416	6.88438e-08	1.98548e-06
ENSG00000169288.16	1054.06	0.499527	0.0926115	5.39379	6.89886e-08	1.98833e-06
ENSG00000169599.11	1708.15	0.457314	0.0847879	5.39362	6.9053e-08	1.98886e-06
ENSG00000166441.11	86721.1	0.708582	0.131483	5.38917	7.07851e-08	2.0361e-06
ENSG00000143977.12	3437.42	0.620408	0.115121	5.38916	7.07871e-08	2.0361e-06
ENSG00000158488.14	58.8084	1.64705	0.305679	5.38818	7.11735e-08	2.04586e-06
ENSG00000089682.15	521.639	-0.385465	0.0715446	-5.38775	7.13444e-08	2.04941e-06
ENSG00000170264.11	501.994	-0.61924	0.114944	-5.38733	7.15102e-08	2.05282e-06
ENSG00000206820.1	6.79531	3.19118	0.592665	5.38446	7.26613e-08	2.08448e-06
ENSG00000173436.12	1988.09	0.525655	0.0976421	5.38348	7.30584e-08	2.09449e-06
ENSG00000259561.1	4.77258	-1.21892	0.226492	-5.38172	7.37778e-08	2.11371e-06
ENSG00000101439.7	39942.7	0.598817	0.111278	5.38129	7.39544e-08	2.11737e-06
ENSG00000003393.13	1367.05	-0.380978	0.0708049	-5.38067	7.42073e-08	2.12321e-06
ENSG00000147130.13	6901.19	-0.396722	0.0737492	-5.37934	7.47606e-08	2.13763e-06
ENSG00000183671.11	103.868	1.22607	0.227987	5.3778	7.54001e-08	2.15449e-06
ENSG00000117318.8	1987.78	0.818359	0.152182	5.37751	7.5524e-08	2.15632e-06
ENSG00000168275.13	1835.52	0.572179	0.106404	5.37741	7.55635e-08	2.15632e-06
ENSG00000162592.7	30.4875	-0.98734	0.183633	-5.3767	7.58623e-08	2.16342e-06
ENSG00000142684.7	456.541	0.61655	0.114697	5.37547	7.6382e-08	2.17681e-06
ENSG00000073737.15	101.08	1.42391	0.264905	5.37517	7.65084e-08	2.17898e-06
ENSG00000223551.1	747.589	0.88314	0.164319	5.37453	7.67819e-08	2.18533e-06
ENSG00000078674.16	3912.41	-0.477444	0.0888399	-5.37421	7.69211e-08	2.18786e-06
ENSG00000122705.15	12412.7	0.450222	0.0837869	5.37342	7.72586e-08	2.19518e-06
ENSG00000197223.10	1956.46	0.409319	0.0761755	5.37337	7.72796e-08	2.19518e-06
ENSG00000108826.14	2174.11	0.570171	0.106123	5.37274	7.75475e-08	2.20134e-06
ENSG00000226469.1	18.2461	-0.773368	0.143973	-5.37161	7.80348e-08	2.21373e-06
ENSG00000267855.4	603.497	0.732925	0.136461	5.37095	7.83225e-08	2.22043e-06
ENSG00000163214.19	1729.22	-0.383341	0.0713823	-5.37025	7.86276e-08	2.227e-06
ENSG00000054523.15	5396.06	-0.534777	0.0995827	-5.37018	7.86569e-08	2.227e-06
ENSG00000019169.10	361.315	1.32312	0.246436	5.36902	7.9166e-08	2.23995e-06
ENSG00000153107.10	1603.08	-0.416109	0.0775663	-5.36456	8.11477e-08	2.29453e-06
ENSG00000105619.12	1379.6	0.52522	0.0979334	5.36304	8.18351e-08	2.31209e-06
ENSG00000139645.9	4630.37	-0.51051	0.0951948	-5.36279	8.19473e-08	2.31209e-06
ENSG00000101349.15	51.4758	-1.64836	0.307374	-5.36271	8.19821e-08	2.31209e-06
ENSG00000183929.7	6.94892	-1.70453	0.317848	-5.36273	8.19743e-08	2.31209e-06
ENSG00000167083.5	74.6189	0.777055	0.144947	5.36094	8.27905e-08	2.33337e-06
ENSG00000218227.3	477.281	0.655502	0.12229	5.36022	8.31229e-08	2.33818e-06
ENSG00000002330.12	3074.91	0.489176	0.0912586	5.36032	8.30747e-08	2.33818e-06
ENSG00000015479.16	204.704	-0.579162	0.108045	-5.36038	8.30456e-08	2.33818e-06
ENSG00000244538.1	32.746	0.840778	0.156876	5.35952	8.34441e-08	2.34569e-06
ENSG00000168763.14	2484.08	-0.414032	0.0772539	-5.35937	8.35139e-08	2.34613e-06
ENSG00000177595.16	1198	-0.530001	0.0989107	-5.35837	8.3974e-08	2.35753e-06
ENSG00000182899.13	63544.5	0.691322	0.129044	5.35724	8.45015e-08	2.3708e-06
ENSG00000252947.1	7.722	1.71288	0.319829	5.35562	8.52651e-08	2.39068e-06
ENSG00000173926.5	189.433	0.733714	0.137026	5.35458	8.57574e-08	2.40292e-06
ENSG00000184608.7	0.81503	-2.37761	0.444126	-5.35346	8.62897e-08	2.41628e-06
ENSG00000188778.4	12.232	1.809	0.337985	5.35232	8.68351e-08	2.42998e-06
ENSG00000137809.15	2250.46	1.25798	0.235076	5.35137	8.72895e-08	2.44112e-06
ENSG00000224877.3	1669.97	0.658862	0.123136	5.35069	8.76204e-08	2.44845e-06
ENSG00000164715.5	2297.08	-0.442666	0.0827321	-5.3506	8.76645e-08	2.44845e-06
ENSG00000249987.1	13.8493	0.857651	0.160305	5.35011	8.78991e-08	2.45342e-06
ENSG00000266472.4	6193.32	0.650107	0.12156	5.34805	8.89086e-08	2.48e-06
ENSG00000180211.5	181.27	0.788225	0.14739	5.34789	8.89862e-08	2.48057e-06
ENSG00000106268.14	845.945	0.552081	0.103237	5.34773	8.90647e-08	2.48116e-06
ENSG00000138085.15	11214.6	0.524557	0.0981043	5.34694	8.94556e-08	2.49045e-06
ENSG00000221818.7	44.3175	1.36994	0.256254	5.34604	8.98999e-08	2.50122e-06
ENSG00000147669.9	6007.08	0.561052	0.104952	5.34577	9.00321e-08	2.50329e-06
ENSG00000223343.1	36.3302	-0.636085	0.118995	-5.34549	9.01733e-08	2.5056e-06
ENSG00000154736.5	550.294	1.12351	0.210189	5.34527	9.02817e-08	2.50637e-06
ENSG00000214612.3	67.3067	0.825513	0.15444	5.3452	9.03164e-08	2.50637e-06
ENSG00000147155.9	3467.15	0.676573	0.126629	5.34296	9.14417e-08	2.53597e-06
ENSG00000166455.12	124.044	-0.565935	0.10594	-5.34205	9.19037e-08	2.54716e-06
ENSG00000111341.8	4982.17	0.988043	0.185	5.34076	9.25566e-08	2.56361e-06
ENSG00000253931.1	12.1836	-1.48316	0.277716	-5.34055	9.26666e-08	2.56502e-06
ENSG00000205981.5	3363.7	0.476475	0.0892406	5.33922	9.33468e-08	2.5822e-06
ENSG00000130255.11	38921.5	0.746202	0.139774	5.33865	9.36398e-08	2.58865e-06
ENSG00000234009.1	537.301	0.614596	0.115129	5.33832	9.3813e-08	2.59179e-06
ENSG00000099385.10	5687.55	0.570996	0.106989	5.33696	9.45204e-08	2.60801e-06
ENSG00000143442.20	6996.9	-0.47666	0.0893115	-5.33705	9.447e-08	2.60801e-06
ENSG00000204822.6	277.339	0.433237	0.0812055	5.33506	9.55104e-08	2.63364e-06
ENSG00000143624.12	7784	-0.492086	0.092245	-5.33456	9.57789e-08	2.63937e-06
ENSG00000160471.11	52.1441	-1.17934	0.221087	-5.33425	9.59386e-08	2.64209e-06
ENSG00000248634.1	1.20586	2.18522	0.409718	5.33347	9.63526e-08	2.65181e-06
ENSG00000214535.3	280.108	0.846024	0.1587	5.33095	9.7699e-08	2.68716e-06
ENSG00000175294.5	42.4184	0.963022	0.180706	5.32921	9.86417e-08	2.71137e-06
ENSG00000139180.9	2912.05	0.531833	0.0998004	5.32897	9.87725e-08	2.71324e-06
ENSG00000237214.3	220.828	0.743854	0.139597	5.32859	9.89771e-08	2.71526e-06
ENSG00000243829.1	148.825	0.696747	0.130758	5.32853	9.90087e-08	2.71526e-06
ENSG00000120733.12	5615.18	-0.395547	0.0742325	-5.32849	9.90341e-08	2.71526e-06
ENSG00000230829.3	13.1991	0.861182	0.161652	5.32736	9.96479e-08	2.73037e-06
ENSG00000201822.1	1.48223	2.07666	0.389879	5.32641	1.00174e-07	2.74131e-06
ENSG00000110700.5	33446.1	0.66373	0.124611	5.32641	1.00172e-07	2.74131e-06
ENSG00000105379.8	1898.95	0.511327	0.0960012	5.32625	1.00259e-07	2.74192e-06
ENSG00000170075.8	249.852	-1.08068	0.202933	-5.32528	1.00795e-07	2.75483e-06
ENSG00000196544.7	291.538	0.442859	0.0831758	5.32437	1.01302e-07	2.76694e-06
ENSG00000243449.5	1499.82	0.92692	0.174174	5.32182	1.02737e-07	2.80437e-06
ENSG00000226221.1	338.834	0.696548	0.130904	5.32107	1.03156e-07	2.81405e-06
ENSG00000211644.2	1123.13	1.78392	0.33533	5.31989	1.03827e-07	2.82879e-06
ENSG00000230837.1	36.6606	0.860083	0.161672	5.31993	1.03809e-07	2.82879e-06
ENSG00000189159.14	5399.04	0.638567	0.120048	5.31926	1.04188e-07	2.83682e-06
ENSG00000167799.8	681.363	0.777988	0.146299	5.31778	1.0504e-07	2.85824e-06
ENSG00000013503.8	900.668	-0.437767	0.0823282	-5.31733	1.053e-07	2.8635e-06
ENSG00000226085.3	229.507	0.787271	0.148066	5.31703	1.05475e-07	2.86648e-06
ENSG00000083782.6	853.165	2.02753	0.381369	5.31646	1.05804e-07	2.8736e-06
ENSG00000256338.2	290.115	0.766329	0.144156	5.31596	1.06094e-07	2.8797e-06
ENSG00000176194.16	15.2107	2.24539	0.422543	5.31399	1.07252e-07	2.90929e-06
ENSG00000126247.9	31757.2	0.469419	0.0883592	5.31262	1.0806e-07	2.92937e-06
ENSG00000203435.2	7.13836	-0.964145	0.181512	-5.31174	1.08586e-07	2.94179e-06
ENSG00000083097.13	668.407	-0.515196	0.0969975	-5.31144	1.08764e-07	2.94294e-06
ENSG00000185920.14	1258.94	-0.610208	0.114884	-5.31153	1.08709e-07	2.94294e-06
ENSG00000207513.1	1.70482	2.52551	0.475523	5.31102	1.09015e-07	2.94789e-06
ENSG00000111229.14	14152.2	0.449453	0.0846473	5.30972	1.09796e-07	2.96716e-06
ENSG00000178977.3	119.566	0.650709	0.122567	5.30903	1.10212e-07	2.97656e-06
ENSG00000200087.1	1011.67	1.50252	0.283024	5.30881	1.10341e-07	2.97819e-06
ENSG00000237749.4	83.5019	0.776807	0.146342	5.30817	1.1073e-07	2.98682e-06
ENSG00000226608.3	829.831	0.626439	0.118017	5.30805	1.10802e-07	2.9869e-06
ENSG00000158169.10	734.337	-0.464556	0.0875243	-5.30773	1.10996e-07	2.99027e-06
ENSG00000205038.10	1292.26	-1.71359	0.322991	-5.30537	1.12447e-07	3.02747e-06
ENSG00000206629.1	9.68356	3.27608	0.617638	5.3042	1.1317e-07	3.04505e-06
ENSG00000173156.5	1865.84	0.654171	0.12336	5.30296	1.13938e-07	3.06381e-06
ENSG00000168434.11	1822.06	-0.346962	0.0654295	-5.30284	1.14014e-07	3.06396e-06
ENSG00000164188.7	54.9821	1.20668	0.227593	5.30195	1.14574e-07	3.07711e-06
ENSG00000100575.12	1765.49	0.473475	0.0893319	5.30018	1.15691e-07	3.10519e-06
ENSG00000274654.1	1.31758	1.75835	0.331827	5.299	1.16436e-07	3.12323e-06
ENSG00000280180.1	2.25664	1.40966	0.266057	5.29834	1.16858e-07	3.13153e-06
ENSG00000206932.1	10.5089	1.03326	0.195017	5.29829	1.1689e-07	3.13153e-06
ENSG00000145428.13	58.8548	0.890459	0.168131	5.29621	1.18228e-07	3.16543e-06
ENSG00000115590.12	243.833	1.10397	0.208464	5.29571	1.18556e-07	3.17031e-06
ENSG00000204397.6	475.963	0.729002	0.137659	5.29573	1.18544e-07	3.17031e-06
ENSG00000143799.11	11541.3	-0.385473	0.0727966	-5.29521	1.18877e-07	3.17692e-06
ENSG00000187616.4	7.77591	1.84321	0.348164	5.2941	1.19607e-07	3.19446e-06
ENSG00000124575.6	82.262	1.15627	0.218416	5.2939	1.19736e-07	3.19594e-06
ENSG00000164107.8	143.385	1.2115	0.228945	5.29166	1.21214e-07	3.23339e-06
ENSG00000110697.11	5374.87	-0.533481	0.100824	-5.2912	1.21514e-07	3.2394e-06
ENSG00000115289.11	1476.7	0.40446	0.0764525	5.29034	1.22089e-07	3.25273e-06
ENSG00000275437.1	63.7982	-0.774334	0.146386	-5.28967	1.22538e-07	3.26269e-06
ENSG00000196420.6	186.139	1.1093	0.209718	5.28947	1.22671e-07	3.26422e-06
ENSG00000217239.3	11.1238	0.870979	0.164749	5.2867	1.2454e-07	3.30966e-06
ENSG00000182718.15	38204.6	0.544741	0.103039	5.28677	1.24497e-07	3.30966e-06
ENSG00000143595.11	2.51427	-1.75489	0.331951	-5.2866	1.24608e-07	3.30966e-06
ENSG00000262703.1	6.20128	-1.11006	0.210026	-5.28533	1.25481e-07	3.33083e-06
ENSG00000260549.1	162.161	1.07671	0.203748	5.28455	1.26016e-07	3.34298e-06
ENSG00000279930.1	34.7269	-0.969285	0.183471	-5.28305	1.27053e-07	3.36843e-06
ENSG00000076108.10	8398.8	-0.43219	0.0818113	-5.28276	1.27249e-07	3.37156e-06
ENSG00000106153.12	25299.9	0.53756	0.101769	5.28217	1.27661e-07	3.3804e-06
ENSG00000197813.5	26.136	-0.866151	0.163981	-5.28202	1.27769e-07	3.3812e-06
ENSG00000152117.16	1400.16	-0.498935	0.0945006	-5.27971	1.29391e-07	3.42204e-06
ENSG00000177105.9	4611.28	0.404293	0.076581	5.27928	1.2969e-07	3.42784e-06
ENSG00000226525.5	205.95	0.778937	0.147554	5.279	1.29892e-07	3.43109e-06
ENSG00000254772.8	214.671	0.756862	0.143381	5.27868	1.30118e-07	3.43497e-06
ENSG00000132005.7	3159.51	-0.44709	0.0847005	-5.27849	1.30254e-07	3.43534e-06
ENSG00000118690.11	232.179	-0.605584	0.114728	-5.27844	1.3029e-07	3.43534e-06
ENSG00000116580.17	2825.22	-0.405487	0.0768411	-5.27695	1.31349e-07	3.46114e-06
ENSG00000200204.1	11.0771	3.085	0.584732	5.27591	1.32096e-07	3.47871e-06
ENSG00000175189.3	18.3157	-0.961589	0.182296	-5.27489	1.32835e-07	3.49605e-06
ENSG00000189134.3	10.2299	1.02829	0.194947	5.27473	1.32955e-07	3.49708e-06
ENSG00000012061.14	4331.01	0.474144	0.0898998	5.27414	1.33382e-07	3.5062e-06
ENSG00000125753.12	6102.81	0.439589	0.0833665	5.27297	1.34231e-07	3.52637e-06
ENSG00000249992.1	1072.37	1.19183	0.226085	5.27159	1.35247e-07	3.55091e-06
ENSG00000122033.13	1630.12	0.402981	0.0764471	5.27137	1.35407e-07	3.55254e-06
ENSG00000080839.10	701.203	-0.481902	0.0914202	-5.27128	1.35473e-07	3.55254e-06
ENSG00000143921.6	41.2009	-1.34071	0.254431	-5.26942	1.36858e-07	3.58668e-06
ENSG00000225573.4	371.695	0.776177	0.147312	5.26895	1.37207e-07	3.59366e-06
ENSG00000125804.12	16.0343	-1.22937	0.233342	-5.26855	1.37505e-07	3.59928e-06
ENSG00000239883.7	120.471	-0.563813	0.107022	-5.26822	1.37757e-07	3.6037e-06
ENSG00000112799.7	440.445	0.825888	0.156827	5.26622	1.3926e-07	3.64083e-06
ENSG00000123342.14	742.874	0.878286	0.166798	5.26557	1.39758e-07	3.65085e-06
ENSG00000198715.10	4422.73	0.500702	0.0950911	5.2655	1.39811e-07	3.65085e-06
ENSG00000225224.1	26.1072	0.716176	0.136024	5.26508	1.40127e-07	3.65688e-06
ENSG00000174021.9	9513.95	0.516373	0.0980976	5.26387	1.41052e-07	3.67881e-06
ENSG00000157150.4	126.352	1.40238	0.266432	5.26357	1.41288e-07	3.68274e-06
ENSG00000243236.5	142.963	2.01633	0.383114	5.26299	1.4173e-07	3.68983e-06
ENSG00000105176.16	8719.35	0.670176	0.127337	5.263	1.41727e-07	3.68983e-06
ENSG00000204711.7	100.295	-1.4634	0.278067	-5.26276	1.41908e-07	3.69225e-06
ENSG00000207389.1	1.89154	3.01813	0.573509	5.26257	1.42056e-07	3.69388e-06
ENSG00000166439.5	1022.35	-0.546844	0.10393	-5.26166	1.42758e-07	3.70991e-06
ENSG00000278463.1	17.1397	1.25837	0.23917	5.26143	1.4294e-07	3.7124e-06
ENSG00000109944.9	221.07	-0.760698	0.144607	-5.26045	1.43703e-07	3.73001e-06
ENSG00000231169.4	26.2674	0.772235	0.146805	5.26029	1.43825e-07	3.73094e-06
ENSG00000256235.1	1345.91	0.673796	0.128137	5.25842	1.45301e-07	3.76696e-06
ENSG00000089154.9	8334.72	-0.498358	0.0947779	-5.25817	1.45498e-07	3.76982e-06
ENSG00000164106.6	21.4807	1.42937	0.272002	5.255	1.48021e-07	3.83291e-06
ENSG00000201227.1	17.236	2.80344	0.533659	5.25325	1.49442e-07	3.86737e-06
ENSG00000147113.15	427.535	0.595491	0.113388	5.2518	1.50621e-07	3.89556e-06
ENSG00000171295.11	1602.06	-0.709032	0.13501	-5.25169	1.50711e-07	3.89556e-06
ENSG00000147183.8	1.97404	-2.59822	0.49475	-5.25158	1.508e-07	3.89556e-06
ENSG00000100196.9	2326.66	0.722208	0.137531	5.25123	1.51085e-07	3.90058e-06
ENSG00000127481.13	8610.97	-0.451498	0.0859932	-5.25039	1.51775e-07	3.91608e-06
ENSG00000270149.4	31.4993	-0.679519	0.129453	-5.24916	1.52797e-07	3.9401e-06
ENSG00000105605.6	2.15368	-1.95175	0.371873	-5.24844	1.53393e-07	3.95311e-06
ENSG00000002079.11	35.0023	-0.799256	0.152299	-5.24793	1.53821e-07	3.96177e-06
ENSG00000163009.7	62.6526	-0.993949	0.18945	-5.24651	1.5501e-07	3.98766e-06
ENSG00000246662.5	15.7964	-1.18648	0.226144	-5.24655	1.54971e-07	3.98766e-06
ENSG00000242689.2	14.5542	-0.800959	0.152684	-5.24585	1.55561e-07	3.99948e-06
ENSG00000137154.11	136110	0.610265	0.116337	5.24565	1.55732e-07	4.0015e-06
ENSG00000126246.8	188.157	0.65324	0.124537	5.24536	1.55975e-07	4.00537e-06
ENSG00000139832.4	1304.89	0.569187	0.108548	5.24365	1.57427e-07	4.04025e-06
ENSG00000240388.2	23.3705	0.841651	0.160519	5.24332	1.5771e-07	4.04399e-06
ENSG00000215447.6	216.835	-0.601156	0.114653	-5.24327	1.57759e-07	4.04399e-06
ENSG00000249160.3	0.73697	-2.74592	0.523735	-5.24295	1.58028e-07	4.04848e-06
ENSG00000148655.13	1154.15	0.735653	0.140346	5.2417	1.59105e-07	4.07368e-06
ENSG00000270728.1	90.0247	-0.613536	0.117055	-5.24146	1.59315e-07	4.07663e-06
ENSG00000171790.14	51.0002	-0.809704	0.154534	-5.23963	1.60895e-07	4.11463e-06
ENSG00000271547.1	7.15902	-1.01239	0.193239	-5.23902	1.61428e-07	4.12583e-06
ENSG00000182050.12	8.52801	1.93346	0.369139	5.23776	1.62539e-07	4.15178e-06
ENSG00000206917.1	2.08577	4.13596	0.789697	5.2374	1.62851e-07	4.1573e-06
ENSG00000215817.4	6.31257	-0.715088	0.136538	-5.23727	1.62972e-07	4.15795e-06
ENSG00000276871.1	3.24351	2.00431	0.382804	5.23585	1.64223e-07	4.1874e-06
ENSG00000116132.10	1737.72	1.29954	0.248206	5.23573	1.64331e-07	4.18769e-06
ENSG00000203812.2	22.5802	1.10567	0.211231	5.23443	1.65494e-07	4.21485e-06
ENSG00000108950.10	3499.73	1.01234	0.19341	5.23416	1.65736e-07	4.21854e-06
ENSG00000232888.4	279.917	0.627473	0.119888	5.23383	1.66036e-07	4.22369e-06
ENSG00000239899.3	12.2872	1.28202	0.245035	5.23196	1.6772e-07	4.26402e-06
ENSG00000255031.4	102.638	-0.898466	0.171882	-5.22724	1.72062e-07	4.37185e-06
ENSG00000237668.1	74.4963	0.754976	0.144448	5.22664	1.72616e-07	4.38121e-06
ENSG00000103811.14	4836.55	0.62119	0.118854	5.22652	1.72734e-07	4.38121e-06
ENSG00000279014.1	7.73487	-1.92804	0.368892	-5.22658	1.72677e-07	4.38121e-06
ENSG00000197616.10	91.1946	-2.09197	0.400285	-5.2262	1.73032e-07	4.3862e-06
ENSG00000125107.15	8955.7	-0.520043	0.0995457	-5.22416	1.74945e-07	4.43211e-06
ENSG00000128626.10	4119.72	0.680146	0.130219	5.22311	1.75944e-07	4.45483e-06
ENSG00000204472.11	1187.99	0.828083	0.158546	5.22299	1.76059e-07	4.45513e-06
ENSG00000261668.1	4.90278	-0.97448	0.186745	-5.21823	1.80638e-07	4.56832e-06
ENSG00000207110.1	26.5365	1.26233	0.241947	5.21738	1.81468e-07	4.58663e-06
ENSG00000077235.16	4915.83	-0.40332	0.0773161	-5.2165	1.82334e-07	4.60583e-06
ENSG00000140379.7	222.238	0.973589	0.186654	5.216	1.82827e-07	4.61562e-06
ENSG00000151148.12	3116.38	-0.387041	0.0742117	-5.21536	1.83458e-07	4.62884e-06
ENSG00000075884.11	187.71	0.814553	0.156202	5.21473	1.84088e-07	4.63782e-06
ENSG00000077348.7	2667.87	0.569075	0.109129	5.21468	1.84135e-07	4.63782e-06
ENSG00000106804.7	189.501	-0.826383	0.158469	-5.2148	1.84014e-07	4.63782e-06
ENSG00000199436.1	7.02496	1.18617	0.227479	5.21442	1.84398e-07	4.63945e-06
ENSG00000163634.10	3296.67	0.460912	0.088394	5.21429	1.8452e-07	4.63945e-06
ENSG00000130385.5	1.06368	-3.08344	0.591342	-5.21431	1.84504e-07	4.63945e-06
ENSG00000157578.12	214.93	-0.665312	0.127615	-5.21342	1.85389e-07	4.65857e-06
ENSG00000243554.1	490.577	0.493412	0.0946503	5.213	1.85811e-07	4.66297e-06
ENSG00000135108.13	10585.7	-0.68843	0.132061	-5.21295	1.85863e-07	4.66297e-06
ENSG00000080200.8	415.689	-0.715898	0.137331	-5.21292	1.85886e-07	4.66297e-06
ENSG00000065526.9	7862.26	-0.459736	0.0881946	-5.21274	1.86071e-07	4.66489e-06
ENSG00000270930.1	7.85811	1.13999	0.218704	5.21245	1.86358e-07	4.66941e-06
ENSG00000167978.15	42854.5	-0.501022	0.0961273	-5.21207	1.86746e-07	4.67641e-06
ENSG00000225383.5	19.1353	1.33046	0.255353	5.21028	1.8856e-07	4.71912e-06
ENSG00000160345.11	771.116	-0.767547	0.147318	-5.21012	1.88715e-07	4.72027e-06
ENSG00000070182.16	248.73	-1.0648	0.204376	-5.21001	1.88826e-07	4.72032e-06
ENSG00000187801.13	158.49	-0.730364	0.140196	-5.2096	1.89244e-07	4.72804e-06
ENSG00000226272.4	35.0865	1.57504	0.302391	5.20863	1.90245e-07	4.75031e-06
ENSG00000171222.9	5703.33	0.528333	0.101486	5.20597	1.92983e-07	4.81591e-06
ENSG00000008517.15	4617.42	0.951193	0.182742	5.20512	1.93874e-07	4.83535e-06
ENSG00000241204.1	2.81302	1.05377	0.20251	5.20356	1.95504e-07	4.87321e-06
ENSG00000169203.15	99.585	-0.742184	0.142636	-5.20333	1.95745e-07	4.8764e-06
ENSG00000125656.7	3465.72	0.498064	0.0957362	5.20246	1.96665e-07	4.89652e-06
ENSG00000127472.9	69.9748	1.10467	0.21235	5.20214	1.97011e-07	4.90232e-06
ENSG00000164615.4	2683.59	0.483315	0.0929183	5.2015	1.97683e-07	4.91621e-06
ENSG00000249617.1	61.6354	0.834559	0.160513	5.19932	2.00021e-07	4.9715e-06
ENSG00000263326.1	11.0798	-0.967687	0.186126	-5.19908	2.00273e-07	4.97492e-06
ENSG00000152939.13	1252.32	-0.472626	0.0909104	-5.19881	2.00568e-07	4.9794e-06
ENSG00000087245.11	16314.2	1.02293	0.19678	5.19834	2.0108e-07	4.98924e-06
ENSG00000187862.10	14.6638	-1.21177	0.233112	-5.1982	2.01227e-07	4.99005e-06
ENSG00000175054.13	1485.61	-0.346027	0.066572	-5.19779	2.01672e-07	4.9982e-06
ENSG00000254548.1	27.9661	-1.02371	0.196998	-5.19654	2.0303e-07	5.02899e-06
ENSG00000125458.5	1389.52	0.568478	0.109403	5.1962	2.034e-07	5.03529e-06
ENSG00000237336.1	2.3265	-1.63512	0.314804	-5.19409	2.05719e-07	5.08979e-06
ENSG00000171368.11	589.314	-1.03353	0.198989	-5.19392	2.0591e-07	5.0916e-06
ENSG00000266875.2	1.28399	2.09583	0.40354	5.1936	2.06261e-07	5.09737e-06
ENSG00000130559.17	2090.41	-0.428417	0.0825193	-5.19172	2.08358e-07	5.14332e-06
ENSG00000155875.12	9.48607	-0.995053	0.191658	-5.19181	2.08257e-07	5.14332e-06
ENSG00000173163.9	1856.91	0.514957	0.0992407	5.18897	2.11462e-07	5.21698e-06
ENSG00000234268.1	74.9178	0.742127	0.143051	5.18785	2.12737e-07	5.24546e-06
ENSG00000196976.6	2529.43	0.693289	0.133688	5.18589	2.1499e-07	5.298e-06
ENSG00000123975.4	4519.77	0.715064	0.137899	5.18543	2.15519e-07	5.30801e-06
ENSG00000243445.1	38.3215	0.786096	0.151618	5.18471	2.16352e-07	5.32551e-06
ENSG00000105246.5	187.806	0.9896	0.190902	5.18382	2.17383e-07	5.34482e-06
ENSG00000153230.4	3.26234	-1.54407	0.297857	-5.18391	2.1728e-07	5.34482e-06
ENSG00000095539.14	631.348	-0.68409	0.132039	-5.18095	2.20754e-07	5.42462e-06
ENSG00000240125.1	19.8037	0.835215	0.161217	5.18068	2.21076e-07	5.42945e-06
ENSG00000272047.1	1697.21	0.503958	0.0972804	5.18046	2.21335e-07	5.43273e-06
ENSG00000099957.15	33.1151	-1.12518	0.217232	-5.17962	2.22344e-07	5.4544e-06
ENSG00000156925.10	20.3276	-2.70171	0.521696	-5.1787	2.23435e-07	5.47807e-06
ENSG00000214593.3	36.3528	0.856458	0.16541	5.17779	2.24533e-07	5.4996e-06
ENSG00000198520.9	181.304	-0.806174	0.155699	-5.17776	2.24567e-07	5.4996e-06
ENSG00000280614.1	358.447	1.46012	0.282139	5.17518	2.27691e-07	5.57296e-06
ENSG00000272020.1	15.3471	3.4703	0.670647	5.17455	2.28463e-07	5.58556e-06
ENSG00000206835.1	1.49671	2.89767	0.559983	5.17457	2.28437e-07	5.58556e-06
ENSG00000177464.4	268.593	0.575178	0.111183	5.17325	2.30057e-07	5.62134e-06
ENSG00000139684.12	4092.49	0.44488	0.085998	5.17315	2.30186e-07	5.62134e-06
ENSG00000198898.11	7484.37	0.432193	0.0835519	5.17275	2.30672e-07	5.63004e-06
ENSG00000152932.7	14.729	1.59008	0.307435	5.17207	2.3151e-07	5.6473e-06
ENSG00000215016.2	18.2935	0.805698	0.155796	5.1715	2.32218e-07	5.65821e-06
ENSG00000172922.7	2722.94	0.540914	0.104593	5.17158	2.32118e-07	5.65821e-06
ENSG00000275784.1	40.8188	-0.621292	0.120141	-5.17138	2.32375e-07	5.65887e-06
ENSG00000254999.3	10947	0.41409	0.0800802	5.17093	2.32929e-07	5.66678e-06
ENSG00000177463.14	2791.05	-0.460911	0.0891355	-5.17091	2.32962e-07	5.66678e-06
ENSG00000145781.7	1251.75	0.506766	0.0980244	5.16979	2.34356e-07	5.6975e-06
ENSG00000199990.1	1.20746	1.85859	0.35953	5.16949	2.34733e-07	5.70341e-06
ENSG00000243071.1	22.7741	0.691919	0.133849	5.16939	2.34863e-07	5.70341e-06
ENSG00000240583.9	1847.4	0.734223	0.142081	5.16766	2.37047e-07	5.75002e-06
ENSG00000145494.10	5117.39	0.606486	0.117364	5.16756	2.37164e-07	5.75002e-06
ENSG00000170500.11	2248.79	-0.980831	0.189806	-5.16755	2.3718e-07	5.75002e-06
ENSG00000104863.10	137.638	0.686768	0.132904	5.16738	2.37395e-07	5.75201e-06
ENSG00000280063.1	103.999	-0.788825	0.152658	-5.16726	2.37556e-07	5.75269e-06
ENSG00000037241.6	1354.32	0.560868	0.108554	5.16673	2.38231e-07	5.76583e-06
ENSG00000143369.13	1709.11	0.987434	0.191121	5.16653	2.38481e-07	5.76866e-06
ENSG00000237301.1	37.9812	-0.731118	0.141523	-5.16607	2.39072e-07	5.77973e-06
ENSG00000235174.1	630.591	0.776194	0.150256	5.16581	2.39395e-07	5.78431e-06
ENSG00000105254.10	6392.93	0.544847	0.105511	5.16387	2.419e-07	5.84159e-06
ENSG00000254531.1	289.161	0.609441	0.11805	5.16258	2.43567e-07	5.87856e-06
ENSG00000241746.1	31.2056	0.7498	0.145246	5.16227	2.43979e-07	5.88269e-06
ENSG00000131100.11	5158.75	0.445689	0.0863363	5.16224	2.44009e-07	5.88269e-06
ENSG00000112562.17	1918.47	0.919215	0.178076	5.16192	2.44424e-07	5.88942e-06
ENSG00000260091.1	54.1672	-0.801211	0.155226	-5.16158	2.44871e-07	5.89691e-06
ENSG00000165502.6	7891.36	0.529986	0.102684	5.16134	2.45193e-07	5.89946e-06
ENSG00000205835.7	1047.28	-1.59227	0.308502	-5.16129	2.4525e-07	5.89946e-06
ENSG00000263970.1	6.60679	1.18074	0.228785	5.16094	2.45713e-07	5.90734e-06
ENSG00000081087.13	1079.55	0.467121	0.090524	5.16019	2.46698e-07	5.92772e-06
ENSG00000217716.3	132.873	0.768448	0.148927	5.1599	2.47084e-07	5.93371e-06
ENSG00000164176.11	841.692	1.04525	0.202583	5.15963	2.47436e-07	5.93888e-06
ENSG00000280243.1	2.28458	1.67505	0.324668	5.15927	2.47917e-07	5.94713e-06
ENSG00000105352.9	11.0112	1.14889	0.222692	5.15909	2.48148e-07	5.94938e-06
ENSG00000174547.12	4370.05	0.538899	0.104469	5.15848	2.48965e-07	5.96567e-06
ENSG00000243794.1	1.08954	-1.6093	0.311985	-5.15826	2.4926e-07	5.96942e-06
ENSG00000140254.11	101.363	-1.15277	0.223503	-5.15775	2.49934e-07	5.98227e-06
ENSG00000135966.11	1960.03	-0.352672	0.0683969	-5.15625	2.5194e-07	6.02695e-06
ENSG00000122641.9	1705.22	1.35648	0.263133	5.15512	2.53472e-07	6.06027e-06
ENSG00000173511.8	7090.37	0.39298	0.0762406	5.15446	2.54358e-07	6.07475e-06
ENSG00000106689.9	69.2183	-1.47916	0.286966	-5.15449	2.54315e-07	6.07475e-06
ENSG00000163754.16	3192.01	0.513173	0.0995857	5.15307	2.56252e-07	6.11661e-06
ENSG00000241494.1	66.5995	0.708676	0.137563	5.15166	2.58188e-07	6.15942e-06
ENSG00000104827.12	1.26147	-2.34732	0.455719	-5.1508	2.59371e-07	6.18424e-06
ENSG00000116151.12	745.415	-0.519256	0.10082	-5.15034	2.6002e-07	6.19632e-06
ENSG00000231848.1	34.0829	0.747651	0.145204	5.14898	2.61902e-07	6.23773e-06
ENSG00000136104.17	1446.46	0.406452	0.0789439	5.14861	2.62421e-07	6.24667e-06
ENSG00000187605.14	2469.78	-0.543431	0.105565	-5.14785	2.63488e-07	6.26861e-06
ENSG00000279252.1	67.8445	0.820259	0.159405	5.14574	2.66464e-07	6.33594e-06
ENSG00000169554.15	1183.1	0.729312	0.141756	5.14485	2.6773e-07	6.36118e-06
ENSG00000233817.1	20.5342	-1.21231	0.235639	-5.14479	2.67819e-07	6.36118e-06
ENSG00000251856.1	0.954367	-2.8595	0.55593	-5.14364	2.69462e-07	6.39671e-06
ENSG00000264916.2	1.79105	1.65759	0.322281	5.14331	2.69939e-07	6.4045e-06
ENSG00000123179.12	2406.34	0.547033	0.106365	5.14299	2.70393e-07	6.41178e-06
ENSG00000173276.12	1054.65	-0.389023	0.0756454	-5.14272	2.70794e-07	6.41778e-06
ENSG00000235749.2	13.1047	-1.19688	0.232749	-5.14234	2.71331e-07	6.42698e-06
ENSG00000185900.8	200.151	-0.84812	0.164963	-5.14128	2.72867e-07	6.45984e-06
ENSG00000100941.7	4920.69	-0.418698	0.0814547	-5.14026	2.74356e-07	6.49154e-06
ENSG00000186184.14	6124.34	0.444885	0.0865535	5.14001	2.7473e-07	6.49382e-06
ENSG00000279873.2	45.5929	-0.770391	0.149882	-5.13999	2.74752e-07	6.49382e-06
ENSG00000281692.1	2.62999	-1.51912	0.29557	-5.13961	2.75307e-07	6.50339e-06
ENSG00000273142.1	875.114	-0.656346	0.127707	-5.13947	2.75517e-07	6.50482e-06
ENSG00000140481.12	232.717	-1.22387	0.23815	-5.13905	2.76128e-07	6.5157e-06
ENSG00000249249.1	43.9143	0.708417	0.137858	5.13875	2.76574e-07	6.51912e-06
ENSG00000196954.11	3685.9	0.589743	0.114764	5.13875	2.76571e-07	6.51912e-06
ENSG00000201041.1	2.05961	1.48415	0.288842	5.13827	2.77276e-07	6.5321e-06
ENSG00000182359.13	407.643	0.522993	0.101803	5.13732	2.78686e-07	6.56176e-06
ENSG00000257150.2	8.50817	-0.989437	0.192628	-5.13652	2.79878e-07	6.58625e-06
ENSG00000214274.8	198.02	0.770343	0.150004	5.13549	2.8141e-07	6.61833e-06
ENSG00000174483.18	253.951	-0.432341	0.0841885	-5.1354	2.81547e-07	6.61833e-06
ENSG00000163191.5	44717.8	0.694525	0.135289	5.13363	2.84211e-07	6.67734e-06
ENSG00000185532.13	215.908	0.91626	0.178508	5.13287	2.85359e-07	6.70067e-06
ENSG00000100865.13	1840.36	0.463381	0.0902849	5.13244	2.86014e-07	6.71242e-06
ENSG00000126453.8	1698.19	0.512981	0.0999777	5.13095	2.88277e-07	6.76187e-06
ENSG00000251898.1	10.1061	1.74549	0.340315	5.12905	2.91204e-07	6.82684e-06
ENSG00000166147.12	3263.09	1.07024	0.208717	5.1277	2.93302e-07	6.8723e-06
ENSG00000258365.1	29.3673	-0.769641	0.150103	-5.12743	2.93721e-07	6.87841e-06
ENSG00000247774.5	279.164	0.863272	0.168411	5.12599	2.95985e-07	6.92057e-06
ENSG00000161016.14	160009	0.639159	0.12469	5.12598	2.96e-07	6.92057e-06
ENSG00000225647.1	2.47365	-2.0667	0.403169	-5.12613	2.95759e-07	6.92057e-06
ENSG00000123545.5	1668.9	0.546041	0.106532	5.12561	2.96582e-07	6.93043e-06
ENSG00000272240.1	20.7943	-0.90557	0.176684	-5.12538	2.96942e-07	6.93511e-06
ENSG00000131788.14	3805.77	-0.508445	0.0992047	-5.12521	2.97206e-07	6.93753e-06
ENSG00000009724.15	70.1906	-0.829692	0.161893	-5.12494	2.97627e-07	6.94362e-06
ENSG00000168303.6	1970.35	0.403577	0.0787594	5.12418	2.98843e-07	6.96822e-06
ENSG00000077514.7	1508.75	-0.410709	0.0801554	-5.12391	2.99265e-07	6.97056e-06
ENSG00000152582.11	683.724	-0.615928	0.120206	-5.12393	2.9924e-07	6.97056e-06
ENSG00000142676.11	57020.2	0.587173	0.114599	5.12374	2.99541e-07	6.97326e-06
ENSG00000180828.2	39.4381	1.3588	0.265237	5.12296	3.00781e-07	6.99836e-06
ENSG00000146066.2	9409.7	0.660725	0.129024	5.12096	3.03987e-07	7.06917e-06
ENSG00000242114.4	307.269	0.660731	0.129048	5.12003	3.05487e-07	7.10024e-06
ENSG00000258791.6	5.07957	1.36949	0.267488	5.11982	3.05821e-07	7.10419e-06
ENSG00000115138.9	60.1358	0.997901	0.194955	5.11864	3.07754e-07	7.14527e-06
ENSG00000119559.14	1217.86	0.433883	0.0847682	5.11847	3.0803e-07	7.14784e-06
ENSG00000254338.1	9.26813	-1.52065	0.297103	-5.11825	3.08378e-07	7.1521e-06
ENSG00000226084.5	307.37	0.761147	0.148718	5.11805	3.08718e-07	7.15615e-06
ENSG00000257084.1	352.426	0.897793	0.175464	5.11668	3.10965e-07	7.20439e-06
ENSG00000149548.13	188.009	-0.482174	0.0942741	-5.11459	3.14418e-07	7.28048e-06
ENSG00000256642.1	4.24331	1.37347	0.26855	5.11438	3.14769e-07	7.28473e-06
ENSG00000249396.1	3.02577	-2.31852	0.453388	-5.11377	3.15786e-07	7.30437e-06
ENSG00000235615.2	3.12356	1.5167	0.296665	5.11251	3.17907e-07	7.34949e-06
ENSG00000102265.10	34400.2	0.729069	0.142609	5.11236	3.18159e-07	7.3514e-06
ENSG00000148843.12	3683.76	-0.465238	0.0910082	-5.11204	3.18695e-07	7.35987e-06
ENSG00000125877.11	3968.89	0.522793	0.102277	5.11156	3.19506e-07	7.37467e-06
ENSG00000133027.16	2696.07	0.47263	0.0924657	5.11141	3.19767e-07	7.37677e-06
ENSG00000269899.1	173.427	0.878411	0.171865	5.11104	3.20385e-07	7.38709e-06
ENSG00000117000.8	1897.18	-0.537528	0.105178	-5.11068	3.21007e-07	7.39749e-06
ENSG00000144026.10	663.217	-0.37844	0.0740573	-5.11009	3.22001e-07	7.41645e-06
ENSG00000123685.7	88.1967	0.680728	0.133215	5.10998	3.22186e-07	7.41679e-06
ENSG00000207524.1	7.92748	0.971987	0.190224	5.10969	3.22682e-07	7.42033e-06
ENSG00000104903.4	292.429	0.589189	0.115307	5.10974	3.22595e-07	7.42033e-06
ENSG00000122194.17	5.26189	-1.37825	0.269765	-5.10907	3.23741e-07	7.44073e-06
ENSG00000243491.1	4.42274	-1.49451	0.292615	-5.10741	3.2661e-07	7.50269e-06
ENSG00000211649.3	164.908	1.84039	0.360351	5.10721	3.26955e-07	7.50662e-06
ENSG00000148290.8	1927.24	0.487686	0.0955095	5.10615	3.28782e-07	7.54458e-06
ENSG00000206652.1	2.22227	2.13997	0.419183	5.1051	3.30615e-07	7.58263e-06
ENSG00000185739.12	68.213	-1.19594	0.234281	-5.10471	3.31297e-07	7.59424e-06
ENSG00000168280.15	1147.28	-0.88378	0.173134	-5.1046	3.31501e-07	7.5949e-06
ENSG00000212464.1	103.355	1.13465	0.222378	5.10238	3.35411e-07	7.67637e-06
ENSG00000213950.2	35.6642	0.729532	0.142979	5.10238	3.35407e-07	7.67637e-06
ENSG00000203740.3	11.2472	1.60396	0.314407	5.10154	3.36895e-07	7.70627e-06
ENSG00000139718.9	5031.96	-0.468997	0.0919393	-5.10116	3.37573e-07	7.71365e-06
ENSG00000249799.1	1.58507	-1.44216	0.282708	-5.10122	3.37467e-07	7.71365e-06
ENSG00000196636.7	1538.56	0.562989	0.11037	5.10094	3.37969e-07	7.71861e-06
ENSG00000234911.1	20.4042	-0.801643	0.157211	-5.09916	3.41171e-07	7.78764e-06
ENSG00000163431.12	636.042	0.9408	0.184524	5.09853	3.42293e-07	7.80914e-06
ENSG00000199883.1	2.81681	1.37512	0.269722	5.09829	3.42742e-07	7.81526e-06
ENSG00000119509.11	608.081	-0.421167	0.0826116	-5.09816	3.42967e-07	7.81629e-06
ENSG00000145506.12	784.099	1.12702	0.22107	5.09801	3.4325e-07	7.81862e-06
ENSG00000059758.6	1428.45	-0.358263	0.070285	-5.0973	3.44541e-07	7.84392e-06
ENSG00000214113.9	2753.48	0.611831	0.120037	5.09704	3.45011e-07	7.85049e-06
ENSG00000272172.1	74.7077	0.785261	0.154067	5.09689	3.45287e-07	7.85266e-06
ENSG00000273837.1	17.3415	1.08125	0.212156	5.09648	3.46033e-07	7.86327e-06
ENSG00000140284.9	156.808	-0.854546	0.167675	-5.09643	3.46116e-07	7.86327e-06
ENSG00000119283.14	15.2195	-0.862351	0.169266	-5.09465	3.49395e-07	7.93358e-06
ENSG00000080603.15	12650	-0.332679	0.065324	-5.09275	3.52899e-07	8.00048e-06
ENSG00000108375.11	2125.29	-0.600187	0.117853	-5.09266	3.53079e-07	8.00048e-06
ENSG00000064199.5	984.814	-0.655379	0.128684	-5.09294	3.52561e-07	8.00048e-06
ENSG00000235499.1	40.1868	-0.80546	0.158159	-5.09273	3.52939e-07	8.00048e-06
ENSG00000114439.17	4104.89	-0.362547	0.0711927	-5.09248	3.5341e-07	8.0038e-06
ENSG00000223552.1	24.7674	0.890102	0.174807	5.09192	3.54463e-07	8.02076e-06
ENSG00000164898.11	893.941	0.670923	0.131763	5.09188	3.54529e-07	8.02076e-06
ENSG00000171700.12	2095.77	0.461361	0.0906157	5.09141	3.5541e-07	8.03231e-06
ENSG00000215883.8	281.053	-0.448536	0.0880961	-5.09143	3.55365e-07	8.03231e-06
ENSG00000169740.12	1931.69	0.506956	0.0995808	5.0909	3.56366e-07	8.04971e-06
ENSG00000171530.12	4440.71	0.551705	0.10838	5.09047	3.57181e-07	8.06392e-06
ENSG00000163382.10	11048.9	0.485107	0.0953028	5.09017	3.5774e-07	8.07234e-06
ENSG00000156313.11	832.636	-0.666779	0.131024	-5.08899	3.59973e-07	8.11849e-06
ENSG00000187037.7	109.311	1.20196	0.23621	5.08851	3.60882e-07	8.13476e-06
ENSG00000161677.10	1003.79	0.568072	0.11164	5.08841	3.61079e-07	8.13498e-06
ENSG00000197747.7	13446.4	0.802801	0.157777	5.08819	3.61497e-07	8.13594e-06
ENSG00000171757.14	167.144	-0.808423	0.158882	-5.0882	3.61479e-07	8.13594e-06
ENSG00000223502.1	1.42394	2.02202	0.397421	5.08785	3.62149e-07	8.14639e-06
ENSG00000258449.1	1.96787	-1.61904	0.318245	-5.08739	3.63018e-07	8.1617e-06
ENSG00000219135.1	4.86411	0.84042	0.165211	5.08695	3.63866e-07	8.17652e-06
ENSG00000250317.7	1442.71	0.461912	0.0908159	5.08624	3.65224e-07	8.20278e-06
ENSG00000279461.1	20.5532	0.774314	0.152252	5.08575	3.66171e-07	8.21553e-06
ENSG00000141504.10	1476.91	0.536278	0.105445	5.08584	3.66004e-07	8.21553e-06
ENSG00000279211.1	0.884895	1.64741	0.32397	5.08507	3.67493e-07	8.23667e-06
ENSG00000138698.13	1550.38	0.40121	0.0788984	5.08515	3.67336e-07	8.23667e-06
ENSG00000184924.5	2254.51	0.68111	0.133961	5.0844	3.68785e-07	8.26137e-06
ENSG00000237125.7	42.7121	1.19864	0.23577	5.08395	3.69673e-07	8.27696e-06
ENSG00000224550.1	47.7021	0.681703	0.134095	5.08374	3.70069e-07	8.28157e-06
ENSG00000179271.2	5372.87	0.627821	0.123514	5.08301	3.71494e-07	8.30915e-06
ENSG00000212605.1	3.70036	1.94745	0.383269	5.08116	3.75136e-07	8.38197e-06
ENSG00000253767.2	50.7227	1.24742	0.245495	5.08125	3.74954e-07	8.38197e-06
ENSG00000244717.1	7.7688	1.08894	0.214335	5.08054	3.76355e-07	8.40488e-06
ENSG00000162614.17	495.918	0.823505	0.162101	5.08019	3.77066e-07	8.41208e-06
ENSG00000162244.9	81863.8	0.62733	0.123483	5.08027	3.76893e-07	8.41208e-06
ENSG00000257576.1	34.67	-0.545103	0.107303	-5.08001	3.77409e-07	8.4154e-06
ENSG00000268412.2	37.6024	0.703304	0.138456	5.0796	3.78229e-07	8.42935e-06
ENSG00000196862.9	4.36197	1.4789	0.291239	5.07796	3.81506e-07	8.49516e-06
ENSG00000117400.13	37.1348	-0.716729	0.141146	-5.07793	3.81574e-07	8.49516e-06
ENSG00000215845.9	4007.51	0.638002	0.125664	5.07707	3.83303e-07	8.52927e-06
ENSG00000124659.6	2492.69	0.447137	0.0880753	5.07676	3.83917e-07	8.53857e-06
ENSG00000124444.14	814.341	0.446561	0.0879668	5.07647	3.84514e-07	8.54746e-06
ENSG00000102030.14	2447.36	0.544133	0.107257	5.07318	3.91223e-07	8.69212e-06
ENSG00000232112.3	7500.88	0.562881	0.110957	5.07296	3.9168e-07	8.69783e-06
ENSG00000254102.1	2.82756	1.52902	0.301462	5.07201	3.93639e-07	8.73686e-06
ENSG00000145194.16	1932.71	0.671195	0.132364	5.07083	3.96087e-07	8.78669e-06
ENSG00000185219.14	1480.31	-0.466233	0.0919904	-5.06828	4.01421e-07	8.90046e-06
ENSG00000163781.11	3234.92	-0.389156	0.0768016	-5.06702	4.04089e-07	8.95504e-06
ENSG00000226958.1	2676.63	0.962678	0.189995	5.06687	4.04409e-07	8.95754e-06
ENSG00000130413.14	457.83	-0.704519	0.139047	-5.06677	4.04626e-07	8.95778e-06
ENSG00000163521.14	590.078	-0.477123	0.0941719	-5.06652	4.05162e-07	8.96506e-06
ENSG00000150316.10	3544.85	0.472076	0.0931883	5.06583	4.06635e-07	8.99306e-06
ENSG00000260183.1	1.53032	-1.68468	0.332584	-5.06544	4.0746e-07	9.00672e-06
ENSG00000267567.1	4.80647	1.43047	0.282496	5.06368	4.11229e-07	9.07153e-06
ENSG00000234498.3	157.247	0.607323	0.119937	5.0637	4.11202e-07	9.07153e-06
ENSG00000176244.6	234.004	-0.788723	0.155756	-5.06384	4.10903e-07	9.07153e-06
ENSG00000134569.8	983.139	-1.33247	0.263131	-5.06392	4.10722e-07	9.07153e-06
ENSG00000121903.13	223.822	-0.479604	0.0947536	-5.06159	4.15777e-07	9.16718e-06
ENSG00000196422.9	2105.35	-0.449676	0.0888594	-5.06054	4.18078e-07	9.21323e-06
ENSG00000130300.7	2360.04	0.914012	0.18065	5.05958	4.20192e-07	9.25252e-06
ENSG00000108639.6	18213.3	0.569346	0.112529	5.05953	4.20288e-07	9.25252e-06
ENSG00000075290.7	26.9827	-1.18862	0.234946	-5.05913	4.21182e-07	9.26749e-06
ENSG00000105248.14	1057.34	0.417061	0.0824574	5.05789	4.23914e-07	9.32288e-06
ENSG00000201315.1	1.34868	1.98003	0.391481	5.05778	4.24169e-07	9.32377e-06
ENSG00000124562.8	7164.69	0.483372	0.0955877	5.05685	4.26242e-07	9.36177e-06
ENSG00000260903.2	65.9786	-1.36388	0.269711	-5.05681	4.2633e-07	9.36177e-06
ENSG00000228305.2	94.6802	0.65051	0.128645	5.05661	4.26766e-07	9.36659e-06
ENSG00000268575.1	196.407	-0.720778	0.142581	-5.05522	4.29898e-07	9.43056e-06
ENSG00000167526.12	121937	0.691712	0.13684	5.05489	4.30637e-07	9.44199e-06
ENSG00000070010.17	2920.17	0.441966	0.0874825	5.05204	4.37106e-07	9.57897e-06
ENSG00000227372.9	1464.22	-0.41623	0.0823929	-5.05177	4.37737e-07	9.58796e-06
ENSG00000125484.10	2604.92	-0.391227	0.0774453	-5.05165	4.38001e-07	9.5889e-06
ENSG00000242088.1	18.0042	0.777918	0.154017	5.05086	4.39815e-07	9.62012e-06
ENSG00000179195.14	11822	-0.413207	0.0818096	-5.05084	4.39871e-07	9.62012e-06
ENSG00000278597.1	434.603	1.03376	0.204676	5.05072	4.40148e-07	9.62132e-06
ENSG00000280012.1	7.59124	0.783793	0.155205	5.05006	4.41666e-07	9.64964e-06
ENSG00000186594.11	546.478	0.658289	0.130361	5.04975	4.42396e-07	9.66072e-06
ENSG00000170325.13	657.539	-0.350771	0.0694664	-5.04951	4.42947e-07	9.6679e-06
ENSG00000237838.1	4.57514	-1.61169	0.319201	-5.04913	4.43822e-07	9.68212e-06
ENSG00000185721.10	3673.6	0.440691	0.087305	5.04772	4.47122e-07	9.74919e-06
ENSG00000204220.8	2670.3	0.529614	0.104927	5.04746	4.47725e-07	9.75743e-06
ENSG00000204091.6	9.4667	-2.09128	0.41435	-5.04715	4.4845e-07	9.76831e-06
ENSG00000213280.2	170.421	0.707162	0.140123	5.04673	4.49438e-07	9.78492e-06
ENSG00000104738.15	6671.97	-0.48021	0.0951566	-5.04652	4.49921e-07	9.79052e-06
ENSG00000143314.11	5093.43	0.511138	0.101291	5.04624	4.506e-07	9.80038e-06
ENSG00000139437.16	982.999	-0.392914	0.0778723	-5.04562	4.52062e-07	9.82725e-06
ENSG00000188076.2	16.7493	2.0985	0.415971	5.04482	4.53955e-07	9.86345e-06
ENSG00000126088.11	3353.39	0.438278	0.0868812	5.04457	4.54535e-07	9.87111e-06
ENSG00000238103.4	140.749	0.700323	0.138863	5.04328	4.57621e-07	9.93315e-06
ENSG00000130429.11	12899	0.56848	0.112723	5.04314	4.57962e-07	9.93557e-06
ENSG00000188873.4	96.7056	0.682825	0.135437	5.04162	4.616e-07	1.00095e-05
[truncated: 58,489 more rows]
