# Supplementary material for: Transcription Factor p73 Is a Predictor of Platinum Resistance and Promotes Aggressive Epithelial Ovarian Cancers
Source: Int J Mol Sci. 2025 Mar 31;26(7):3239. doi: 10.3390/ijms26073239 (PMC11989448; doi:10.3390/ijms26073239)
Supplement: Supplementary file 1 [file ijms-26-03239-s001.zip › Supplementary Data S2.xlsx]

## Sheet: HIPPO SIGNALING PATHWAY(HSA0439
NAME	PROBE	DESCRIPTION<br>(from dataset)	GENE SYMBOL	GENE_TITLE	RANK IN GENE LIST	RANK METRIC SCORE	RUNNING ES	CORE ENRICHMENT
row_0	CDH1(ENSG00000039068)	ENSG00000039068	null	null	183	3.14793	0.0165188	No
row_1	CTGF(ENSG00000118523)	ENSG00000118523	null	null	543	2.42206	0.0217487	No
row_2	BMP4(ENSG00000125378)	ENSG00000125378	null	null	1037	1.95264	0.0189861	No
row_3	BMP7(ENSG00000101144)	ENSG00000101144	null	null	1339	1.76157	0.0214221	No
row_4	WNT2B(ENSG00000134245)	ENSG00000134245	null	null	1694	1.58063	0.0207311	No
row_5	BMP8A(ENSG00000183682)	ENSG00000183682	null	null	1824	1.52768	0.0273698	No
row_6	SOX2(ENSG00000181449)	ENSG00000181449	null	null	1915	1.49554	0.0351128	No
row_7	CCND2(ENSG00000118971)	ENSG00000118971	null	null	3624	1.06806	-0.0157053	No
row_8	WNT8B(ENSG00000075290)	ENSG00000075290	null	null	3711	1.05571	-0.0110098	No
row_9	AMH(ENSG00000104899)	ENSG00000104899	null	null	4093	1.00701	-0.0167796	No
row_10	ITGB2(ENSG00000160255)	ENSG00000160255	null	null	4202	0.993484	-0.0132887	No
row_11	GDF6(ENSG00000156466)	ENSG00000156466	null	null	4436	0.968787	-0.0142617	No
row_12	DLG4(ENSG00000132535)	ENSG00000132535	null	null	4483	0.963432	-0.00886306	No
row_13	WNT6(ENSG00000115596)	ENSG00000115596	null	null	4513	0.958148	-0.00291986	No
row_14	TGFB1(ENSG00000105329)	ENSG00000105329	null	null	5142	0.890955	-0.0179972	No
row_15	TEAD3(ENSG00000007866)	ENSG00000007866	null	null	5715	0.838104	-0.0315376	No
row_16	WNT4(ENSG00000162552)	ENSG00000162552	null	null	6060	0.816838	-0.0374159	No
row_17	WTIP(ENSG00000142279)	ENSG00000142279	null	null	6304	0.790615	-0.0400218	No
row_18	FZD6(ENSG00000164930)	ENSG00000164930	null	null	6815	0.756085	-0.0520306	No
row_19	BMP8B(ENSG00000116985)	ENSG00000116985	null	null	7224	0.721764	-0.0607912	No
row_20	CSNK1E(ENSG00000213923)	ENSG00000213923	null	null	7372	0.709246	-0.0606953	No
row_21	WNT16(ENSG00000002745)	ENSG00000002745	null	null	7536	0.696069	-0.0612432	No
row_22	TP73(ENSG00000078900)	ENSG00000078900	null	null	7565	0.693483	-0.057182	No
row_23	TCF7L2(ENSG00000148737)	ENSG00000148737	null	null	7620	0.687127	-0.0540581	No
row_24	FZD2(ENSG00000180340)	ENSG00000180340	null	null	7762	0.673977	-0.0540119	No
row_25	FZD3(ENSG00000104290)	ENSG00000104290	null	null	7812	0.670355	-0.050838	No
row_26	WNT10A(ENSG00000135925)	ENSG00000135925	null	null	7849	0.665954	-0.0472503	No
row_27	DVL1(ENSG00000107404)	ENSG00000107404	null	null	7856	0.664851	-0.0426423	No
row_28	APC2(ENSG00000115266)	ENSG00000115266	null	null	8067	0.644975	-0.0451713	No
row_29	DVL3(ENSG00000161202)	ENSG00000161202	null	null	8402	0.614275	-0.0521735	No
row_30	GLI2(ENSG00000074047)	ENSG00000074047	null	null	8460	0.60964	-0.0497135	No
row_31	TGFB3(ENSG00000119699)	ENSG00000119699	null	null	8689	0.587689	-0.0532744	No
row_32	SERPINE1(ENSG00000106366)	ENSG00000106366	null	null	8831	0.572629	-0.0539619	No
row_33	LLGL2(ENSG00000073350)	ENSG00000073350	null	null	8844	0.571273	-0.0502371	No
row_34	GDF7(ENSG00000143869)	ENSG00000143869	null	null	9554	0.528239	-0.0707174	No
row_35	FZD9(ENSG00000188763)	ENSG00000188763	null	null	10306	0.500145	-0.0928409	No
row_36	FZD7(ENSG00000155760)	ENSG00000155760	null	null	10404	0.491919	-0.0926044	No
row_37	DLG3(ENSG00000082458)	ENSG00000082458	null	null	10432	0.488302	-0.0899945	No
row_38	CTNNA3(ENSG00000183230)	ENSG00000183230	null	null	11229	0.471254	-0.11387	No
row_39	BMP2(ENSG00000125845)	ENSG00000125845	null	null	11456	0.45256	-0.118341	No
row_40	BBC3(ENSG00000105327)	ENSG00000105327	null	null	12457	0.36723	-0.149962	No
row_41	ID1(ENSG00000125968)	ENSG00000125968	null	null	12618	0.351933	-0.152899	No
row_42	WNT9A(ENSG00000143816)	ENSG00000143816	null	null	12943	0.323658	-0.161663	No
row_43	FZD5(ENSG00000163251)	ENSG00000163251	null	null	12972	0.32121	-0.160297	No
row_44	CSNK1D(ENSG00000141551)	ENSG00000141551	null	null	13102	0.308803	-0.162483	No
row_45	WNT7B(ENSG00000188064)	ENSG00000188064	null	null	13148	0.30519	-0.161816	No
row_46	WNT1(ENSG00000125084)	ENSG00000125084	null	null	13644	0.261891	-0.176889	No
row_47	PPP2R2D(ENSG00000175470)	ENSG00000175470	null	null	13770	0.255242	-0.179326	No
row_48	FZD1(ENSG00000157240)	ENSG00000157240	null	null	13785	0.252801	-0.177975	No
row_49	CRB2(ENSG00000148204)	ENSG00000148204	null	null	14354	0.195645	-0.19603	No
row_50	AXIN1(ENSG00000103126)	ENSG00000103126	null	null	14430	0.195026	-0.197189	No
row_51	WNT10B(ENSG00000169884)	ENSG00000169884	null	null	14827	0.157372	-0.209625	No
row_52	SMAD7(ENSG00000101665)	ENSG00000101665	null	null	15546	0.0938795	-0.233559	No
row_53	NF2(ENSG00000186575)	ENSG00000186575	null	null	15654	0.0844357	-0.236615	No
row_54	PPP2R2C(ENSG00000074211)	ENSG00000074211	null	null	16207	0.0307613	-0.255316	No
row_55	AXIN2(ENSG00000168646)	ENSG00000168646	null	null	16257	0.0270709	-0.256799	No
row_56	DVL2(ENSG00000004975)	ENSG00000004975	null	null	16262	0.0268607	-0.256742	No
row_57	WNT2(ENSG00000105989)	ENSG00000105989	null	null	16396	0.0112769	-0.26122	No
row_58	AREG(ENSG00000109321)	ENSG00000109321	null	null	16502	0.003466	-0.264794	No
row_59	FRMD1(ENSG00000153303)	ENSG00000153303	null	null	16517	0.003466	-0.265249	No
row_60	MOB1B(ENSG00000173542)	ENSG00000173542	null	null	16764	-0.0122968	-0.273593	No
row_61	ID2(ENSG00000115738)	ENSG00000115738	null	null	17341	-0.0448254	-0.293014	No
row_62	WNT3A(ENSG00000154342)	ENSG00000154342	null	null	17997	-0.108683	-0.314681	No
row_63	RASSF1(ENSG00000068028)	ENSG00000068028	null	null	18148	-0.123532	-0.318928	No
row_64	DLG2(ENSG00000150672)	ENSG00000150672	null	null	18277	-0.134759	-0.322341	No
row_65	TEAD1(ENSG00000187079)	ENSG00000187079	null	null	18499	-0.159743	-0.32876	No
row_66	BMPR1A(ENSG00000107779)	ENSG00000107779	null	null	18587	-0.168855	-0.33052	No
row_67	PARD6B(ENSG00000124171)	ENSG00000124171	null	null	18603	-0.170835	-0.329797	No
row_68	APC(ENSG00000134982)	ENSG00000134982	null	null	18663	-0.178573	-0.330527	No
row_69	CRB1(ENSG00000134376)	ENSG00000134376	null	null	18743	-0.185916	-0.331889	No
row_70	TGFBR1(ENSG00000106799)	ENSG00000106799	null	null	18934	-0.204507	-0.336922	No
row_71	FGF1(ENSG00000113578)	ENSG00000113578	null	null	19331	-0.236782	-0.348782	No
row_72	GDF5(ENSG00000125965)	ENSG00000125965	null	null	20184	-0.325425	-0.375633	No
row_73	TCF7L1(ENSG00000152284)	ENSG00000152284	null	null	20557	-0.366083	-0.385735	No
row_74	WWC1(ENSG00000113645)	ENSG00000113645	null	null	20643	-0.373146	-0.385947	No
row_75	LLGL1(ENSG00000131899)	ENSG00000131899	null	null	20728	-0.381993	-0.386061	No
row_76	BTRC(ENSG00000166167)	ENSG00000166167	null	null	20819	-0.393084	-0.3863	No
row_77	BMPR2(ENSG00000204217)	ENSG00000204217	null	null	20848	-0.396732	-0.384388	No
row_78	AJUBA(ENSG00000129474)	ENSG00000129474	null	null	20974	-0.410349	-0.385702	No
row_79	WNT11(ENSG00000085741)	ENSG00000085741	null	null	21060	-0.419709	-0.385577	No
row_80	BIRC2(ENSG00000110330)	ENSG00000110330	null	null	21064	-0.419917	-0.382639	No
row_81	TCF7(ENSG00000081059)	ENSG00000081059	null	null	21211	-0.435066	-0.384494	No
row_82	PATJ(ENSG00000132849)	ENSG00000132849	null	null	22120	-0.493749	-0.412046	No
row_83	LIMD1(ENSG00000144791)	ENSG00000144791	null	null	22777	-0.530462	-0.430693	No
row_84	PPP2R2A(ENSG00000221914)	ENSG00000221914	null	null	22984	-0.541724	-0.433833	No
row_85	LATS2(ENSG00000150457)	ENSG00000150457	null	null	23058	-0.547687	-0.43237	No
row_86	MYC(ENSG00000136997)	ENSG00000136997	null	null	23342	-0.575364	-0.437905	No
row_87	TEAD2(ENSG00000074219)	ENSG00000074219	null	null	23545	-0.605796	-0.440444	No
row_88	BMP5(ENSG00000112175)	ENSG00000112175	null	null	23594	-0.6151	-0.437636	No
row_89	PPP2R1B(ENSG00000137713)	ENSG00000137713	null	null	23600	-0.615645	-0.43335	No
row_90	PARD6G(ENSG00000178184)	ENSG00000178184	null	null	23720	-0.634921	-0.432832	No
row_91	CTNNB1(ENSG00000168036)	ENSG00000168036	null	null	23797	-0.646355	-0.430758	No
row_92	TEAD4(ENSG00000197905)	ENSG00000197905	null	null	24157	-0.695794	-0.438026	No
row_93	PPP2R1A(ENSG00000105568)	ENSG00000105568	null	null	24835	-0.793677	-0.455488	No
row_94	STK3(ENSG00000104375)	ENSG00000104375	null	null	25336	-0.862573	-0.466383	Yes
row_95	FZD8(ENSG00000177283)	ENSG00000177283	null	null	25363	-0.867645	-0.460992	Yes
row_96	FZD4(ENSG00000174804)	ENSG00000174804	null	null	25385	-0.872042	-0.455398	Yes
row_97	PPP1CC(ENSG00000186298)	ENSG00000186298	null	null	25509	-0.895603	-0.45313	Yes
row_98	SMAD3(ENSG00000166949)	ENSG00000166949	null	null	25647	-0.929068	-0.4511	Yes
row_99	DLG1(ENSG00000075711)	ENSG00000075711	null	null	25714	-0.938936	-0.446564	Yes
row_100	CCND1(ENSG00000110092)	ENSG00000110092	null	null	25813	-0.958359	-0.442985	Yes
row_101	NKD1(ENSG00000140807)	ENSG00000140807	null	null	25859	-0.969201	-0.43751	Yes
row_102	PARD6A(ENSG00000102981)	ENSG00000102981	null	null	26019	-1.00357	-0.435694	Yes
row_103	PRKCI(ENSG00000163558)	ENSG00000163558	null	null	26080	-1.01944	-0.43037	Yes
row_104	PPP2CA(ENSG00000113575)	ENSG00000113575	null	null	26092	-1.02205	-0.423347	Yes
row_105	PRKCZ(ENSG00000067606)	ENSG00000067606	null	null	26166	-1.04262	-0.418301	Yes
row_106	MPP5(ENSG00000072415)	ENSG00000072415	null	null	26226	-1.05644	-0.412674	Yes
row_107	TP53BP2(ENSG00000143514)	ENSG00000143514	null	null	26615	-1.16256	-0.417558	Yes
row_108	PPP1CA(ENSG00000172531)	ENSG00000172531	null	null	26665	-1.17458	-0.410733	Yes
row_109	YWHAH(ENSG00000128245)	ENSG00000128245	null	null	26737	-1.20076	-0.404473	Yes
row_110	LATS1(ENSG00000131023)	ENSG00000131023	null	null	26757	-1.20998	-0.396364	Yes
row_111	WNT5B(ENSG00000111186)	ENSG00000111186	null	null	26951	-1.26604	-0.393813	Yes
row_112	CCND3(ENSG00000112576)	ENSG00000112576	null	null	27184	-1.33567	-0.392096	Yes
row_113	PPP2CB(ENSG00000104695)	ENSG00000104695	null	null	27627	-1.48003	-0.396532	Yes
row_114	SMAD4(ENSG00000141646)	ENSG00000141646	null	null	27720	-1.51131	-0.388743	Yes
row_115	PARD3(ENSG00000148498)	ENSG00000148498	null	null	27750	-1.5219	-0.378718	Yes
row_116	YWHAG(ENSG00000170027)	ENSG00000170027	null	null	27769	-1.5284	-0.368269	Yes
row_117	ACTB(ENSG00000075624)	ENSG00000075624	null	null	27793	-1.5404	-0.357904	Yes
row_118	MOB1A(ENSG00000114978)	ENSG00000114978	null	null	27832	-1.55981	-0.347914	Yes
row_119	SMAD2(ENSG00000175387)	ENSG00000175387	null	null	27863	-1.57341	-0.33755	Yes
row_120	GSK3B(ENSG00000082701)	ENSG00000082701	null	null	28171	-1.71049	-0.335689	Yes
row_121	SMAD1(ENSG00000170365)	ENSG00000170365	null	null	28278	-1.76763	-0.326525	Yes
row_122	TGFBR2(ENSG00000163513)	ENSG00000163513	null	null	28403	-1.83731	-0.317473	Yes
row_123	YAP1(ENSG00000137693)	ENSG00000137693	null	null	28420	-1.84419	-0.304669	Yes
row_124	YWHAZ(ENSG00000164924)	ENSG00000164924	null	null	28459	-1.86777	-0.292448	Yes
row_125	SNAI2(ENSG00000019549)	ENSG00000019549	null	null	28462	-1.87025	-0.278975	Yes
row_126	CTNNA1(ENSG00000044115)	ENSG00000044115	null	null	28592	-1.95732	-0.269226	Yes
row_127	PPP1CB(ENSG00000213639)	ENSG00000213639	null	null	28730	-2.0674	-0.258954	Yes
row_128	YWHAB(ENSG00000166913)	ENSG00000166913	null	null	28763	-2.10506	-0.244809	Yes
row_129	SAV1(ENSG00000151748)	ENSG00000151748	null	null	28858	-2.17923	-0.232253	Yes
row_130	TGFB2(ENSG00000092969)	ENSG00000092969	null	null	28940	-2.26429	-0.218636	Yes
row_131	FBXW11(ENSG00000072803)	ENSG00000072803	null	null	28952	-2.28428	-0.202474	Yes
row_132	WWTR1(ENSG00000018408)	ENSG00000018408	null	null	28999	-2.35704	-0.186985	Yes
row_133	ACTG1(ENSG00000184009)	ENSG00000184009	null	null	29007	-2.36806	-0.170079	Yes
row_134	YWHAE(ENSG00000108953)	ENSG00000108953	null	null	29094	-2.49986	-0.154927	Yes
row_135	PPP2R2B(ENSG00000156475)	ENSG00000156475	null	null	29148	-2.65178	-0.137544	Yes
row_136	FRMD6(ENSG00000139926)	ENSG00000139926	null	null	29230	-2.91972	-0.119181	Yes
row_137	BIRC5(ENSG00000089685)	ENSG00000089685	null	null	29243	-3.04443	-0.09755	Yes
row_138	YWHAQ(ENSG00000134308)	ENSG00000134308	null	null	29253	-3.09565	-0.0754449	Yes
row_139	WNT5A(ENSG00000114251)	ENSG00000114251	null	null	29257	-3.13028	-0.0528833	Yes
row_140	AMOT(ENSG00000126016)	ENSG00000126016	null	null	29276	-3.35308	-0.0292229	Yes
row_141	CTNNA2(ENSG00000066032)	ENSG00000066032	null	null	29302	-4.20182	0.000342795	Yes
