# Supplementary material for: Transcription Factor p73 Is a Predictor of Platinum Resistance and Promotes Aggressive Epithelial Ovarian Cancers
Source: Int J Mol Sci. 2025 Mar 31;26(7):3239. doi: 10.3390/ijms26073239 (PMC11989448; doi:10.3390/ijms26073239)
Supplement: Supplementary file 1 [file ijms-26-03239-s001.zip › Supplementary Data S3.xlsx]

## Sheet: OVRXvsC_deg
gene_id	OVRX1	OVRX2	OVRX3	C1	C2	C3	OVRX	C	log2FoldChange	pvalue	padj	gene_name	gene_chr	gene_start	gene_end	gene_strand	gene_length	gene_biotype	gene_description	tf_family	OVRX1_count	OVRX2_count	OVRX3_count	C1_count	C2_count	C3_count	OVRX1_fpkm	OVRX2_fpkm	OVRX3_fpkm	C1_fpkm	C2_fpkm	C3_fpkm
ENSG00000277443	123.743	134.136	126.873	5755.16	5458.68	5885.08	128.251	5699.64	-5.47349	1.70361e-55	3.63771e-51	MARCKS	6	113857362	113863471	+	4275	protein_coding	myristoylated alanine rich protein kinase C substrate [Source:HGNC Symbol;Acc:HGNC:6759]	-	102	144	158	6253	5305	5647	1.66831	1.80843	1.7105	77.5911	73.594	79.3428
ENSG00000170345	3303.46	4595.09	5204.2	92.9587	90.5492	15.6324	4367.59	66.3801	6.03837	2.08999e-26	2.23137e-22	FOS	14	75278774	75282230	+	3238	protein_coding	Fos proto-oncogene, AP-1 transcription factor subunit [Source:HGNC Symbol;Acc:HGNC:3796]	TF_bZIP	2723	4933	6481	101	88	15	58.8008	81.7916	92.6336	1.65464	1.61175	0.278253
ENSG00000099250	84.9219	70.794	78.6934	1035.43	1323.25	1608.05	78.1364	1322.25	-4.08198	2.09128e-25	1.4885e-21	NRP1	10	33177492	33336262	-	11522	protein_coding	neuropilin 1 [Source:HGNC Symbol;Acc:HGNC:8004]	-	70	76	98	1125	1286	1543	0.424798	0.354128	0.393642	5.17946	6.61921	8.04385
ENSG00000163132	15.7712	24.219	23.2868	984.81	502.136	532.544	21.0923	673.164	-4.98671	5.59306e-25	2.98571e-21	MSX1	4	4859666	4863936	+	2120	protein_coding	msh homeobox 1 [Source:HGNC Symbol;Acc:HGNC:7391]	Homeobox	13	26	29	1070	488	511	0.428766	0.658433	0.63309	26.7737	13.6514	14.4781
ENSG00000188818	1393.93	2656.64	2791.21	110.446	93.6361	138.607	2280.59	114.23	4.31982	9.60346e-24	4.10125e-20	ZDHHC11	5	795606	850986	-	6953	protein_coding	zinc finger DHHC-type containing 11 [Source:HGNC Symbol;Acc:HGNC:19158]	-	1149	2852	3476	120	91	133	11.5548	22.0217	23.1372	0.915522	0.776179	1.14896
ENSG00000081803	19.4107	9.31501	8.02994	289.921	448.63	586.737	12.2519	441.763	-5.20494	4.37016e-22	1.55527e-18	CADPS2	7	122318425	122886759	-	6351	protein_coding	calcium dependent secretion activator 2 [Source:HGNC Symbol;Acc:HGNC:16018]	-	16	10	10	315	436	563	0.176153	0.0845341	0.0728721	2.63104	4.07134	5.32466
ENSG00000158516	579.895	445.257	476.978	33.1338	29.8401	23.9697	500.71	28.9812	4.10834	5.84971e-22	1.78441e-18	CPA2	7	130266827	130289798	+	1829	protein_coding	carboxypeptidase A2 [Source:HGNC Symbol;Acc:HGNC:2297]	-	478	478	594	36	29	23	18.2737	14.031	15.0306	1.04412	0.940323	0.755336
ENSG00000198795	33.9688	18.63	20.8778	546.708	656.482	401.232	24.4922	534.807	-4.4628	8.4702e-22	1.97082e-18	ZNF521	18	25061926	25352190	-	6223	protein_coding	zinc finger protein 521 [Source:HGNC Symbol;Acc:HGNC:24605]	zf-C2H2	28	20	26	594	638	385	0.314609	0.172546	0.193364	5.06345	6.08014	3.7161
ENSG00000174721	5707.97	10990.8	9098.72	705.934	492.876	477.31	8599.15	558.706	3.94386	9.19946e-22	1.97082e-18	FGFBP3	10	91906589	91909483	-	2545	protein_coding	fibroblast growth factor binding protein 3 [Source:HGNC Symbol;Acc:HGNC:23428]	-	4705	11799	11331	767	479	458	129.266	248.904	206.055	15.987	11.162	10.8095
ENSG00000214279	408.838	1199.77	1329.76	31.293	28.8111	34.3913	979.456	31.4985	4.95934	9.22973e-22	1.97082e-18	SCART1	10	133453928	133523558	+	8015	protein_coding	scavenger receptor family member expressed on T cells 1 [Source:HGNC Symbol;Acc:HGNC:32411]	-	337	1288	1656	34	28	33	2.93994	8.62753	9.56225	0.225027	0.20718	0.247307
ENSG00000232931	1825.82	1174.62	1211.72	114.128	118.331	117.764	1404.05	116.741	3.58797	3.49386e-20	6.78222e-17	LINC00342	2	95807118	95816215	-	2618	lincRNA	long intergenic non-protein coding RNA 342 [Source:HGNC Symbol;Acc:HGNC:42470]	-	1505	1261	1509	124	115	113	40.1957	25.8595	26.6761	2.51253	2.60508	2.5926
ENSG00000134755	13.3449	11.178	3.21197	264.15	359.11	329.323	9.24495	317.528	-5.14194	6.2802e-20	1.07721e-16	DSC2	18	31058840	31102522	-	12495	protein_coding	desmocollin 2 [Source:HGNC Symbol;Acc:HGNC:3036]	-	11	12	4	287	349	316	0.0615558	0.0515607	0.0148159	1.21844	1.65646	1.51907
ENSG00000044524	135.875	76.383	112.419	1127.47	1798.64	2145.81	108.226	1690.64	-3.96746	6.5582e-20	1.07721e-16	EPHA3	3	89107524	89482134	+	6674	protein_coding	EPH receptor A3 [Source:HGNC Symbol;Acc:HGNC:3387]	-	112	82	140	1225	1748	2059	1.1734	0.659632	0.970834	9.73665	15.5327	18.5309
ENSG00000169203	609.011	510.462	922.64	46.0192	47.3325	45.8551	680.704	46.4023	3.87525	1.91657e-19	2.92317e-16	NPIPB12	16	29483642	29505999	-	4331	protein_coding	nuclear pore complex interacting protein family, member B12 [Source:HGNC Symbol;Acc:HGNC:37491]	-	502	548	1149	50	46	44	8.10454	6.79308	12.2782	0.612409	0.629887	0.610226
ENSG00000163395	133.449	728.433	807.009	7.36307	3.0869	0	556.297	3.48332	7.29039	3.40027e-19	4.84039e-16	IGFN1	1	201190825	201228952	+	12116	protein_coding	immunoglobulin-like and fibronectin type III domain containing 1 [Source:HGNC Symbol;Acc:HGNC:24607]	-	110	782	1005	8	3	0	0.634814	3.46515	3.83893	0.035026	0.0146844	0
ENSG00000182447	4647.65	8586.57	7261.47	363.551	251.068	625.297	6831.9	413.305	4.0472	1.61893e-18	2.16056e-15	OTOL1	3	161496808	161503942	+	1434	protein_coding	otolin 1 [Source:HGNC Symbol;Acc:HGNC:34071]	-	3831	9218	9043	395	244	600	186.8	345.113	291.855	14.6119	10.091	25.1321
ENSG00000146938	1.21317	0.931501	2.40898	180.395	206.823	248.034	1.51788	211.751	-7.07104	2.45264e-18	3.08066e-15	NLGN4X	X	5840637	6228863	-	7441	protein_coding	neuroligin 4 X-linked [Source:HGNC Symbol;Acc:HGNC:14287]	-	1	1	3	196	201	238	0.00939683	0.00721511	0.0186592	1.39728	1.60198	1.9212
ENSG00000242866	169.844	401.477	427.996	12.8854	13.3766	12.5059	333.105	12.9226	4.68942	6.20221e-18	7.35755e-15	STRC	15	43599563	43618800	-	8102	protein_coding	stereocilin [Source:HGNC Symbol;Acc:HGNC:16035]	-	140	431	533	14	13	12	1.20823	2.85601	3.04466	0.0916633	0.0951577	0.0889641
ENSG00000258875	208.665	208.656	202.354	5.5223	0	5.21081	206.559	3.5777	5.83573	6.72666e-18	7.5597e-15	AL135818.1	14	91242759	91252211	+	1916	processed_transcript	novel transcript, antisense to GPR68	-	172	224	252	6	0	5	6.27691	6.27663	6.08707	0.166118	0	0.156747
ENSG00000142233	309.358	509.531	541.218	32.2134	22.6373	33.3492	453.369	29.4	3.94684	9.78437e-18	1.04463e-14	NTN5	19	48661407	48673081	-	3115	protein_coding	netrin 5 [Source:HGNC Symbol;Acc:HGNC:25208]	-	255	547	674	35	22	32	5.72394	9.42765	10.0139	0.596032	0.418849	0.617047
ENSG00000153707	4241.24	1940.32	2030.77	72.7103	60.7091	199.053	2737.44	110.824	4.62728	1.89058e-17	1.92236e-14	PTPRD	9	8314246	10612723	-	11165	protein_coding	protein tyrosine phosphatase, receptor type D [Source:HGNC Symbol;Acc:HGNC:9668]	-	3496	2083	2529	79	59	191	21.894	10.0162	10.4832	0.375343	0.313391	1.02754
ENSG00000165379	0	0	5.62095	208.927	221.228	239.697	1.87365	223.284	-6.72615	2.57265e-17	2.49699e-14	LRFN5	14	41607570	41904549	+	6140	protein_coding	leucine rich repeat and fibronectin type III domain containing 5 [Source:HGNC Symbol;Acc:HGNC:20360]	-	0	0	7	227	215	230	0	0	0.0527634	1.96118	2.07665	2.25002
ENSG00000283709	585.961	697.694	762.041	50.6211	54.5353	79.2043	681.899	61.4535	3.47372	2.74054e-17	2.54429e-14	FAM238C	10	26931206	26944418	-	5545	transcribed_unprocessed_pseudogene	family with sequence similarity 238 member C [Source:HGNC Symbol;Acc:HGNC:24672]	-	483	749	949	55	53	76	6.09058	7.25194	7.92078	0.526164	0.566849	0.823262
ENSG00000130477	4309.18	4731.09	5306.18	717.899	551.527	598.201	4782.15	622.542	2.94132	1.17896e-16	1.04893e-13	UNC13A	19	17601328	17688365	-	11188	protein_coding	unc-13 homolog A [Source:HGNC Symbol;Acc:HGNC:23150]	-	3552	5079	6608	780	536	574	22.199	24.3725	27.3351	3.6983	2.84122	3.08166
ENSG00000102057	817.677	1827.6	2267.65	126.092	94.6651	119.849	1637.64	113.535	3.85048	1.56299e-16	1.33498e-13	KCND1	X	48961378	48971569	-	5807	protein_coding	potassium voltage-gated channel subfamily D member 1 [Source:HGNC Symbol;Acc:HGNC:6237]	-	674	1962	2824	137	92	115	8.1156	18.1393	22.5069	1.25149	0.93957	1.18952
ENSG00000131471	257.192	312.984	342.075	22.0892	6.17381	15.6324	304.084	14.6318	4.37024	2.35932e-16	1.92656e-13	AOC3	17	42851184	42858130	+	4524	protein_coding	amine oxidase, copper containing 3 [Source:HGNC Symbol;Acc:HGNC:550]	-	212	336	426	24	6	15	3.27662	3.98741	4.35803	0.281416	0.0786541	0.199157
ENSG00000203499	118.891	159.287	194.324	2.76115	3.0869	4.16865	157.501	3.3389	5.56825	2.43606e-16	1.92656e-13	IQANK1	8	143734140	143790644	+	4982	protein_coding	IQ motif and ankyrin repeat containing 1 [Source:HGNC Symbol;Acc:HGNC:49576]	-	98	171	242	3	3	4	1.37542	1.84275	2.2481	0.0319431	0.0357117	0.0482261
ENSG00000066032	20.6239	4.6575	4.01497	249.424	350.878	326.196	9.76545	308.833	-5.04337	3.25945e-16	2.48568e-13	CTNNA2	2	79185231	80648861	+	7535	protein_coding	catenin alpha 2 [Source:HGNC Symbol;Acc:HGNC:2510]	-	17	5	5	271	341	313	0.157753	0.0356255	0.0307107	1.90786	2.68389	2.49509
ENSG00000260011	195.32	203.999	169.432	6.44268	1.02897	0	189.584	2.49055	6.19311	4.05929e-16	2.9889e-13	AC132938.1	17	82381110	82382690	-	360	lincRNA	novel transcript	-	161	219	211	7	1	0	31.2706	32.66	27.1258	1.03147	0.164737	0
ENSG00000225855	1335.7	1200.7	1200.48	106.764	70.9988	161.535	1245.63	113.099	3.4615	5.34575e-16	3.7063e-13	RUSC1-AS1	1	155316863	155324176	-	3516	antisense	RUSC1 antisense RNA 1 [Source:HGNC Symbol;Acc:HGNC:26680]	-	1101	1289	1495	116	69	155	21.8953	19.6824	19.6787	1.75012	1.16384	2.64794
ENSG00000120738	3432.06	6785.98	7356.22	281.637	201.678	32.307	5858.09	171.874	5.09027	5.38757e-16	3.7063e-13	EGR1	5	138465490	138469315	+	3138	protein_coding	early growth response 1 [Source:HGNC Symbol;Acc:HGNC:3238]	zf-C2H2	2829	7285	9161	306	196	31	63.0366	124.638	135.112	5.17283	3.70421	0.593383
ENSG00000233175	376.083	380.984	464.13	33.1338	33.9559	45.8551	407.066	37.6483	3.43644	5.55433e-16	3.7063e-13	AC008105.1	17	45238028	45241734	-	2293	antisense	uncharacterized LOC107985040 [Source:NCBI gene;Acc:107985040]	-	310	409	578	36	33	44	9.45302	9.5762	11.6661	0.832833	0.853499	1.15259
ENSG00000145721	15.7712	15.8355	16.8629	190.519	334.415	242.824	16.1565	255.919	-3.98335	7.03021e-16	4.54897e-13	LIX1	5	97091867	97142872	-	4115	protein_coding	limb and CNS expressed 1 [Source:HGNC Symbol;Acc:HGNC:18581]	-	13	17	21	207	325	233	0.220895	0.221796	0.236185	2.66846	4.68389	3.40104
ENSG00000157168	594.453	357.696	458.509	25.7707	49.3905	30.2227	470.22	35.128	3.7443	8.76452e-16	5.50438e-13	NRG1	8	31639386	32767959	+	11328	protein_coding	neuregulin 1 [Source:HGNC Symbol;Acc:HGNC:7997]	-	490	384	571	28	48	29	3.02451	1.81992	2.33285	0.131119	0.251293	0.15377
ENSG00000142871	2756.32	2536.48	2669.15	266.911	311.777	422.075	2653.98	333.588	2.99236	1.04009e-15	6.34543e-13	CYR61	1	85580761	85583962	+	2455	protein_coding	cysteine rich angiogenic inducer 61 [Source:HGNC Symbol;Acc:HGNC:2654]	-	2272	2723	3324	290	303	405	64.7097	59.5484	62.6632	6.26623	7.31955	9.90899
ENSG00000150347	89.7746	59.616	70.6634	566.036	731.596	699.29	73.3514	665.641	-3.18532	2.29036e-15	1.3585e-12	ARID5B	10	61901300	62096944	+	9144	protein_coding	AT-rich interaction domain 5B [Source:HGNC Symbol;Acc:HGNC:17362]	ARID	74	64	88	615	711	671	0.565859	0.375766	0.445399	3.56778	4.61133	4.4077
ENSG00000260423	649.046	256.163	272.215	19.328	23.6663	9.37945	392.474	17.4579	4.48742	2.59946e-15	1.50017e-12	LINC02367	12	9367464	9397617	+	4388	lincRNA	long intergenic non-protein coding RNA 2367 [Source:HGNC Symbol;Acc:HGNC:53290]	-	535	275	339	21	23	9	8.52511	3.36465	3.5755	0.253871	0.310852	0.123197
ENSG00000100918	326.343	914.734	971.622	49.7007	44.2456	50.0237	737.566	47.99	3.94254	3.39476e-15	1.90759e-12	REC8	14	24171853	24180257	+	3844	protein_coding	REC8 meiotic recombination protein [Source:HGNC Symbol;Acc:HGNC:16879]	-	269	982	1210	54	43	48	4.89307	13.7152	14.5682	0.745195	0.663404	0.750039
ENSG00000138134	30.3293	13.9725	19.2718	230.096	332.357	442.919	21.1912	335.124	-3.99709	3.52247e-15	1.9286e-12	STAMBPL1	10	88879734	88975153	+	6323	protein_coding	STAM binding protein like 1 [Source:HGNC Symbol;Acc:HGNC:24105]	-	25	15	24	250	323	425	0.276458	0.127363	0.175667	2.09738	3.02951	4.03731
ENSG00000154783	49.74	48.438	42.5587	479.52	427.022	381.431	46.9122	429.324	-3.19648	3.83326e-15	2.00151e-12	FGD5	3	14810853	14934565	+	8093	protein_coding	FYVE, RhoGEF and PH domain containing 5 [Source:HGNC Symbol;Acc:HGNC:19117]	-	41	52	53	521	415	366	0.354231	0.344959	0.303089	3.41498	3.04111	2.71642
ENSG00000169885	194.107	667.886	728.315	31.293	13.3766	20.8432	530.103	21.8376	4.59838	3.8431e-15	2.00151e-12	CALML6	1	1914827	1917296	+	2321	protein_coding	calmodulin like 6 [Source:HGNC Symbol;Acc:HGNC:24193]	-	160	717	907	34	13	20	4.82012	16.5851	18.0857	0.777076	0.332171	0.517584
ENSG00000196932	13.3449	0.931501	7.22694	159.226	275.763	384.558	7.16777	273.182	-5.29159	4.72985e-15	2.35215e-12	TMEM26	10	61406643	61453450	-	6907	protein_coding	transmembrane protein 26 [Source:HGNC Symbol;Acc:HGNC:28550]	-	11	1	9	173	268	369	0.111357	0.00777293	0.0603054	1.32867	2.30111	3.20895
ENSG00000243716	8739.68	5159.58	6582.94	802.574	988.838	761.82	6827.4	851.077	3.00394	4.73669e-15	2.35215e-12	NPIPB5	16	22479121	22536521	+	10005	protein_coding	nuclear pore complex interacting protein family member B5 [Source:HGNC Symbol;Acc:HGNC:37233]	-	7204	5539	8198	872	961	731	50.3465	29.7227	37.9222	4.62337	5.69638	4.3886
ENSG00000134285	1191.33	1318.07	1536.13	195.121	184.185	189.673	1348.51	189.66	2.82999	5.42485e-15	2.63266e-12	FKBP11	12	48921518	48926474	-	4957	protein_coding	FK506 binding protein 11 [Source:HGNC Symbol;Acc:HGNC:18624]	-	982	1415	1913	212	179	182	13.8518	15.3254	17.8607	2.2687	2.14154	2.20535
ENSG00000130038	223.223	172.328	204.763	11.0446	1.02897	2.08432	200.105	4.7193	5.37143	8.57984e-15	4.07123e-12	CRACR2A	12	3606633	3764819	-	12466	protein_coding	calcium release activated channel regulator 2A [Source:HGNC Symbol;Acc:HGNC:28657]	-	184	185	255	12	1	2	1.03206	0.796744	0.946708	0.0510639	0.00475736	0.00963671
ENSG00000215440	95.8404	328.82	340.469	9.20383	6.17381	10.4216	255.043	8.59975	4.89125	1.05932e-14	4.91731e-12	NPEPL1	20	58689131	58719238	+	7641	protein_coding	aminopeptidase like 1 [Source:HGNC Symbol;Acc:HGNC:16244]	-	79	353	424	10	6	10	0.722919	2.48027	2.56814	0.069424	0.0465687	0.0786096
ENSG00000255182	194.107	722.844	840.734	36.8153	17.4925	17.7167	585.895	24.0082	4.60546	1.49249e-14	6.78067e-12	AC084125.2	8	144495458	144505444	-	4894	processed_transcript	novel transcript, antisense to PPP1R16A	-	160	776	1047	40	17	17	2.28596	8.51279	9.90115	0.433567	0.206005	0.208646
ENSG00000234771	633.275	1241.69	1218.94	125.172	58.6512	54.1924	1031.3	79.3386	3.6984	4.76463e-14	2.11956e-11	SLC25A25-AS1	9	128108581	128118693	-	6391	antisense	SLC25A25 antisense RNA 1 [Source:HGNC Symbol;Acc:HGNC:27844]	-	522	1333	1518	136	57	52	5.71103	11.1979	10.9927	1.12883	0.528931	0.48872
ENSG00000186567	782.495	1464.32	1739.28	100.322	85.4044	164.661	1328.7	116.796	3.50885	5.27243e-14	2.2976e-11	CEACAM19	19	44662278	44684359	+	5203	protein_coding	carcinoembryonic antigen related cell adhesion molecule 19 [Source:HGNC Symbol;Acc:HGNC:31951]	-	645	1572	2166	109	83	158	8.668	16.2208	19.2667	1.1113	0.946057	1.82402
ENSG00000204172	1175.56	1029.31	1088.06	143.58	164.635	188.631	1097.64	165.615	2.72888	1.17171e-13	5.00389e-11	AGAP9	10	47501854	47523638	-	2387	protein_coding	ArfGAP with GTPase domain, ankyrin repeat and PH domain 9 [Source:HGNC Symbol;Acc:HGNC:23463]	-	969	1105	1355	156	160	181	28.3847	24.8533	26.2718	3.46682	3.97521	4.55462
ENSG00000258839	305.719	1639.44	1508.02	69.0287	44.2456	59.4032	1151.06	57.5592	4.3215	1.23591e-13	5.17459e-11	MC1R	16	89912119	89920977	+	5566	protein_coding	melanocortin 1 receptor [Source:HGNC Symbol;Acc:HGNC:6929]	-	252	1760	1878	75	43	57	3.1657	16.9763	15.6155	0.714789	0.458161	0.615117
ENSG00000129317	29.1161	28.8765	20.0748	229.175	384.834	265.751	26.0225	293.254	-3.50063	1.37851e-13	5.66063e-11	PUS7L	12	43718993	43758817	-	14037	protein_coding	pseudouridylate synthase 7 like [Source:HGNC Symbol;Acc:HGNC:25276]	-	24	31	25	249	374	255	0.11955	0.118566	0.0824269	0.940989	1.58012	1.09117
ENSG00000126562	271.75	515.12	621.517	28.5319	15.4345	46.8973	469.462	30.2879	3.95601	1.6204e-13	6.52839e-11	WNK4	17	42780678	42796936	+	5089	protein_coding	WNK lysine deficient protein kinase 4 [Source:HGNC Symbol;Acc:HGNC:14544]	-	224	553	774	31	15	45	3.07771	5.83401	7.03901	0.323139	0.174804	0.531136
ENSG00000073605	1418.2	1151.33	1204.49	134.376	145.085	221.98	1258.01	167.147	2.91245	1.83031e-13	7.23754e-11	GSDMB	17	39904595	39919854	-	5905	protein_coding	gasdermin B [Source:HGNC Symbol;Acc:HGNC:23690]	-	1169	1236	1500	146	141	213	13.8423	11.2376	11.7564	1.31157	1.41609	2.16663
ENSG00000184226	4.85268	9.31501	10.4389	123.331	176.983	159.451	8.2022	153.255	-4.19495	1.9085e-13	7.4095e-11	PCDH9	13	66302834	67230445	-	30944	protein_coding	protocadherin 9 [Source:HGNC Symbol;Acc:HGNC:8661]	-	4	10	13	134	172	153	0.0090385	0.0173499	0.0194433	0.229714	0.329644	0.296989
ENSG00000259710	246.274	190.958	525.961	15.6465	25.7242	16.6746	321.064	19.3484	4.05566	1.94572e-13	7.41908e-11	NUTF2P6	15	35282596	35282980	+	385	processed_pseudogene	nuclear transport factor 2 pseudogene 6 [Source:HGNC Symbol;Acc:HGNC:50455]	-	203	205	655	17	25	16	36.8679	28.5869	78.7379	2.34233	3.85099	2.49623
ENSG00000166482	78.8561	210.519	185.492	1533.36	1390.14	1998.87	158.289	1640.79	-3.37056	2.27973e-13	8.48612e-11	MFAP4	17	19383442	19387240	-	2152	protein_coding	microfibril associated protein 4 [Source:HGNC Symbol;Acc:HGNC:7035]	-	65	226	231	1666	1351	1918	2.11195	5.6382	4.9679	41.067	37.2311	53.5343
ENSG00000185864	600.519	775.008	1150.69	61.6657	108.042	40.6443	842.072	70.1172	3.58683	2.33259e-13	8.48612e-11	NPIPB4	16	21834569	21880827	-	7773	protein_coding	nuclear pore complex interacting protein family member B4 [Source:HGNC Symbol;Acc:HGNC:41985]	-	495	832	1433	67	105	39	4.45276	5.74657	8.53219	0.457242	0.801113	0.301371
ENSG00000284707	167.417	453.641	550.051	31.293	19.5504	19.8011	390.37	23.5482	4.04923	2.35742e-13	8.48612e-11	AC079781.5	7	97851688	97972985	-	4295	processed_transcript	novel transcript	-	138	487	685	34	19	19	2.24662	6.08751	7.38126	0.419929	0.262351	0.265715
ENSG00000268189	288.734	106.191	110.813	7.36307	3.0869	4.16865	168.58	4.87287	5.097	2.38452e-13	8.48612e-11	AC005785.1	19	15379076	15381194	+	1911	processed_transcript	novel transcript, antisense to AKAP8 and AKAP8L	-	238	114	138	8	3	4	8.70821	3.20272	3.34212	0.22207	0.0931008	0.125726
ENSG00000179532	2618.02	4997.5	6296.27	485.042	472.296	199.053	4637.26	385.464	3.58846	2.83848e-13	9.93607e-11	DNHD1	11	6497260	6593758	+	19629	protein_coding	dynein heavy chain domain 1 [Source:HGNC Symbol;Acc:HGNC:26532]	-	2158	5365	7841	527	459	191	7.68716	14.6739	18.4874	1.4242	1.38678	0.584469
ENSG00000128918	0	6.5205	3.21197	109.526	135.824	144.86	3.24416	130.07	-5.25776	3.48388e-13	1.19986e-10	ALDH1A2	15	57953424	58497866	-	8622	protein_coding	aldehyde dehydrogenase 1 family member A2 [Source:HGNC Symbol;Acc:HGNC:15472]	-	0	7	4	119	132	139	0	0.0435877	0.0214711	0.732148	0.907944	0.968351
ENSG00000198520	283.882	789.912	946.729	52.4618	27.7821	54.1924	673.508	44.8121	3.90973	3.68904e-13	1.25035e-10	ARMH1	1	44674692	44725591	+	3290	protein_coding	armadillo-like helical domain containing 1 [Source:HGNC Symbol;Acc:HGNC:34345]	-	234	848	1179	57	27	52	4.97316	13.838	16.5852	0.919049	0.486699	0.949365
ENSG00000198223	872.269	1248.21	1508.82	107.685	93.6361	187.589	1209.77	129.637	3.22312	4.11187e-13	1.37189e-10	CSF2RA	X	1268800	1310381	+	3830	protein_coding	colony stimulating factor 2 receptor alpha subunit [Source:HGNC Symbol;Acc:HGNC:2435]	-	719	1340	1879	117	91	180	13.1263	18.7837	22.7055	1.62049	1.40908	2.82293
ENSG00000256673	459.791	434.079	575.746	62.5861	41.1587	69.8248	489.872	57.8565	3.0818	4.49248e-13	1.47581e-10	AC141557.1	12	9398355	9414851	-	400	unprocessed_pseudogene	ovostatin (OVOS) pseudogene	-	379	466	717	68	40	67	66.2509	62.5461	82.9588	9.01797	5.93052	10.061
ENSG00000204149	2429.98	1650.62	1924.78	199.723	247.981	350.166	2001.79	265.957	2.91237	4.99993e-13	1.5995e-10	AGAP6	10	49982190	50010499	+	3160	protein_coding	ArfGAP with GTPase domain, ankyrin repeat and PH domain 6 [Source:HGNC Symbol;Acc:HGNC:23466]	-	2003	1772	2397	217	241	336	44.3207	30.1058	35.1062	3.64278	4.52296	6.38672
ENSG00000143320	294.8	281.313	322.803	1777.26	1585.64	2007.2	299.639	1790.03	-2.57843	5.0321e-13	1.5995e-10	CRABP2	1	156699606	156705816	-	1100	protein_coding	cellular retinoic acid binding protein 2 [Source:HGNC Symbol;Acc:HGNC:2339]	-	243	302	402	1931	1541	1926	15.4464	14.7397	16.9136	93.1214	83.0812	105.169
ENSG00000112812	6331.53	6921.05	7336.95	1028.99	950.767	437.708	6863.18	805.821	3.0902	5.09372e-13	1.5995e-10	PRSS16	6	27247701	27256624	+	5290	protein_coding	serine protease 16 [Source:HGNC Symbol;Acc:HGNC:9480]	-	5219	7430	9137	1118	924	420	68.9834	75.4062	79.9376	11.211	10.3588	4.76892
ENSG00000213903	1137.95	1994.34	2375.25	234.698	233.576	139.65	1835.85	202.641	3.17937	6.1511e-13	1.90354e-10	LTB4R	14	24311450	24318036	+	4465	protein_coding	leukotriene B4 receptor [Source:HGNC Symbol;Acc:HGNC:6713]	-	938	2141	2958	255	227	134	14.6891	25.7436	30.6605	3.02955	3.01507	1.80264
ENSG00000164344	310.572	158.355	151.766	4.60192	16.4635	5.21081	206.897	8.75874	4.56786	6.5046e-13	1.98418e-10	KLKB1	4	186208979	186258471	+	2953	protein_coding	kallikrein B1 [Source:HGNC Symbol;Acc:HGNC:6371]	-	256	170	189	5	16	5	6.06163	3.09072	2.96211	0.0898186	0.321329	0.101703
ENSG00000117791	594.453	289.697	322.803	30.3726	45.2746	20.8432	402.318	32.1635	3.64383	6.71763e-13	2.0203e-10	2002-03-01	1	220748225	220784815	+	2597	protein_coding	mitochondrial amidoxime reducing component 2 [Source:HGNC Symbol;Acc:HGNC:26064]	-	490	311	402	33	44	20	13.1928	6.42928	7.16403	0.674065	1.00479	0.462577
ENSG00000166670	39113.8	24160.3	25794.6	3306.02	4160.12	5111.8	29689.6	4192.65	2.82403	6.97828e-13	2.06954e-10	MMP10	11	102770503	102780628	-	1758	protein_coding	matrix metallopeptidase 10 [Source:HGNC Symbol;Acc:HGNC:7156]	-	32241	25937	32123	3592	4043	4905	1282.34	792.091	845.669	108.387	136.389	167.589
ENSG00000258102	515.597	924.049	904.974	96.6402	96.723	105.258	781.54	99.5405	2.9737	9.0987e-13	2.66143e-10	MAP1LC3B2	12	116548105	116576448	+	1767	protein_coding	microtubule associated protein 1 light chain 3 beta 2 [Source:HGNC Symbol;Acc:HGNC:34390]	-	425	992	1127	105	94	101	16.8176	30.1404	29.5182	3.15219	3.15489	3.43329
ENSG00000169246	935.354	554.243	1014.18	82.8345	107.013	118.806	834.593	102.885	3.02082	1.21249e-12	3.49869e-10	NPIPB3	16	21402237	21448567	-	4717	protein_coding	nuclear pore complex interacting protein family member B3 [Source:HGNC Symbol;Acc:HGNC:28989]	-	771	595	1263	90	104	114	11.4288	6.77213	12.392	1.01213	1.30756	1.45166
ENSG00000226416	161.352	185.369	252.943	7.36307	11.3186	20.8432	199.888	13.175	3.93244	1.49798e-12	4.26486e-10	MRPL23-AS1	11	1983237	1989920	-	1876	antisense	MRPL23 antisense RNA 1 [Source:HGNC Symbol;Acc:HGNC:42812]	-	133	199	315	8	11	20	4.95714	5.69501	7.77107	0.226213	0.347739	0.640358
ENSG00000136531	922.009	500.216	542.021	21.1688	38.0718	80.2464	654.749	46.4957	3.81851	1.67594e-12	4.66712e-10	SCN2A	2	165194993	165392310	+	23695	protein_coding	sodium voltage-gated channel alpha subunit 2 [Source:HGNC Symbol;Acc:HGNC:10588]	-	760	537	675	23	37	77	2.24269	1.21672	1.31841	0.0514909	0.0926058	0.195191
ENSG00000156711	197.747	266.409	325.212	31.293	25.7242	20.8432	263.123	25.9535	3.34041	1.68299e-12	4.66712e-10	MAPK13	6	36127809	36144524	+	7197	protein_coding	mitogen-activated protein kinase 13 [Source:HGNC Symbol;Acc:HGNC:6875]	-	163	286	405	34	25	20	1.58361	2.13348	2.60439	0.250604	0.206007	0.166919
ENSG00000272144	287.521	176.054	199.142	9.20383	9.26071	25.0119	220.906	14.4921	3.93532	3.14951e-12	8.62199e-10	AC025171.4	5	43061395	43062441	+	1047	lincRNA	novel transcript	-	237	189	248	10	9	24	15.8276	9.69146	10.9625	0.506656	0.509787	1.37686
ENSG00000258472	708.491	1016.27	1369.1	142.659	67.9119	41.6865	1031.29	84.0859	3.6144	3.41605e-12	9.23327e-10	AC005726.1	17	28455752	28614197	-	3218	protein_coding	novel protein	-	584	1091	1705	155	66	40	12.6894	18.2017	24.5212	2.55509	1.21633	0.746621
ENSG00000076770	8.49219	7.452	8.83293	97.5606	164.635	135.481	8.25904	132.559	-4.00347	3.92258e-12	1.04699e-09	MBNL3	X	132369317	132489968	-	12199	protein_coding	muscleblind like splicing regulator 3 [Source:HGNC Symbol;Acc:HGNC:20564]	-	7	8	11	106	160	130	0.0401224	0.0352079	0.0417322	0.460937	0.777837	0.640096
ENSG00000166268	354.246	102.465	110.01	3.68153	3.0869	10.4216	188.907	5.73002	5.04948	4.12446e-12	1.08728e-09	MYRFL	12	69825304	69959097	+	3524	protein_coding	myelin regulatory factor like [Source:HGNC Symbol;Acc:HGNC:26316]	NDT80/PhoG	292	110	137	4	3	10	5.79375	1.67583	1.79923	0.0602121	0.0504869	0.170447
ENSG00000130649	1061.52	747.063	946.729	104.003	144.056	159.451	918.439	135.837	2.75796	4.20929e-12	1.09611e-09	CYP2E1	10	133520406	133561220	+	9621	protein_coding	cytochrome P450 family 2 subfamily E member 1 [Source:HGNC Symbol;Acc:HGNC:2631]	-	875	802	1179	113	140	153	6.35917	4.47536	5.67148	0.623043	0.86298	0.955206
ENSG00000161509	75.2165	380.984	385.437	9.20383	9.26071	16.6746	280.546	11.713	4.58696	4.62558e-12	1.19e-09	GRIN2C	17	74842023	74861504	-	8574	protein_coding	glutamate ionotropic receptor NMDA type subunit 2C [Source:HGNC Symbol;Acc:HGNC:4587]	-	62	409	480	10	9	16	0.505616	2.56103	2.59096	0.0618694	0.0622518	0.112089
ENSG00000213199	697.573	1701.85	2170.49	151.863	59.6802	144.86	1523.31	118.801	3.68037	4.71265e-12	1.19797e-09	ASIC3	7	151048292	151052756	+	2748	protein_coding	acid sensing ion channel subunit 3 [Source:HGNC Symbol;Acc:HGNC:101]	-	575	1827	2703	165	58	139	14.6307	35.6941	45.5232	3.18513	1.25171	3.03825
ENSG00000176945	191.681	312.053	350.105	8.28345	6.17381	30.2227	284.613	14.8933	4.26367	5.20172e-12	1.29275e-09	MUC20	3	195720882	195741123	+	4249	protein_coding	mucin 20, cell surface associated [Source:HGNC Symbol;Acc:HGNC:23282]	-	158	335	436	9	6	29	2.60006	4.23284	4.74901	0.112361	0.0837447	0.409956
ENSG00000204248	378.509	2385.57	2427.45	103.083	79.2305	112.553	1730.51	98.289	4.13825	5.20662e-12	1.29275e-09	COL11A2	6	33162681	33192499	-	6740	protein_coding	collagen type XI alpha 2 chain [Source:HGNC Symbol;Acc:HGNC:2187]	-	312	2561	3023	112	77	108	3.23674	20.3997	20.7578	0.881491	0.677523	0.962476
ENSG00000088538	2533.1	2184.37	2657.11	438.102	496.992	443.961	2458.19	459.685	2.41894	5.30944e-12	1.30313e-09	DOCK3	3	50675241	51384198	+	8755	protein_coding	dedicator of cytokinesis 3 [Source:HGNC Symbol;Acc:HGNC:2989]	-	2088	2345	3309	476	483	426	16.6758	14.3801	17.4922	2.8841	3.27178	2.92267
ENSG00000173261	264.471	99.6706	104.389	9.20383	5.14484	3.12648	156.177	5.82505	4.72836	5.43141e-12	1.31792e-09	PLAC8L1	5	146084386	146104369	-	656	protein_coding	PLAC8 like 1 [Source:HGNC Symbol;Acc:HGNC:31746]	-	218	107	130	10	5	3	23.2362	8.75698	9.17155	0.808641	0.452022	0.27469
ENSG00000224376	77.6429	168.602	170.235	9.20383	5.14484	3.12648	138.826	5.82505	4.56276	5.65592e-12	1.35698e-09	AC017104.1	2	231388976	231394991	+	1597	processed_transcript	novel transcript	-	64	181	212	10	5	3	2.80213	6.08482	6.14376	0.332166	0.185677	0.112835
ENSG00000125740	236.568	551.448	527.567	32.2134	54.5353	35.4335	438.528	40.7274	3.43092	5.7916e-12	1.37409e-09	FOSB	19	45467995	45475179	+	5553	protein_coding	FosB proto-oncogene, AP-1 transcription factor subunit [Source:HGNC Symbol;Acc:HGNC:3797]	TF_bZIP	195	592	657	35	53	34	2.45539	5.72359	5.47571	0.334349	0.566032	0.367771
ENSG00000145808	0	0	2.40898	83.7549	119.36	184.463	0.802994	129.193	-7.12693	7.46977e-12	1.75277e-09	ADAMTS19	5	129460265	129738683	+	5408	protein_coding	ADAM metallopeptidase with thrombospondin type 1 motif 19 [Source:HGNC Symbol;Acc:HGNC:17111]	-	0	0	3	91	116	177	0	0	0.0256737	0.892616	1.27208	1.96591
ENSG00000108515	5652.16	8307.12	9586.14	1502.99	1069.1	1182.85	7848.47	1251.65	2.64857	9.42865e-12	2.18837e-09	ENO3	17	4948092	4957131	+	4292	protein_coding	enolase 3 [Source:HGNC Symbol;Acc:HGNC:3354]	-	4659	8918	11938	1633	1039	1135	75.9007	111.553	128.729	20.183	14.3565	15.8841
ENSG00000107242	41.2478	32.6025	22.4838	262.309	377.631	244.908	32.1114	294.949	-3.20943	1.03411e-11	2.37434e-09	PIP5K1B	9	68705414	69009176	+	4918	protein_coding	phosphatidylinositol-4-phosphate 5-kinase type 1 beta [Source:HGNC Symbol;Acc:HGNC:8995]	-	34	35	28	285	367	235	0.483396	0.382079	0.263495	3.07409	4.42558	2.87015
ENSG00000234062	440.381	326.025	368.574	54.3026	58.6512	51.0659	378.327	54.6732	2.79016	1.09369e-11	2.48443e-09	AL390879.1	X	136909395	137021630	+	3389	transcribed_unprocessed_pseudogene	transmembrane 9 superfamily member 2 (TM9SF2) pseudogene	-	363	350	459	59	57	49	7.48941	5.54461	6.26822	0.923507	0.997462	0.868461
ENSG00000180422	47.3136	212.382	216.005	5.5223	0	1.04216	158.567	2.18815	6.13549	1.18279e-11	2.65855e-09	LINC00304	16	89159146	89164245	+	3961	lincRNA	long intergenic non-protein coding RNA 304 [Source:HGNC Symbol;Acc:HGNC:26713]	-	39	228	269	6	0	1	0.68845	3.09033	3.14304	0.0803537	0	0.0151643
ENSG00000165966	378.509	152.766	142.933	6.44268	15.4345	16.6746	224.736	12.8506	4.13334	1.35423e-11	3.01218e-09	PDZRN4	12	41188448	41574724	+	4723	protein_coding	PDZ domain containing ring finger 4 [Source:HGNC Symbol;Acc:HGNC:30552]	-	312	164	178	7	15	16	4.61902	1.86423	1.74424	0.0786212	0.18835	0.203483
ENSG00000241839	814.037	2832.69	3346.88	252.185	124.505	174.041	2331.2	183.577	3.66635	1.41426e-11	3.11327e-09	PLEKHO2	15	64841883	64868007	+	3726	protein_coding	pleckstrin homology domain containing O2 [Source:HGNC Symbol;Acc:HGNC:30026]	-	671	3041	4168	274	121	167	12.5919	43.8175	51.7712	3.90092	1.92591	2.69215
ENSG00000185684	1931.37	1689.74	1883.82	275.195	306.632	401.232	1834.98	327.686	2.48564	1.5826e-11	3.4483e-09	EP400P1	12	132084283	132131639	+	12817	transcribed_unprocessed_pseudogene	EP400 pseudogene 1 [Source:HGNC Symbol;Acc:HGNC:26602]	-	1592	1814	2346	299	298	385	8.68499	7.59845	8.4712	1.2375	1.37887	1.80427
ENSG00000188107	4391.68	1196.05	1234.2	143.58	166.693	217.812	2273.97	176.028	3.69131	1.64851e-11	3.55562e-09	EYS	6	63719980	65707225	-	17070	protein_coding	eyes shut homolog (Drosophila) [Source:HGNC Symbol;Acc:HGNC:21555]	-	3620	1284	1537	156	162	209	14.8282	4.03837	4.16719	0.484787	0.562826	0.735426
ENSG00000078596	50.9531	50.301	71.4664	364.472	423.935	862.91	57.5735	550.439	-3.25386	1.69686e-11	3.58865e-09	ITM2A	X	79360384	79367667	-	2051	protein_coding	integral membrane protein 2A [Source:HGNC Symbol;Acc:HGNC:6173]	-	42	54	89	396	412	828	1.43185	1.41352	2.00829	10.2421	11.9131	24.2488
ENSG00000275898	186.828	129.479	129.282	8.28345	9.26071	15.6324	148.53	11.0589	3.75131	1.72028e-11	3.58865e-09	AC125603.4	12	116580974	116583672	+	2699	lincRNA	novel transcript	-	154	139	161	9	9	15	3.98961	2.76494	2.76074	0.176888	0.197757	0.333822
ENSG00000129646	650.259	1389.8	1687.09	175.793	119.36	135.481	1242.38	143.545	3.11346	1.72578e-11	3.58865e-09	QRICH2	17	76274049	76307998	-	5775	protein_coding	glutamine rich 2 [Source:HGNC Symbol;Acc:HGNC:25326]	-	536	1492	2101	191	116	130	6.48971	13.8705	16.8375	1.75445	1.19124	1.35213
ENSG00000188643	0	2.7945	6.42395	88.3568	110.1	135.481	3.07282	111.312	-5.07417	1.73105e-11	3.58865e-09	S100A16	1	153606886	153613145	-	1701	protein_coding	S100 calcium binding protein A16 [Source:HGNC Symbol;Acc:HGNC:20441]	-	0	3	8	96	107	130	0	0.0946872	0.217665	2.99383	3.73055	4.59055
ENSG00000223959	2607.1	1650.62	2420.22	358.949	328.241	435.623	2225.98	374.271	2.57229	2.23534e-11	4.58494e-09	AFG3L1P	16	89972586	90002161	+	9532	transcribed_unitary_pseudogene	AFG3 like matrix AAA peptidase subunit 1, pseudogene [Source:HGNC Symbol;Acc:HGNC:314]	-	2149	1772	3014	390	319	418	15.764	9.98054	14.634	2.1704	1.98472	2.63401
ENSG00000165810	7809.18	7645.76	7784.22	1812.23	1170.97	1215.16	7746.38	1399.45	2.46854	2.25457e-11	4.58494e-09	BTNL9	5	181040225	181061523	+	5565	protein_coding	butyrophilin like 9 [Source:HGNC Symbol;Acc:HGNC:24176]	-	6437	8208	9694	1969	1138	1166	80.8781	79.1856	80.6197	18.769	12.1275	12.5852
ENSG00000091513	137.088	123.89	167.826	9.20383	12.3476	14.5903	142.934	12.0472	3.57394	2.79095e-11	5.62219e-09	TF	3	133745956	133796640	+	26199	protein_coding	transferrin [Source:HGNC Symbol;Acc:HGNC:11740]	-	113	133	209	10	12	14	0.301583	0.272547	0.369203	0.0202477	0.0271637	0.0320974
ENSG00000188599	405.199	420.107	418.36	63.5064	67.9119	35.4335	414.555	55.6173	2.89682	2.89597e-11	5.77922e-09	NPIPP1	16	15104312	15123498	-	1437	transcribed_unprocessed_pseudogene	nuclear pore complex interacting protein pseudogene 1 [Source:HGNC Symbol;Acc:HGNC:35407]	-	334	451	521	69	66	34	16.2518	16.8498	16.7797	2.54714	2.72383	1.42118
ENSG00000182685	191.681	760.104	779.707	57.0638	34.9849	31.2648	577.164	41.1045	3.81033	2.99479e-11	5.92108e-09	BRICD5	16	2209253	2211950	-	2083	protein_coding	BRICHOS domain containing 5 [Source:HGNC Symbol;Acc:HGNC:28309]	-	158	816	971	62	34	30	5.30372	21.0317	21.5741	1.57893	0.968016	0.865083
ENSG00000264112	4204.85	2828.97	3052.18	451.908	482.586	712.838	3362	549.111	2.61422	3.34397e-11	6.49807e-09	AC015813.1	17	57989039	57994850	-	5812	lincRNA	novel transcript	-	3466	3037	3801	491	469	684	41.698	28.0539	30.2674	4.48142	4.78564	7.06898
ENSG00000101104	14850.4	17366	21086.6	3663.12	3124.98	2107.25	17767.7	2965.12	2.58307	3.34748e-11	6.49807e-09	PABPC1L	20	44910062	44959035	+	4984	protein_coding	poly(A) binding protein cytoplasmic 1 like [Source:HGNC Symbol;Acc:HGNC:15797]	-	12241	18643	26260	3980	3037	2022	171.732	200.822	243.848	42.3609	36.1376	24.3685
ENSG00000114251	27.9029	15.8355	18.4689	191.44	266.503	163.619	20.7358	207.187	-3.33309	3.58451e-11	6.8955e-09	WNT5A	3	55465715	55490539	-	7397	protein_coding	Wnt family member 5A [Source:HGNC Symbol;Acc:HGNC:12784]	-	23	17	23	208	259	157	0.217413	0.123386	0.143905	1.49165	2.07652	1.27488
ENSG00000063127	1306.58	1154.13	1381.15	186.838	226.373	276.173	1280.62	229.794	2.47891	3.88838e-11	7.41326e-09	SLC6A16	19	49289638	49325225	-	3599	protein_coding	solute carrier family 6 member 16 [Source:HGNC Symbol;Acc:HGNC:13622]	-	1077	1239	1720	203	220	265	20.9241	18.4826	22.1182	2.99208	3.62522	4.42273
ENSG00000225756	144.367	448.983	584.579	38.6561	21.6083	23.9697	392.643	28.078	3.80415	4.3179e-11	8.15929e-09	DBH-AS1	9	133654586	133657313	-	2139	antisense	DBH antisense RNA 1 [Source:HGNC Symbol;Acc:HGNC:24155]	-	119	482	728	42	21	23	3.88999	12.0979	15.7516	1.04159	0.582239	0.645867
ENSG00000010310	522.876	1798.73	1832.43	172.112	95.694	85.4572	1384.68	117.754	3.55503	4.44316e-11	8.32236e-09	GIPR	19	45668244	45683724	+	4736	protein_coding	gastric inhibitory polypeptide receptor [Source:HGNC Symbol;Acc:HGNC:4271]	-	431	1931	2282	187	93	82	6.36324	21.8899	22.3001	2.09454	1.16457	1.03999
ENSG00000273066	524.089	613.859	672.909	99.4014	84.3754	117.764	603.619	100.514	2.58677	4.48958e-11	8.33156e-09	AL355987.4	9	136799223	136810042	+	4335	processed_transcript	novel transcript	-	432	659	838	108	82	113	6.96799	8.16151	8.9466	1.32158	1.12181	1.56572
ENSG00000225828	296.014	595.229	720.285	65.3472	47.3325	70.867	537.176	61.1822	3.13494	4.52611e-11	8.33156e-09	FAM229A	1	32361270	32364278	-	2845	protein_coding	family with sequence similarity 229 member A [Source:HGNC Symbol;Acc:HGNC:44652]	-	244	639	897	71	46	68	5.99681	12.0585	14.5919	1.32384	0.958889	1.43566
ENSG00000277701	118.891	140.657	156.584	15.6465	6.17381	7.29513	138.71	9.70515	3.82634	5.32464e-11	9.71769e-09	AC159540.2	2	97281904	97291780	+	3067	lincRNA	novel transcript	-	98	151	195	17	6	7	2.23422	2.64324	2.94255	0.294032	0.116019	0.137091
ENSG00000185291	578.682	1348.81	1255.08	119.65	68.9409	156.324	1060.86	114.972	3.20629	5.60808e-11	1.01482e-08	IL3RA	X	1336616	1382689	+	1710	protein_coding	interleukin 3 receptor subunit alpha [Source:HGNC Symbol;Acc:HGNC:6012]	-	477	1448	1563	130	67	150	19.5045	45.4618	42.3025	4.0328	2.32366	5.26891
ENSG00000099338	1040.9	2021.36	2452.34	235.618	155.374	291.805	1838.2	227.599	3.01401	6.10483e-11	1.09543e-08	CATSPERG	19	38335775	38370943	+	9190	protein_coding	cation channel sperm associated auxiliary subunit gamma [Source:HGNC Symbol;Acc:HGNC:25243]	-	858	2170	3054	256	151	280	6.52807	12.6771	15.38	1.47769	0.974438	1.83007
ENSG00000164096	418.544	326.025	302.729	3089.73	3178.48	1399.62	349.099	2555.94	-2.8729	6.37943e-11	1.13517e-08	C4orf3	4	119296419	119304445	-	3148	protein_coding	chromosome 4 open reading frame 3 [Source:HGNC Symbol;Acc:HGNC:19225]	-	345	350	377	3357	3089	1343	7.66297	5.96908	5.54255	56.5687	58.1937	25.6252
ENSG00000249437	346.967	220.766	723.497	26.6911	34.9849	48.9816	430.41	36.8859	3.54735	7.47525e-11	1.31916e-08	NAIP	5	70968483	71025114	-	9513	protein_coding	NLR family apoptosis inhibitory protein [Source:HGNC Symbol;Acc:HGNC:7634]	-	286	237	901	29	34	47	2.10214	1.33753	4.38339	0.161711	0.21196	0.296761
ENSG00000172232	257.192	2380.92	2559.14	120.57	61.7381	78.1621	1732.42	86.8235	4.31808	8.47098e-11	1.47569e-08	AZU1	19	825097	832018	+	1783	protein_coding	azurocidin 1 [Source:HGNC Symbol;Acc:HGNC:913]	-	212	2556	3187	131	60	75	8.31376	76.9633	82.7244	3.89744	1.99569	2.5266
ENSG00000204681	4253.37	5427.85	6729.89	1163.36	890.057	680.531	5470.37	911.318	2.58553	8.50044e-11	1.47569e-08	GABBR1	6	29555629	29633976	-	8470	protein_coding	gamma-aminobutyric acid type B receptor subunit 1 [Source:HGNC Symbol;Acc:HGNC:4070]	-	3506	5827	8381	1264	865	653	28.9428	36.9348	45.7947	7.91632	6.05656	4.6308
ENSG00000269918	424.61	359.559	342.075	65.3472	62.7671	50.0237	375.415	59.3793	2.65909	8.76762e-11	1.5098e-08	AF131215.6	8	11104691	11106704	-	2014	sense_intronic	novel transcript	-	350	386	426	71	61	48	12.1513	10.2897	9.78934	1.87007	1.79624	1.43155
ENSG00000240219	189.255	213.314	248.125	17.4873	19.5504	2.08432	216.898	13.0407	4.05084	9.59216e-11	1.63857e-08	AL512306.2	1	204626775	204629712	+	2219	lincRNA	novel transcript	-	156	229	309	19	19	2	4.91564	5.54054	6.44472	0.454209	0.507796	0.0541376
ENSG00000163354	178.336	350.244	468.948	40.4969	31.898	17.7167	332.509	30.0372	3.46683	1.03355e-10	1.75154e-08	DCST2	1	155018520	155033781	-	3071	protein_coding	DC-STAMP domain containing 2 [Source:HGNC Symbol;Acc:HGNC:26562]	-	147	376	584	44	31	17	3.34696	6.57328	8.80108	0.760033	0.598653	0.332503
ENSG00000205025	75.2165	68.931	74.6784	0	0	0	72.942	0	8.63754	1.05378e-10	1.77176e-08	OR5G5P	11	56801856	56820422	-	1403	transcribed_unprocessed_pseudogene	olfactory receptor family 5 subfamily G member 5 pseudogene [Source:HGNC Symbol;Acc:HGNC:15289]	-	62	74	93	0	0	0	3.08992	2.83171	3.06781	0	0	0
ENSG00000204305	969.323	2047.44	2355.98	199.723	136.853	293.889	1790.91	210.155	3.09159	1.11774e-10	1.86461e-08	AGER	6	32180968	32184324	-	2077	protein_coding	advanced glycosylation end-product specific receptor [Source:HGNC Symbol;Acc:HGNC:320]	-	799	2198	2934	217	133	282	26.8982	56.8153	65.3773	5.54221	3.79759	8.15527
ENSG00000100031	1128.25	2966.83	3154.96	346.984	250.039	300.142	2416.68	299.055	3.01461	1.28953e-10	2.13453e-08	GGT1	22	24583750	24629005	+	4434	protein_coding	gamma-glutamyltransferase 1 [Source:HGNC Symbol;Acc:HGNC:4250]	-	930	3185	3929	377	243	288	14.6656	38.5645	41.01	4.5103	3.25015	3.90142
ENSG00000167676	355.459	1894.67	2267.65	138.057	67.9119	32.307	1505.93	79.4255	4.24354	1.42663e-10	2.3433e-08	PLIN4	19	4502180	4518465	-	6502	protein_coding	perilipin 4 [Source:HGNC Symbol;Acc:HGNC:29393]	-	293	2034	2824	150	66	31	3.15089	16.7949	20.1011	1.22378	0.601991	0.286379
ENSG00000157227	231.715	636.215	646.41	63.5064	30.869	51.0659	504.78	48.4805	3.37955	1.4572e-10	2.37523e-08	MMP14	14	22836557	22849027	+	4464	protein_coding	matrix metallopeptidase 14 [Source:HGNC Symbol;Acc:HGNC:7160]	-	191	683	805	69	30	49	2.99173	8.2143	8.34593	0.819945	0.398557	0.659322
ENSG00000241170	403.986	168.602	199.142	11.965	24.6952	28.1384	257.243	21.5995	3.57712	1.52772e-10	2.47131e-08	AP001992.1	11	74876286	74920022	+	1532	transcribed_processed_pseudogene	ribosomal protein L31 (RPL31) pseudogene	-	333	181	248	13	24	27	15.1984	6.34299	7.49197	0.450137	0.929064	1.0586
ENSG00000175265	17986.5	12687	14143.9	2892.76	3227.87	1922.79	14939.1	2681.14	2.47814	1.60659e-10	2.57936e-08	GOLGA8A	15	34379068	34437466	-	6750	protein_coding	golgin A8 family member A [Source:HGNC Symbol;Acc:HGNC:31972]	-	14826	13620	17614	3143	3137	1845	153.579	108.33	120.77	24.7002	27.5616	16.4179
ENSG00000143554	596.88	1932.86	2428.25	202.484	88.4913	54.1924	1652.67	115.056	3.84324	1.62561e-10	2.59042e-08	SLC27A3	1	153774354	153780157	+	5470	protein_coding	solute carrier family 27 member 3 [Source:HGNC Symbol;Acc:HGNC:10997]	-	492	2075	3024	220	86	52	6.28913	20.366	25.5857	2.13351	0.932404	0.571008
ENSG00000111644	207.452	215.177	296.305	14.7261	21.6083	1.04216	239.644	12.4589	4.26272	1.66166e-10	2.62825e-08	ACRBP	12	6638075	6647460	-	2843	protein_coding	acrosin binding protein [Source:HGNC Symbol;Acc:HGNC:17195]	-	171	231	369	16	21	1	4.20564	4.36224	6.00693	0.29854	0.438062	0.0211275
ENSG00000075826	2053.9	3508.03	4536.11	559.593	502.136	552.345	3366.01	538.025	2.64544	1.73529e-10	2.72454e-08	SEC31B	10	100486642	100519864	-	7938	protein_coding	SEC31 homolog B, COPII coat complex component [Source:HGNC Symbol;Acc:HGNC:23197]	-	1693	3766	5649	608	488	530	14.9128	25.4708	32.9355	4.06305	3.64587	4.01043
ENSG00000186310	20.6239	19.5615	35.3317	184.077	205.794	328.281	25.1724	239.384	-3.23944	1.78349e-10	2.77977e-08	NAP1L3	X	93670930	93673568	-	2639	protein_coding	nucleosome assembly protein 1 like 3 [Source:HGNC Symbol;Acc:HGNC:7639]	-	17	21	44	200	200	315	0.450425	0.427222	0.771643	4.02022	4.49452	7.16964
ENSG00000242861	339.688	306.464	323.606	47.8599	22.6373	52.1081	323.253	40.8684	2.98241	2.01362e-10	3.11572e-08	AL591895.1	1	225840883	225846522	-	348	antisense	novel transcript	-	280	329	403	52	22	50	56.2589	50.7564	53.5956	7.92654	3.74918	8.63012
ENSG00000109072	80.0692	194.684	210.384	10.1242	6.17381	15.6324	161.712	10.6435	3.92931	2.14667e-10	3.29768e-08	VTN	17	28367276	28373091	-	2427	protein_coding	vitronectin [Source:HGNC Symbol;Acc:HGNC:12724]	-	66	209	262	11	6	15	1.90146	4.62329	4.99614	0.240427	0.146614	0.371234
ENSG00000101049	237.781	336.272	338.06	31.293	20.5794	52.1081	304.038	34.6602	3.1349	2.19081e-10	3.34146e-08	SGK2	20	43558968	43588237	+	5184	protein_coding	SGK2, serine/threonine kinase 2 [Source:HGNC Symbol;Acc:HGNC:13900]	-	196	361	421	34	20	50	2.64365	3.73866	3.75855	0.347915	0.228801	0.579337
ENSG00000123416	898.959	1346.95	1486.34	7936.46	9707.29	5235.82	1244.08	7626.52	-2.61562	2.30235e-10	3.48667e-08	TUBA1B	12	49127782	49131397	-	3574	protein_coding	tubulin alpha 1b [Source:HGNC Symbol;Acc:HGNC:18809]	-	741	1446	1851	8623	9434	5024	14.4969	21.7214	23.9693	127.986	156.543	84.4347
ENSG00000198156	309.358	413.586	384.634	32.2134	16.4635	61.4875	369.193	36.7215	3.33141	2.33524e-10	3.51157e-08	NPIPB6	16	28342555	28363508	-	2135	protein_coding	nuclear pore complex interacting protein family member B6 [Source:HGNC Symbol;Acc:HGNC:37454]	-	255	444	479	35	16	59	8.35132	11.165	10.3834	0.869621	0.444442	1.65989
ENSG00000283486	135.875	354.902	308.35	17.4873	13.3766	0	266.375	10.288	4.68588	2.77367e-10	4.11576e-08	FAM95C	9	38540569	38577207	-	3936	protein_coding	family with sequence similarity 95 member C [Source:HGNC Symbol;Acc:HGNC:45272]	-	112	381	384	19	13	0	1.98965	5.1969	4.51522	0.25607	0.195876	0
ENSG00000163359	80.0692	41.9175	44.1646	378.277	341.617	499.195	55.3838	406.363	-2.88344	2.77558e-10	4.11576e-08	COL6A3	2	237324003	237414375	-	19633	protein_coding	collagen type VI alpha 3 chain [Source:HGNC Symbol;Acc:HGNC:2213]	-	66	45	55	411	332	479	0.235055	0.123055	0.129652	1.11049	1.00287	1.46546
ENSG00000065809	131.022	70.794	72.2694	484.122	663.684	734.724	91.3619	627.51	-2.78522	2.80941e-10	4.1372e-08	FAM107B	10	14518557	14774897	-	7019	protein_coding	family with sequence similarity 107 member B [Source:HGNC Symbol;Acc:HGNC:23726]	-	108	76	90	526	645	705	1.07587	0.581316	0.593431	3.9753	5.44976	6.03309
ENSG00000275936	52.1663	145.314	146.948	5.5223	0	0	114.809	1.84077	5.90023	3.28264e-10	4.80098e-08	AC004263.1	12	120224744	120225421	+	678	antisense	novel transcript, antisense to PXN	-	43	156	183	6	0	0	4.43457	12.3529	12.4918	0.469441	0	0
ENSG00000046604	44.8873	18.63	8.83293	233.777	354.994	303.269	24.1167	297.347	-3.64863	4.04724e-10	5.87896e-08	DSG2	18	31498043	31549008	+	6190	protein_coding	desmoglein 2 [Source:HGNC Symbol;Acc:HGNC:3049]	-	37	20	11	254	345	291	0.41795	0.173466	0.0822442	2.17672	3.30538	2.82376
ENSG00000085276	0	0.931501	5.62095	50.6211	86.4333	238.655	2.18415	125.236	-5.72483	4.56343e-10	6.58398e-08	MECOM	3	169083499	169663618	-	9103	protein_coding	MDS1 and EVI1 complex locus [Source:HGNC Symbol;Acc:HGNC:3498]	zf-C2H2	0	1	7	55	84	229	0	0.00589779	0.0355891	0.320507	0.547252	1.51104
ENSG00000268903	92.2009	400.545	351.711	24.8503	5.14484	3.12648	281.486	11.0406	4.65915	4.79318e-10	6.86905e-08	AL627309.6	1	135141	135895	-	755	processed_pseudogene	novel pseudogene	-	76	430	438	27	5	3	7.03849	30.5771	26.8491	1.89704	0.39275	0.238671
ENSG00000142408	1389.08	2855.05	2505.34	451.908	222.257	280.341	2249.82	318.169	2.82165	5.31017e-10	7.55921e-08	CACNG8	19	53963040	53990215	+	8747	protein_coding	calcium voltage-gated channel auxiliary subunit gamma 8 [Source:HGNC Symbol;Acc:HGNC:13628]	-	1145	3065	3120	491	216	269	9.15291	18.8125	16.5082	2.97771	1.46449	1.84722
ENSG00000254206	344.54	322.299	485.008	39.5765	59.6802	69.8248	383.949	56.3605	2.77075	5.40386e-10	7.64163e-08	NPIPB11	16	29381354	29404029	-	4398	protein_coding	nuclear pore complex interacting protein family member B11 [Source:HGNC Symbol;Acc:HGNC:37453]	-	284	346	604	43	58	67	4.51519	4.22372	6.35601	0.518648	0.782106	0.915052
ENSG00000158805	1958.06	3389.73	3770.86	640.587	419.819	443.961	3039.55	501.455	2.59959	5.4941e-10	7.71813e-08	ZNF276	16	89720400	89740903	+	7427	protein_coding	zinc finger protein 276 [Source:HGNC Symbol;Acc:HGNC:23330]	zf-C2H2	1614	3639	4696	696	408	426	15.1951	26.3053	29.2629	4.97113	3.25791	3.44526
ENSG00000155428	78.8561	126.684	169.432	11.965	3.0869	2.08432	124.991	5.71207	4.43013	5.82578e-10	8.13058e-08	TRIM74	7	72959485	72969466	-	1471	protein_coding	tripartite motif containing 74 [Source:HGNC Symbol;Acc:HGNC:17453]	-	65	136	211	13	3	2	3.08968	4.96364	6.63855	0.468803	0.120949	0.0816664
ENSG00000109063	519.237	284.108	407.118	42.3376	26.7532	3.12648	403.487	24.0724	4.0611	6.71161e-10	9.30603e-08	MYH3	17	10628526	10657309	-	6684	protein_coding	myosin heavy chain 3 [Source:HGNC Symbol;Acc:HGNC:7573]	-	428	305	507	46	26	3	4.47734	2.44984	3.51055	0.365074	0.230691	0.0269594
ENSG00000101670	1620.8	1963.6	1942.44	421.535	418.79	310.564	1842.28	383.63	2.26365	6.77173e-10	9.32883e-08	LIPG	18	49560699	49599182	+	13112	protein_coding	lipase G, endothelial type [Source:HGNC Symbol;Acc:HGNC:6623]	-	1336	2108	2419	458	407	298	7.12443	8.63129	8.53827	1.85292	1.84085	1.36513
ENSG00000272720	395.493	297.149	281.048	23.93	46.3036	56.2767	324.563	42.1701	2.94681	7.84041e-10	1.07318e-07	AL022322.1	22	38090127	38091559	+	1433	lincRNA	novel transcript, antisense to BAIAP2L2	-	326	319	350	26	45	54	15.9068	11.9514	11.3038	0.962469	1.86234	2.26346
ENSG00000105219	47.3136	110.849	100.374	1.84077	0	4.16865	86.1788	2.00314	5.43632	8.10975e-10	1.09787e-07	CNTD2	19	40222208	40226697	-	2046	protein_coding	cyclin N-terminal domain containing 2 [Source:HGNC Symbol;Acc:HGNC:25805]	-	39	119	125	2	0	4	1.33282	3.12259	2.82753	0.0518542	0	0.11743
ENSG00000214021	4134.48	4886.65	5474.81	1038.19	1125.69	690.953	4831.98	951.612	2.34416	8.17088e-10	1.09787e-07	TTLL3	3	9808086	9855138	+	10365	protein_coding	tubulin tyrosine ligase like 3 [Source:HGNC Symbol;Acc:HGNC:24483]	-	3408	5246	6818	1128	1094	663	22.9902	27.1727	30.4432	5.77297	6.25952	3.84211
ENSG00000167552	902.599	710.735	884.899	4259.53	5721.06	3182.76	832.744	4387.79	-2.39763	8.175e-10	1.09787e-07	TUBA1A	12	49184796	49189324	-	3421	protein_coding	tubulin alpha 1a [Source:HGNC Symbol;Acc:HGNC:20766]	-	744	763	1102	4628	5560	3054	15.2066	11.9742	14.9084	71.7629	96.3862	53.6219
ENSG00000272622	65.5112	81.972	40.1497	0	0	0	62.5443	0	8.41452	8.30049e-10	1.10775e-07	AC010735.2	2	226800146	226811029	+	584	lincRNA	novel transcript	-	54	88	50	0	0	0	6.46537	8.08992	3.96242	0	0	0
ENSG00000284128	66.7244	108.986	130.888	3.68153	8.23174	7.29513	102.199	6.4028	4.00892	8.39357e-10	1.11322e-07	AP000356.3	22	24644791	24653356	+	1603	transcribed_unprocessed_pseudogene	breakpoint cluster region pseudogene 3	-	55	117	163	4	8	7	2.39906	3.91856	4.70606	0.132369	0.295971	0.262295
ENSG00000236714	247.487	45.6435	49.7856	1.84077	3.0869	2.08432	114.305	2.33733	5.61325	8.45832e-10	1.11488e-07	LINC01844	5	142745600	142760998	+	2237	lincRNA	long intergenic non-protein coding RNA 1844 [Source:HGNC Symbol;Acc:HGNC:52660]	-	204	49	62	2	3	2	6.37642	1.17599	1.28271	0.0474268	0.0795332	0.0537019
ENSG00000161960	387.001	700.488	713.861	116.889	80.2595	78.1621	600.45	91.7701	2.70953	9.05245e-10	1.18587e-07	EIF4A1	17	7572706	7579005	+	5316	protein_coding	eukaryotic translation initiation factor 4A1 [Source:HGNC Symbol;Acc:HGNC:3282]	-	319	752	889	127	78	75	4.19584	7.59464	7.73963	1.2673	0.870167	0.847427
ENSG00000119938	209.878	131.342	125.267	1054.76	1277.98	662.815	155.496	998.517	-2.68565	9.42629e-10	1.22731e-07	PPP1R3C	10	91628442	91633054	-	2524	protein_coding	protein phosphatase 1 regulatory subunit 3C [Source:HGNC Symbol;Acc:HGNC:9293]	-	173	141	156	1146	1242	636	4.79258	2.99919	2.86048	24.0855	29.1827	15.1354
ENSG00000285210	245.06	186.3	154.978	6.44268	20.5794	25.0119	195.446	17.3446	3.50099	1.01505e-09	1.3136e-07	AL136382.1	1	86288704	86320711	-	2885	lincRNA	novel transcript	-	202	200	193	7	20	24	4.89574	3.72185	3.0961	0.12871	0.411128	0.499679
ENSG00000151491	25.4766	13.9725	12.8479	138.057	223.286	141.734	17.4323	167.692	-3.28488	1.07802e-09	1.38668e-07	EPS8	12	15620158	15882329	-	8692	protein_coding	epidermal growth factor receptor pathway substrate 8 [Source:HGNC Symbol;Acc:HGNC:3420]	-	21	15	16	150	217	136	0.168932	0.0926501	0.0851929	0.915443	1.48058	0.939821
ENSG00000279821	246.274	658.571	661.667	75.4714	50.4194	64.614	522.17	63.5016	3.0398	1.09737e-09	1.40313e-07	AC145098.2	5	177476631	177479656	-	3026	TEC	TEC	-	203	707	824	82	49	62	4.69072	12.5437	12.6026	1.43749	0.960329	1.23069
ENSG00000141505	131.022	399.614	445.661	42.3376	22.6373	18.7589	325.433	27.9113	3.54082	1.11381e-09	1.41566e-07	ASGR1	17	7173431	7179564	-	3748	protein_coding	asialoglycoprotein receptor 1 [Source:HGNC Symbol;Acc:HGNC:742]	-	108	429	555	46	22	18	2.01482	6.14514	6.85325	0.651055	0.34811	0.288469
ENSG00000103522	367.591	415.449	419.163	85.5956	37.0429	39.6021	400.734	54.0802	2.8862	1.13065e-09	1.42857e-07	IL21R	16	27402162	27452042	+	5467	protein_coding	interleukin 21 receptor [Source:HGNC Symbol;Acc:HGNC:6006]	-	303	446	522	93	36	38	3.87531	4.37986	4.41901	0.902389	0.390523	0.417504
ENSG00000164323	497.4	361.422	285.866	2077.3	3500.55	1695.6	381.563	2424.48	-2.66873	1.18115e-09	1.48359e-07	CFAP97	4	185159665	185209504	-	7192	protein_coding	cilia and flagella associated protein 97 [Source:HGNC Symbol;Acc:HGNC:29276]	-	410	388	356	2257	3402	1627	3.98609	2.89638	2.29089	16.6472	28.0529	13.5883
ENSG00000147655	0	0	0	41.4172	43.2167	102.132	0	62.2552	-8.44865	1.25372e-09	1.56554e-07	RSPO2	8	107899316	108083648	-	4115	protein_coding	R-spondin 2 [Source:HGNC Symbol;Acc:HGNC:28583]	-	0	0	0	45	42	98	0	0	0	0.580099	0.605302	1.43048
ENSG00000238105	1384.23	1263.11	1483.93	289.921	271.648	344.955	1377.09	302.175	2.18831	1.27225e-09	1.57944e-07	GOLGA2P5	12	100156357	100173659	-	10957	transcribed_unprocessed_pseudogene	GOLGA2 pseudogene 5 [Source:HGNC Symbol;Acc:HGNC:25315]	-	1141	1356	1848	315	264	331	7.28126	6.64419	7.80573	1.52503	1.42891	1.81452
ENSG00000180190	1714.21	2284.97	2354.38	409.57	347.791	524.207	2117.85	427.19	2.30988	1.35581e-09	1.67344e-07	TDRP	8	489792	545781	-	3613	protein_coding	testis development related protein [Source:HGNC Symbol;Acc:HGNC:26951]	-	1413	2453	2932	445	338	503	27.3456	36.4505	37.5577	6.53359	5.54807	8.36231
ENSG00000147872	161.352	149.972	155.781	726.182	886.971	651.351	155.701	754.835	-2.27766	1.36764e-09	1.67835e-07	PLIN2	9	19108375	19149290	-	5086	protein_coding	perilipin 2 [Source:HGNC Symbol;Acc:HGNC:248]	-	133	161	194	789	862	625	1.82847	1.69951	1.76534	8.22925	10.0513	7.38125
ENSG00000158286	1077.3	1542.56	1484.74	303.726	269.59	291.805	1368.2	288.374	2.24643	1.44462e-09	1.76268e-07	RNF207	1	6205475	6221299	+	6585	protein_coding	ring finger protein 207 [Source:HGNC Symbol;Acc:HGNC:32947]	-	888	1656	1849	330	262	280	9.42909	13.5014	12.9952	2.65839	2.3596	2.55404
ENSG00000264608	254.766	163.013	159.796	15.6465	23.6663	29.1805	192.525	22.8311	3.07819	1.52243e-09	1.84707e-07	AC005726.3	17	28601827	28602284	-	458	sense_intronic	novel transcript, sense intronic to novel protein	-	210	175	199	17	23	28	32.0602	20.5138	20.109	1.96899	2.97821	3.67213
ENSG00000176978	163.778	1549.09	1805.93	90.1975	68.9409	51.0659	1172.93	70.0681	4.0649	1.54048e-09	1.85841e-07	DPP7	9	137110542	137115177	-	2820	protein_coding	dipeptidyl peptidase 7 [Source:HGNC Symbol;Acc:HGNC:14892]	-	135	1663	2249	98	67	49	3.34732	31.6605	36.91	1.84347	1.40902	1.04369
ENSG00000134308	1768.8	1151.33	1068.78	5727.54	7039.17	7034.59	1329.64	6600.43	-2.31192	1.63155e-09	1.95722e-07	YWHAQ	2	9583972	9631014	-	2713	protein_coding	tyrosine 3-monooxygenase/tryptophan 5-monooxygenase activation protein theta [Source:HGNC Symbol;Acc:HGNC:12854]	-	1458	1236	1331	6223	6841	6750	37.5769	24.4592	22.7055	121.677	149.542	149.445
ENSG00000130997	124.957	124.821	189.506	13.8057	11.3186	20.8432	146.428	15.3225	3.25993	1.6421e-09	1.95887e-07	POLN	4	2071918	2242121	-	7721	protein_coding	DNA polymerase nu [Source:HGNC Symbol;Acc:HGNC:18870]	-	103	134	236	15	11	20	0.932774	0.931763	1.41463	0.103057	0.0844913	0.15559
ENSG00000118523	1013	576.599	672.106	98.481	124.505	157.366	753.9	126.784	2.57222	1.67596e-09	1.98793e-07	CTGF	6	131948176	131951373	-	2339	protein_coding	connective tissue growth factor [Source:HGNC Symbol;Acc:HGNC:2500]	-	835	619	837	107	121	151	24.9614	14.2081	16.5615	2.42668	3.06795	3.87769
ENSG00000140839	67.9375	154.629	163.008	6.44268	0	9.37945	128.525	5.27404	4.6063	1.68508e-09	1.98793e-07	CLEC18B	16	74408270	74421953	-	3143	protein_coding	C-type lectin domain family 18 member B [Source:HGNC Symbol;Acc:HGNC:33849]	-	56	166	203	7	0	9	1.24582	2.83555	2.9892	0.118144	0	0.171998
ENSG00000172828	890.467	1388.87	1599.56	275.195	193.446	241.781	1292.97	236.807	2.44898	1.93668e-09	2.27219e-07	CES3	16	66961237	66975148	+	4935	protein_coding	carboxylesterase 3 [Source:HGNC Symbol;Acc:HGNC:1865]	-	734	1491	1992	299	188	232	10.3997	16.2205	18.6812	3.21398	2.25925	2.82375
ENSG00000160766	1054.24	1512.76	2172.1	312.93	252.097	281.384	1579.7	282.137	2.48537	1.95736e-09	2.28391e-07	GBAP1	1	155213821	155227422	-	3656	transcribed_unprocessed_pseudogene	glucosylceramidase beta pseudogene 1 [Source:HGNC Symbol;Acc:HGNC:4178]	-	869	1624	2705	340	245	270	16.6198	23.8481	34.2424	4.93324	3.97423	4.43592
ENSG00000146038	0	5.589	5.62095	69.0287	90.5492	108.385	3.73665	89.3209	-4.50409	2.02619e-09	2.34418e-07	DCDC2	6	24171756	24358052	-	4996	protein_coding	doublecortin domain containing 2 [Source:HGNC Symbol;Acc:HGNC:18141]	-	0	6	7	75	88	104	0	0.0644767	0.0648453	0.79634	1.04461	1.25037
ENSG00000269069	632.062	391.23	466.539	86.516	101.868	67.7405	496.61	85.3748	2.5394	2.03097e-09	2.34418e-07	AC007842.1	19	40023384	40025502	-	2039	processed_pseudogene	protein associated with topoisomerase II homolog 1 (yeast) (PATL1) pseudogene	-	521	420	581	94	99	65	17.8662	11.0588	13.1875	2.44552	2.87946	1.91479
ENSG00000125337	71.577	111.78	119.646	7.36307	10.2897	4.16865	101.001	7.2738	3.79645	2.16878e-09	2.48978e-07	KIF25	6	167996241	168045089	+	3466	protein_coding	kinesin family member 25 [Source:HGNC Symbol;Acc:HGNC:6390]	-	59	120	149	8	10	4	1.19024	1.85878	1.98958	0.122439	0.171106	0.0693198
ENSG00000229474	157.712	87.5611	105.192	9.20383	6.17381	13.5481	116.822	9.64191	3.59836	2.19451e-09	2.50585e-07	PATL2	15	44665732	44711316	-	4771	protein_coding	PAT1 homolog 2 [Source:HGNC Symbol;Acc:HGNC:33630]	-	130	94	131	10	6	13	1.90523	1.05777	1.27076	0.111186	0.0745821	0.163667
ENSG00000272733	98.2668	92.2186	82.7083	0.920383	1.02897	8.33729	91.0646	3.42888	4.7544	2.22394e-09	2.52595e-07	AP000345.2	22	23580880	23583859	-	1081	lincRNA	novel transcript	-	81	99	103	1	1	8	5.23929	4.91681	4.40976	0.049072	0.0548615	0.444519
ENSG00000164683	14.558	22.356	20.0748	142.659	163.606	142.776	18.9963	149.68	-2.96921	2.47366e-09	2.79471e-07	HEY1	8	79764010	79767863	-	3232	protein_coding	hes related family bHLH transcription factor with YRPW motif 1 [Source:HGNC Symbol;Acc:HGNC:4880]	bHLH	12	24	25	155	159	137	0.259611	0.39867	0.357991	2.54402	2.91755	2.5461
ENSG00000069493	1003.29	571.01	524.355	69.9491	129.65	116.722	699.552	105.44	2.7304	2.76987e-09	3.10037e-07	CLEC2D	12	9664969	9699555	+	6957	protein_coding	C-type lectin domain family 2 member D [Source:HGNC Symbol;Acc:HGNC:14351]	-	827	613	653	76	126	112	8.31182	4.73056	4.34404	0.579497	1.07409	0.96699
ENSG00000135127	326.343	721.913	749.996	94.7995	33.9559	79.2043	599.417	69.3199	3.11159	2.77324e-09	3.10037e-07	BICDL1	12	119989869	120094494	+	5484	protein_coding	BICD family like cargo adaptor 1 [Source:HGNC Symbol;Acc:HGNC:28095]	-	269	775	934	103	33	76	3.42979	7.58715	7.88229	0.996321	0.35687	0.832419
ENSG00000169071	146.794	175.122	171.038	20.2484	3.0869	2.08432	164.318	8.47322	4.25652	2.80391e-09	3.11833e-07	ROR2	9	91563091	91950162	-	5818	protein_coding	receptor tyrosine kinase like orphan receptor 2 [Source:HGNC Symbol;Acc:HGNC:10257]	-	121	188	213	22	3	2	1.4542	1.73484	1.69437	0.20059	0.0305802	0.0206482
ENSG00000162148	76.4297	267.341	297.911	23.93	13.3766	11.4638	213.894	16.2568	3.71455	2.83558e-09	3.13721e-07	PPP1R32	11	61481120	61490931	+	2400	protein_coding	protein phosphatase 1 regulatory subunit 32 [Source:HGNC Symbol;Acc:HGNC:28869]	-	63	287	371	26	13	11	1.83545	6.42014	7.15428	0.574674	0.321237	0.275301
ENSG00000245532	12439.8	19156.3	15145.3	3634.59	2892.43	3695.5	15580.5	3407.51	2.19296	3.00955e-09	3.31252e-07	NEAT1	11	65422774	65445540	+	22767	lincRNA	nuclear paraspeckle assembly transcript 1 [Source:HGNC Symbol;Acc:HGNC:30815]	-	10254	20565	18861	3949	2811	3546	31.492	48.495	38.3409	9.20113	7.32231	9.35533
ENSG00000273032	127.383	97.8076	130.888	9.20383	3.0869	14.5903	118.693	8.96033	3.72822	3.14463e-09	3.44345e-07	DGCR9	22	18970525	19031242	+	4911	processed_transcript	DiGeorge syndrome critical region gene 9 [Source:HGNC Symbol;Acc:HGNC:17227]	-	105	105	163	10	3	14	1.49497	1.14787	1.5361	0.108016	0.036228	0.171232
ENSG00000011021	1636.57	1633.85	1867.76	375.516	380.718	447.087	1712.73	401.107	2.09442	3.18702e-09	3.47207e-07	CLCN6	1	11806096	11848079	+	8174	protein_coding	chloride voltage-gated channel 6 [Source:HGNC Symbol;Acc:HGNC:2024]	-	1349	1754	2326	408	370	429	11.5396	11.5204	13.1698	2.6478	2.68448	3.15245
ENSG00000164093	84.9219	90.3556	69.8604	0.920383	0	0	81.7126	0.306794	7.83903	3.24383e-09	3.51602e-07	PITX2	4	110617423	110642123	-	5787	protein_coding	paired like homeodomain 2 [Source:HGNC Symbol;Acc:HGNC:9005]	Homeobox	70	97	87	1	0	0	0.84578	0.899896	0.695775	0.00916656	0	0
ENSG00000231431	1433.97	1274.29	1364.29	277.956	228.431	91.7102	1357.52	199.366	2.76669	3.26796e-09	3.52428e-07	FAR2P4	2	131279290	131309068	+	3925	transcribed_unprocessed_pseudogene	fatty acyl-CoA reductase 2 pseudogene 4 [Source:HGNC Symbol;Acc:HGNC:49286]	-	1182	1368	1699	302	222	88	21.0567	18.712	20.0335	4.08157	3.35433	1.34669
ENSG00000236516	206.239	629.694	718.679	77.3122	44.2456	30.2227	518.204	50.5935	3.35493	3.3476e-09	3.58296e-07	KLF2P4	2	131299220	131300444	-	1225	processed_pseudogene	Kruppel like factor 2 pseudogene 4 [Source:HGNC Symbol;Acc:HGNC:49283]	-	170	676	895	84	43	29	9.70344	29.6268	33.8135	3.6375	2.08173	1.42196
ENSG00000174343	19.4107	27.0135	48.1796	249.424	271.648	212.601	31.5346	244.557	-2.94145	3.35593e-09	3.58296e-07	CHRNA9	4	40335329	40355217	+	3168	protein_coding	cholinergic receptor nicotinic alpha 9 subunit [Source:HGNC Symbol;Acc:HGNC:14079]	-	16	29	60	271	264	204	0.353141	0.491459	0.876535	4.53778	4.9421	3.86786
ENSG00000197405	753.379	881.2	977.243	105.844	103.926	216.77	870.607	142.18	2.61533	3.40576e-09	3.60235e-07	C5AR1	19	47290023	47322066	+	2951	protein_coding	complement C5a receptor 1 [Source:HGNC Symbol;Acc:HGNC:1338]	-	621	946	1217	115	101	208	14.7141	17.2106	19.0864	2.06723	2.02976	4.2337
ENSG00000213901	105.546	90.3556	89.1323	5.5223	11.3186	4.16865	95.0112	7.0032	3.76463	3.40783e-09	3.60235e-07	SLC23A3	2	219161465	219170095	-	3601	protein_coding	solute carrier family 23 member 3 [Source:HGNC Symbol;Acc:HGNC:20601]	-	87	97	111	6	11	4	1.68931	1.44618	1.4266	0.0883869	0.18116	0.066721
ENSG00000111215	129.809	46.575	61.0275	1.84077	2.05794	4.16865	79.1372	2.68912	4.88637	3.57602e-09	3.76151e-07	PRR4	12	10845849	10849475	-	1310	protein_coding	proline rich 4 [Source:HGNC Symbol;Acc:HGNC:18020]	-	107	50	76	2	2	4	5.71117	2.04915	2.68501	0.0809876	0.0905423	0.183406
ENSG00000168026	220.797	281.313	284.26	46.9395	32.927	14.5903	262.123	31.4856	3.0536	3.83053e-09	4.00539e-07	TTC21A	3	39107704	39138903	+	7677	protein_coding	tetratricopeptide repeat domain 21A [Source:HGNC Symbol;Acc:HGNC:30761]	-	182	302	354	51	32	14	1.65765	2.11198	2.1341	0.352402	0.247202	0.109537
ENSG00000135205	203.813	93.1501	128.479	10.1242	18.5214	11.4638	141.814	13.3698	3.408	3.84538e-09	4.00539e-07	CCDC146	7	77122434	77329533	+	4457	protein_coding	coiled-coil domain containing 146 [Source:HGNC Symbol;Acc:HGNC:29296]	-	168	100	160	11	18	11	2.6356	1.20457	1.66142	0.130921	0.23951	0.148244
ENSG00000267934	240.208	63.342	132.494	7.36307	12.3476	11.4638	145.348	10.3915	3.808	4.03005e-09	4.17736e-07	AC010300.1	19	23323968	23329101	+	5134	antisense	novel transcript, antisense to ZNF91	-	198	68	165	8	12	11	2.69663	0.711094	1.48741	0.0826597	0.138618	0.128695
ENSG00000228486	799.479	488.106	565.307	115.968	118.331	125.059	617.631	119.786	2.36577	4.06016e-09	4.18824e-07	C2orf92	2	97664217	97703064	+	6501	protein_coding	chromosome 2 open reading frame 92 [Source:HGNC Symbol;Acc:HGNC:49272]	-	659	524	704	126	115	120	7.08791	4.32738	5.01182	1.02813	1.04908	1.10873
ENSG00000262484	107.972	315.779	368.574	19.328	4.11587	28.1384	264.108	17.1941	3.94205	4.15031e-09	4.26065e-07	CCER2	19	38908980	38912158	-	1057	protein_coding	coiled-coil glutamate rich protein 2 [Source:HGNC Symbol;Acc:HGNC:44662]	-	89	339	459	21	4	27	5.88746	17.2186	20.0974	1.05391	0.224428	1.53432
ENSG00000121075	203.813	187.232	232.868	16.5669	16.4635	40.6443	207.971	24.5582	3.08635	4.77294e-09	4.87639e-07	TBX4	17	61452404	61485110	+	3996	protein_coding	T-box 4 [Source:HGNC Symbol;Acc:HGNC:11603]	T-box	168	201	290	18	16	39	2.93966	2.7005	3.35873	0.23895	0.237458	0.586226
ENSG00000184465	989.947	1026.51	1163.54	245.742	263.416	180.294	1060	229.817	2.20543	4.90198e-09	4.98438e-07	WDR27	6	169457212	169702067	-	12610	protein_coding	WD repeat domain 27 [Source:HGNC Symbol;Acc:HGNC:21248]	-	816	1102	1449	267	256	173	4.52468	4.69181	5.3181	1.1232	1.20398	0.824057
ENSG00000159588	107.972	221.697	279.442	28.5319	10.2897	18.7589	203.037	19.1935	3.39998	4.99126e-09	5.0511e-07	CCDC17	1	45620044	45624057	-	3323	protein_coding	coiled-coil domain containing 17 [Source:HGNC Symbol;Acc:HGNC:26574]	-	89	238	348	31	10	18	1.87272	3.84522	4.84677	0.49487	0.178469	0.325363
ENSG00000139631	1296.88	1727	1881.41	367.233	342.646	391.853	1635.1	367.244	2.15481	5.04338e-09	5.07978e-07	CSAD	12	53157663	53180909	-	4390	protein_coding	cysteine sulfinic acid decarboxylase [Source:HGNC Symbol;Acc:HGNC:18966]	-	1069	1854	2343	399	333	376	17.0265	22.6735	24.7008	4.82134	4.49855	5.14457
ENSG00000215252	7508.31	6359.35	7346.59	1692.58	1860.37	1177.64	7071.42	1576.87	2.16489	5.07216e-09	5.08478e-07	GOLGA8B	15	34525207	34588503	-	7670	protein_coding	golgin A8 family member B [Source:HGNC Symbol;Acc:HGNC:31973]	-	6189	6827	9149	1839	1808	1130	56.4206	47.7869	55.2054	12.7188	13.9796	8.8493
ENSG00000100941	16354.7	10459.8	10214.1	2689.36	2504.51	2873.24	12342.9	2689.04	2.19848	5.21355e-09	5.18603e-07	PNN	14	39175183	39183218	+	4201	protein_coding	pinin, desmosome associated protein [Source:HGNC Symbol;Acc:HGNC:9162]	-	13481	11229	12720	2922	2434	2757	224.379	143.504	140.132	36.8967	34.3606	39.4194
ENSG00000156966	76.4297	135.068	163.811	3.68153	4.11587	15.6324	125.103	7.80994	4.01474	5.23706e-09	5.18603e-07	B3GNT7	2	231395543	231401164	+	3806	protein_coding	UDP-GlcNAc:betaGal beta-1,3-N-acetylglucosaminyltransferase 7 [Source:HGNC Symbol;Acc:HGNC:18811]	-	63	145	204	4	4	15	1.1574	2.04538	2.48064	0.0557508	0.0623281	0.236727
ENSG00000226562	355.459	409.86	603.851	77.3122	86.4333	39.6021	456.39	67.7825	2.75111	5.25006e-09	5.18603e-07	CYP4F26P	9	33580695	33605293	+	1137	lincRNA	cytochrome P450 family 4 subfamily F member 26, pseudogene [Source:HGNC Symbol;Acc:HGNC:39948]	-	293	440	752	84	84	38	18.0186	20.7762	30.6098	3.91903	4.38139	2.00747
ENSG00000115339	675.736	450.846	491.432	15.6465	9.26071	82.3307	539.338	35.746	3.91823	5.2703e-09	5.18603e-07	GALNT3	2	165747591	165794682	-	4686	protein_coding	polypeptide N-acetylgalactosaminyltransferase 3 [Source:HGNC Symbol;Acc:HGNC:4125]	-	557	484	612	17	9	79	8.31124	5.5452	6.04439	0.192445	0.113902	1.01263
ENSG00000196689	395.493	680.927	778.904	80.9937	87.4623	133.397	618.441	100.618	2.6213	5.87779e-09	5.75727e-07	TRPV1	17	3565444	3609411	-	5519	protein_coding	transient receptor potential cation channel subfamily V member 1 [Source:HGNC Symbol;Acc:HGNC:12716]	-	326	731	970	88	85	128	4.13019	7.11101	8.13419	0.845828	0.91338	1.39308
ENSG00000126947	105.546	69.8625	90.7383	6.44268	8.23174	7.29513	88.7155	7.32319	3.59995	6.01535e-09	5.8651e-07	ARMCX1	X	101550531	101554700	+	2141	protein_coding	armadillo repeat containing X-linked 1 [Source:HGNC Symbol;Acc:HGNC:18073]	-	87	75	113	7	8	7	2.84129	1.8807	2.44267	0.173437	0.221598	0.196385
ENSG00000112246	0	0	0	53.3822	68.9409	29.1805	0	50.5012	-8.14789	6.31534e-09	6.12961e-07	SIM1	6	100385015	100464929	-	9274	protein_coding	SIM bHLH transcription factor 1 [Source:HGNC Symbol;Acc:HGNC:10882]	bHLH	0	0	0	58	67	28	0	0	0	0.331757	0.428451	0.18135
ENSG00000205959	47.3136	130.41	166.22	8.28345	0	4.16865	114.648	4.1507	4.76946	6.53026e-09	6.30953e-07	AC105345.1	4	8482270	8512610	+	3374	lincRNA	novel transcript	-	39	140	207	9	0	4	0.808225	2.2277	2.83941	0.1415	0	0.07121
ENSG00000151651	340.901	1959.88	2316.64	196.962	69.9698	69.8248	1539.14	112.252	3.7764	7.05702e-09	6.78777e-07	ADAM8	10	133262403	133276868	-	4780	protein_coding	ADAM metallopeptidase domain 8 [Source:HGNC Symbol;Acc:HGNC:215]	-	281	2104	2885	214	68	67	4.11047	23.6315	27.9332	2.3749	0.843673	0.841924
ENSG00000273058	72.7902	85.698	94.7532	8.28345	6.17381	6.25297	84.4138	6.90341	3.60888	7.48967e-09	7.17161e-07	AL359921.2	1	236536162	236536704	-	543	antisense	novel transcript	-	60	92	118	9	6	6	7.72617	9.09625	10.0574	0.87923	0.655306	0.663709
ENSG00000108465	1094.28	1912.37	1958.5	368.153	327.212	310.564	1655.05	335.31	2.30347	8.49732e-09	8.10014e-07	CDK5RAP3	17	47967810	47981774	+	6070	protein_coding	CDK5 regulatory subunit associated protein 3 [Source:HGNC Symbol;Acc:HGNC:18673]	-	902	2053	2439	400	318	298	10.3904	18.1583	18.5963	3.49567	3.10693	2.94886
ENSG00000153902	191.681	771.282	932.276	77.3122	40.1298	68.7826	631.746	62.0749	3.34731	8.81317e-09	8.3639e-07	LGI4	19	35124513	35142451	-	4532	protein_coding	leucine rich repeat LGI family member 4 [Source:HGNC Symbol;Acc:HGNC:18712]	-	158	828	1161	84	39	66	2.4377	9.80877	11.8562	0.983216	0.510349	0.874742
ENSG00000111664	185.615	854.186	900.959	90.1975	34.9849	43.7708	646.92	56.3177	3.52054	9.24893e-09	8.7386e-07	GNB3	12	6839954	6847393	+	3437	protein_coding	G protein subunit beta 3 [Source:HGNC Symbol;Acc:HGNC:4400]	-	153	917	1122	98	34	42	3.11261	14.324	15.1083	1.51254	0.586668	0.733999
ENSG00000180318	9.70536	5.589	8.02994	63.5064	80.2595	199.053	7.77477	114.273	-3.88647	9.29533e-09	8.74375e-07	ALX1	12	85280107	85301784	+	1445	protein_coding	ALX homeobox 1 [Source:HGNC Symbol;Acc:HGNC:1494]	Homeobox	8	6	10	69	78	191	0.38711	0.222924	0.320284	2.53303	3.20125	7.93947
ENSG00000274372	89.7746	74.52	89.1323	7.36307	1.02897	0	84.4756	2.79734	4.86987	9.40226e-09	8.80555e-07	AC239803.3	1	148021850	148025931	+	588	lincRNA	novel transcript	-	74	80	111	8	1	0	8.79969	7.30444	8.73673	0.721726	0.100859	0
ENSG00000180739	1025.13	1001.36	1100.9	194.201	128.621	273.046	1042.47	198.623	2.39208	9.48766e-09	8.84673e-07	S1PR5	19	10512742	10517931	-	2806	protein_coding	sphingosine-1-phosphate receptor 5 [Source:HGNC Symbol;Acc:HGNC:14299]	-	845	1075	1371	211	125	262	21.0563	20.5681	22.6127	3.98891	2.64189	5.60841
ENSG00000198064	107.972	56.8215	117.237	10.1242	4.11587	4.16865	94.0102	6.13624	3.923	9.91527e-09	9.20525e-07	NPIPB13	16	30222937	30254510	-	5202	protein_coding	nuclear pore complex interacting protein family, member B13 [Source:HGNC Symbol;Acc:HGNC:41989]	-	89	61	146	11	4	4	1.19628	0.629555	1.29893	0.112171	0.0456019	0.0461866
ENSG00000221978	19839	30792.6	33151.6	5305.09	4889.66	7323.27	27927.7	5839.34	2.25785	9.97289e-09	9.21866e-07	CCNL2	1	1385711	1399328	-	6850	protein_coding	cyclin L2 [Source:HGNC Symbol;Acc:HGNC:20570]	-	16353	33057	41285	5764	4752	7027	166.924	259.088	278.936	44.6368	41.1414	61.6177
ENSG00000197774	1449.74	6756.17	7915.11	794.291	359.11	410.612	5373.67	521.337	3.36549	1.01901e-08	9.37881e-07	EME2	16	1773207	1781708	+	6909	protein_coding	essential meiotic structure-specific endonuclease subunit 2 [Source:HGNC Symbol;Acc:HGNC:27289]	-	1195	7253	9857	863	349	394	12.0939	56.3607	66.0287	6.62606	2.99573	3.42537
ENSG00000149573	0	4.6575	0	43.258	63.796	164.661	1.5525	90.5718	-5.83555	1.02855e-08	9.42604e-07	MPZL2	11	118253403	118264536	-	4753	protein_coding	myelin protein zero like 2 [Source:HGNC Symbol;Acc:HGNC:3496]	-	0	5	0	47	62	158	0	0.0564776	0	0.524553	0.773601	1.99671
ENSG00000255236	99.4799	75.4515	100.374	6.44268	11.3186	6.25297	91.7686	8.00477	3.52222	1.0599e-08	9.67179e-07	AP002992.1	11	68122053	68130518	+	776	antisense	novel transcript	-	82	81	125	7	11	6	7.38865	5.60399	7.45506	0.478516	0.840667	0.464425
ENSG00000171314	1538.3	1596.59	1707.97	10929.5	10492.4	4752.26	1614.29	8724.73	-2.43418	1.10815e-08	1.00691e-06	PGAM1	10	97426160	97433441	+	2568	protein_coding	phosphoglycerate mutase 1 [Source:HGNC Symbol;Acc:HGNC:8888]	-	1268	1714	2127	11875	10197	4560	34.5253	35.8336	38.3332	245.3	235.489	106.659
ENSG00000100979	6684.57	17401.4	19643.6	2502.52	1634	2542.87	14576.5	2226.47	2.71084	1.12965e-08	1.02209e-06	PLTP	20	45898621	45912155	-	2541	protein_coding	phospholipid transfer protein [Source:HGNC Symbol;Acc:HGNC:9093]	-	5510	18681	24463	2719	1588	2440	151.621	394.702	445.562	56.7629	37.0629	57.6781
ENSG00000160781	354.246	3153.13	3411.92	240.22	125.534	153.198	2306.43	172.984	3.73676	1.18077e-08	1.06384e-06	PAQR6	1	156243321	156248117	-	2439	protein_coding	progestin and adipoQ receptor family member 6 [Source:HGNC Symbol;Acc:HGNC:30132]	-	292	3385	4249	261	122	147	8.37112	74.5111	80.6265	5.6766	2.96648	3.62019
ENSG00000179846	36.3951	178.848	186.295	10.1242	7.20278	2.08432	133.846	6.47044	4.36266	1.25724e-08	1.12798e-06	NKPD1	19	45149750	45158737	-	4310	protein_coding	NTPase KAP family P-loop domain containing 1 [Source:HGNC Symbol;Acc:HGNC:24739]	-	30	192	232	11	7	2	0.486695	2.39165	2.49123	0.135386	0.0963194	0.0278727
ENSG00000078018	8572.26	4690.11	4788.25	1052	1397.34	1188.06	6016.87	1212.47	2.31102	1.26601e-08	1.13109e-06	MAP2	2	209424058	209734118	+	11559	protein_coding	microtubule associated protein 2 [Source:HGNC Symbol;Acc:HGNC:6839]	-	7066	5035	5963	1143	1358	1140	42.7431	23.3859	23.8752	5.24549	6.96743	5.92394
ENSG00000188681	95.8404	154.629	203.96	15.6465	11.3186	22.9275	151.477	16.6309	3.19079	1.31201e-08	1.1673e-06	TEKT4P2	21	9068361	9129752	-	2309	transcribed_unprocessed_pseudogene	tektin 4 pseudogene 2 [Source:HGNC Symbol;Acc:HGNC:40046]	-	79	166	254	17	11	22	2.3923	3.85974	5.09112	0.390557	0.282528	0.572301
ENSG00000240288	127.383	156.492	156.584	19.328	25.7242	14.5903	146.82	19.8808	2.88546	1.36135e-08	1.20618e-06	GHRLOS	3	10285754	10293449	+	1712	antisense	ghrelin opposite strand/antisense RNA [Source:HGNC Symbol;Acc:HGNC:33885]	-	105	168	195	21	25	14	4.28843	5.26841	5.2715	0.650692	0.866023	0.491191
ENSG00000186314	20.6239	25.1505	21.6808	190.519	219.17	106.3	22.4851	171.997	-2.93383	1.40287e-08	1.23783e-06	PRELID2	5	145471799	145835369	-	5375	protein_coding	PRELI domain containing 2 [Source:HGNC Symbol;Acc:HGNC:28306]	-	17	27	27	207	213	102	0.221148	0.269687	0.232482	2.04292	2.35014	1.13985
ENSG00000169499	179.549	189.095	123.661	924.985	869.478	616.959	164.102	803.808	-2.29377	1.57601e-08	1.38488e-06	PLEKHA2	8	38901235	38973909	+	6325	protein_coding	pleckstrin homology domain containing A2 [Source:HGNC Symbol;Acc:HGNC:14336]	-	148	203	154	1005	845	592	1.63612	1.7231	1.12684	8.42879	7.92299	5.62195
ENSG00000180914	173.483	94.0816	89.9353	14.7261	12.3476	8.33729	119.167	11.8037	3.32829	1.71965e-08	1.50491e-06	OXTR	3	8750408	8769628	-	4514	protein_coding	oxytocin receptor [Source:HGNC Symbol;Acc:HGNC:8529]	-	143	101	112	16	12	8	2.21507	1.20125	1.14831	0.188026	0.157657	0.106452
ENSG00000188856	141.941	57.753	78.6934	398.526	980.607	632.592	92.7958	670.575	-2.85766	1.945e-08	1.69517e-06	RPSAP47	8	80558870	80559757	+	888	processed_pseudogene	ribosomal protein SA pseudogene 47 [Source:HGNC Symbol;Acc:HGNC:36162]	-	117	62	98	433	953	607	9.21267	3.74846	5.10759	25.8663	63.6463	41.0584
ENSG00000117425	128.596	614.79	798.979	62.5861	9.26071	14.5903	514.122	28.8123	4.15262	1.9798e-08	1.71654e-06	PTCH2	1	44819844	44843063	-	5149	protein_coding	patched 2 [Source:HGNC Symbol;Acc:HGNC:9586]	-	106	660	995	68	9	14	1.43945	6.88169	8.94341	0.700561	0.10366	0.163317
ENSG00000180178	2826.69	1449.41	1725.63	326.736	467.152	391.853	2000.58	395.247	2.33951	1.98631e-08	1.71654e-06	FAR2P1	2	129990456	130051131	-	8075	transcribed_unprocessed_pseudogene	fatty acyl-CoA reductase 2 pseudogene 1 [Source:HGNC Symbol;Acc:HGNC:49284]	-	2330	1556	2149	355	454	376	20.1756	10.3453	12.3168	2.33209	3.33431	2.79686
ENSG00000170542	43.6741	21.4245	19.2718	131.615	274.734	300.142	28.1235	235.497	-3.07977	1.99364e-08	1.71654e-06	SERPINB9	6	2887266	2903280	-	4118	protein_coding	serpin family B member 9 [Source:HGNC Symbol;Acc:HGNC:8955]	-	36	23	24	143	267	288	0.611264	0.299858	0.269729	1.84208	3.84519	4.2008
ENSG00000180448	338.474	2161.08	2388.1	201.564	105.984	135.481	1629.22	147.676	3.4635	2.00188e-08	1.71671e-06	ARHGAP45	19	1065923	1086628	+	6238	protein_coding	Rho GTPase activating protein 45 [Source:HGNC Symbol;Acc:HGNC:17102]	-	279	2320	2974	219	103	130	3.12731	19.9672	22.0647	1.86234	0.97923	1.25177
ENSG00000186301	422.183	1802.45	2099.03	181.315	39.1008	137.565	1441.22	119.327	3.59386	2.09236e-08	1.78713e-06	MST1P2	1	16645622	16650289	+	2291	unprocessed_pseudogene	macrophage stimulating 1 pseudogene 2 [Source:HGNC Symbol;Acc:HGNC:7383]	-	348	1935	2614	197	38	132	10.621	45.3451	52.806	4.56143	0.983675	3.46079
ENSG00000089685	373.656	403.34	469.751	2001.83	1601.07	1525.72	415.582	1709.54	-2.03992	2.16066e-08	1.83811e-06	BIRC5	17	78214186	78225636	+	3815	protein_coding	baculoviral IAP repeat containing 5 [Source:HGNC Symbol;Acc:HGNC:593]	-	308	433	585	2175	1556	1464	5.64506	6.09351	7.09683	30.243	24.1884	23.0501
ENSG00000197599	57.019	260.82	320.394	20.2484	6.17381	1.04216	212.745	9.1548	4.52564	2.26264e-08	1.91723e-06	CCDC154	16	1434383	1444556	-	2726	protein_coding	coiled-coil domain containing 154 [Source:HGNC Symbol;Acc:HGNC:34454]	-	47	280	399	22	6	1	1.20555	5.5145	6.77408	0.428111	0.130532	0.0220343
ENSG00000272183	47.3136	119.232	121.252	8.28345	3.0869	0	95.9326	3.79012	4.63548	2.31649e-08	1.9551e-06	AC005041.3	2	74501717	74502365	+	649	antisense	novel transcript, antisense to LBX2	-	39	128	151	9	3	0	4.20177	10.5886	10.768	0.735627	0.274138	0
ENSG00000228252	236.568	115.506	128.479	0.920383	0	15.6324	160.184	5.5176	4.87453	2.35544e-08	1.98014e-06	COL6A4P2	3	130212823	130273806	+	3928	transcribed_unitary_pseudogene	collagen type VI alpha 4 pseudogene 2 [Source:HGNC Symbol;Acc:HGNC:38501]	-	195	124	160	1	0	15	3.47117	1.69482	1.88517	0.0135048	0	0.229375
ENSG00000151360	101.906	54.9585	57.0125	2.76115	5.14484	0	71.2925	2.63533	4.75018	2.52062e-08	2.11069e-06	ALLC	2	3658195	3702671	+	2542	protein_coding	allantoicase [Source:HGNC Symbol;Acc:HGNC:17377]	-	84	59	71	3	5	0	2.31056	1.24609	1.29266	0.0626045	0.116651	0
ENSG00000168309	0	0	2.40898	47.8599	77.1726	63.5718	0.802994	62.8681	-6.09807	2.56664e-08	2.14084e-06	FAM107A	3	58564117	58627610	-	5321	protein_coding	family with sequence similarity 107 member A [Source:HGNC Symbol;Acc:HGNC:30827]	-	0	0	3	52	75	61	0	0	0.0260934	0.518406	0.835913	0.688593
ENSG00000105851	0	0	0	42.3376	39.1008	40.6443	0	40.6942	-7.83626	2.66097e-08	2.20626e-06	PIK3CG	7	106865278	106907145	+	5930	protein_coding	phosphatidylinositol-4,5-bisphosphate 3-kinase catalytic subunit gamma [Source:HGNC Symbol;Acc:HGNC:8978]	-	0	0	0	46	38	39	0	0	0	0.411493	0.380034	0.395035
ENSG00000111087	971.749	2414.45	2845.01	417.854	256.213	305.353	2077.07	326.473	2.66951	2.66573e-08	2.20626e-06	GLI1	12	57460135	57472262	+	4204	protein_coding	GLI family zinc finger 1 [Source:HGNC Symbol;Acc:HGNC:4317]	zf-C2H2	801	2592	3543	454	249	293	13.3224	33.1014	39.0042	5.72866	3.51261	4.18631
ENSG00000100253	48.5268	469.476	526.764	14.7261	17.4925	32.307	348.256	21.5085	4.02066	2.73011e-08	2.25081e-06	MIOX	22	50486784	50490648	+	1796	protein_coding	myo-inositol oxygenase [Source:HGNC Symbol;Acc:HGNC:14522]	-	40	504	656	16	17	31	1.55728	15.066	16.9044	0.472578	0.561352	1.03677
ENSG00000102385	160.138	139.725	134.903	13.8057	11.3186	28.1384	144.922	17.7543	3.032	2.82111e-08	2.31689e-06	DRP2	X	101219769	101264497	+	8187	protein_coding	dystrophin related protein 2 [Source:HGNC Symbol;Acc:HGNC:3032]	-	132	150	168	15	11	27	1.12736	0.98365	0.949703	0.097191	0.0796821	0.198091
ENSG00000169629	254.766	165.807	174.25	19.328	39.1008	28.1384	198.274	28.8557	2.78223	2.84277e-08	2.32573e-06	RGPD8	2	112370092	112434488	-	6886	protein_coding	RANBP2-like and GRIP domain containing 8 [Source:HGNC Symbol;Acc:HGNC:9849]	-	210	178	217	21	38	27	2.13238	1.3878	1.45846	0.161775	0.327273	0.235517
ENSG00000230847	388.214	164.876	228.05	22.0892	23.6663	50.0237	260.38	31.9264	3.02909	2.86322e-08	2.33353e-06	OCLNP1	5	71074225	71093193	-	679	unprocessed_pseudogene	OCLN pseudogene 1 [Source:HGNC Symbol;Acc:HGNC:53916]	-	320	177	284	24	23	48	32.9528	13.9952	19.3576	1.875	2.00887	4.24617
ENSG00000269486	788.561	348.381	394.27	25.7707	69.9698	88.5837	510.404	61.4414	3.05594	2.8972e-08	2.35224e-06	ERVK9-11	19	38935297	38938632	-	3336	lincRNA	endogenous retrovirus group K9, member 11 [Source:HGNC Symbol;Acc:HGNC:51160]	-	650	374	491	28	68	85	13.6239	6.01894	6.81175	0.445237	1.20886	1.53045
ENSG00000183426	777.642	753.584	603.048	143.58	181.098	171.957	711.425	165.545	2.10359	2.93429e-08	2.37333e-06	NPIPA1	16	14922802	14952060	+	7277	protein_coding	nuclear pore complex interacting protein family member A1 [Source:HGNC Symbol;Acc:HGNC:7909]	-	641	809	751	156	176	165	6.15912	5.96857	4.77629	1.13719	1.43434	1.36194
ENSG00000136449	411.265	507.668	530.779	87.4364	123.476	102.132	483.237	104.348	2.21249	2.95219e-08	2.3788e-06	MYCBPAP	17	50508384	50531501	+	6515	protein_coding	MYCBP associated protein [Source:HGNC Symbol;Acc:HGNC:19677]	-	339	545	661	95	120	98	3.6383	4.49114	4.69559	0.773515	1.09234	0.90352
ENSG00000267980	178.336	202.136	164.614	38.6561	21.6083	18.7589	181.695	26.3411	2.78097	2.97562e-08	2.38866e-06	AC007292.1	19	4363789	4364640	+	746	antisense	novel transcript, antisense to SH3GL1	-	147	217	205	42	21	18	13.7782	15.6169	12.718	2.98655	1.66945	1.4493
ENSG00000223705	2159.44	4018.49	4512.02	654.392	638.989	851.446	3563.32	714.942	2.31754	2.99261e-08	2.3933e-06	NSUN5P1	7	75410322	75416787	+	4822	transcribed_unprocessed_pseudogene	NOP2/Sun RNA methyltransferase family member 5 pseudogene 1 [Source:HGNC Symbol;Acc:HGNC:19146]	-	1780	4314	5619	711	621	817	25.811	48.0316	53.9306	7.82172	7.63761	10.177
ENSG00000057468	345.753	175.122	172.644	25.7707	42.1877	15.6324	231.173	27.8636	3.05094	3.02361e-08	2.40907e-06	MSH4	1	75796882	75913238	+	3266	protein_coding	mutS homolog 4 [Source:HGNC Symbol;Acc:HGNC:7327]	-	285	188	215	28	41	15	6.10157	3.09041	3.04667	0.45478	0.744493	0.275868
ENSG00000168461	123.743	106.191	95.5562	455.59	546.382	449.172	108.497	483.714	-2.1586	3.06337e-08	2.43168e-06	RAB31	18	9708165	9862551	+	5586	protein_coding	RAB31, member RAS oncogene family [Source:HGNC Symbol;Acc:HGNC:9771]	-	102	114	119	495	531	431	1.27677	1.09567	0.985937	4.70072	5.6375	4.63449
ENSG00000161912	382.149	277.587	312.364	46.0192	43.2167	80.2464	324.033	56.4941	2.5208	3.07791e-08	2.43417e-06	ADCY10P1	6	41101022	41140835	+	5804	transcribed_unprocessed_pseudogene	adenylate cyclase 10, soluble pseudogene 1 [Source:HGNC Symbol;Acc:HGNC:44143]	-	315	298	389	50	42	77	3.79486	2.75653	3.10188	0.456985	0.429156	0.796873
ENSG00000169607	200.173	135.068	122.055	557.752	831.406	903.554	152.432	764.237	-2.32845	3.24231e-08	2.55473e-06	CKAP2L	2	112736607	112764677	-	5219	protein_coding	cytoskeleton associated protein 2 like [Source:HGNC Symbol;Acc:HGNC:26877]	-	165	145	152	606	808	867	2.2106	1.49161	1.34791	6.15949	9.18157	9.97833
ENSG00000125249	247.487	238.464	173.447	793.37	1114.37	1000.47	219.799	969.406	-2.14207	3.34937e-08	2.62938e-06	RAP2A	13	97434222	97469128	+	5570	protein_coding	RAP2A, member of RAS oncogene family [Source:HGNC Symbol;Acc:HGNC:9861]	-	204	256	216	862	1083	960	2.56087	2.46751	1.79474	8.20941	11.531	10.3524
ENSG00000241404	116.464	231.944	199.945	31.293	15.4345	7.29513	182.784	18.0076	3.33659	3.40975e-08	2.66697e-06	EGFL8	6	32164583	32168281	+	2621	protein_coding	EGF like domain multiple 8 [Source:HGNC Symbol;Acc:HGNC:13944]	-	96	249	249	34	15	7	2.56104	5.10043	4.39679	0.688132	0.339404	0.160419
ENSG00000181085	118.891	811.337	920.231	76.3918	38.0718	32.307	616.819	48.9235	3.65501	3.46675e-08	2.70166e-06	MAPK15	8	143716259	143722458	+	3056	protein_coding	mitogen-activated protein kinase 15 [Source:HGNC Symbol;Acc:HGNC:24667]	-	98	871	1146	83	37	31	2.24226	15.3017	17.3554	1.44074	0.718028	0.609304
ENSG00000184205	3660.13	4740.41	5104.63	1306.94	1042.34	956.704	4501.72	1102	2.03033	3.48721e-08	2.70773e-06	TSPYL2	X	53082367	53088540	+	4948	protein_coding	TSPY like 2 [Source:HGNC Symbol;Acc:HGNC:24358]	-	3017	5089	6357	1420	1013	918	42.6342	55.2175	59.4601	15.2236	12.1415	11.1439
ENSG00000120093	1420.62	1908.64	1805.13	427.058	305.604	462.72	1711.47	398.46	2.10281	3.5464e-08	2.74371e-06	HOXB3	17	48548870	48604912	-	7456	protein_coding	homeobox B3 [Source:HGNC Symbol;Acc:HGNC:5114]	Homeobox	1171	2049	2248	464	297	444	10.9816	14.754	13.9538	3.3012	2.36235	3.57687
ENSG00000187955	312.998	278.519	248.928	33.1338	55.5643	61.4875	280.148	50.0619	2.4863	3.62513e-08	2.79449e-06	COL14A1	8	120059780	120372036	+	8647	protein_coding	collagen type XIV alpha 1 chain [Source:HGNC Symbol;Acc:HGNC:2191]	-	258	299	310	36	54	59	2.08625	1.85644	1.6592	0.22085	0.370358	0.409838
ENSG00000258616	2348.7	1376.76	1169.16	325.816	368.371	307.438	1631.54	333.875	2.28849	3.65214e-08	2.80518e-06	LINC02303	14	45706250	45715952	-	1144	lincRNA	long intergenic non-protein coding RNA 2303 [Source:HGNC Symbol;Acc:HGNC:53222]	-	1936	1478	1456	354	358	295	118.329	69.3622	58.9031	16.4149	18.5588	15.489
ENSG00000226747	123.743	37.26	56.2095	0	0	3.12648	72.4043	1.04216	6.16252	3.73103e-08	2.85551e-06	AC007966.1	2	185719874	185740479	-	1472	antisense	uncharacterized LOC101927196 [Source:NCBI gene;Acc:101927196]	-	102	40	70	0	0	3	4.84513	1.4589	2.20086	0	0	0.122416
ENSG00000185559	146.794	462.956	600.639	3584.89	2299.74	2770.06	403.463	2884.9	-2.83655	3.94883e-08	3.0114e-06	DLK1	14	100725705	100738224	+	5312	protein_coding	delta like non-canonical Notch ligand 1 [Source:HGNC Symbol;Acc:HGNC:2907]	-	121	497	748	3895	2235	2658	1.59272	5.02311	6.51698	38.8964	24.9524	30.0554
ENSG00000236017	361.525	856.049	880.081	119.65	47.3325	119.849	699.218	95.6103	2.87051	4.04963e-08	3.07729e-06	ASMTL-AS1	X	1401769	1414028	+	1335	antisense	ASMTL antisense RNA 1 [Source:HGNC Symbol;Acc:HGNC:25811]	-	298	919	1096	130	46	115	15.608	36.958	37.9955	5.16561	2.04348	5.17419
ENSG00000204410	599.306	472.271	549.248	116.889	138.911	122.975	540.275	126.258	2.09734	4.14408e-08	3.13789e-06	MSH5	6	31739948	31762834	+	6234	protein_coding	mutS homolog 5 [Source:HGNC Symbol;Acc:HGNC:7328]	-	494	507	684	127	135	118	5.54081	4.36632	5.078	1.08068	1.28428	1.13695
ENSG00000262580	568.977	703.283	944.32	92.0383	108.042	194.884	738.86	131.655	2.48993	4.18841e-08	3.16025e-06	AC087741.1	17	80200673	80205949	-	5122	antisense	novel transcript, antisense to CARD14	-	469	755	1176	100	105	187	6.40245	7.91374	10.626	1.03567	1.21575	2.19295
ENSG00000176244	88.5614	94.0816	41.7557	373.676	555.643	396.021	74.7995	441.78	-2.56642	4.28731e-08	3.22348e-06	ACBD7	10	15077523	15088776	-	1498	protein_coding	acyl-CoA binding domain containing 7 [Source:HGNC Symbol;Acc:HGNC:17715]	-	73	101	52	406	540	380	3.40741	3.61979	1.60655	14.3772	21.3784	15.2369
ENSG00000272398	23.0502	10.2465	14.4539	95.7198	117.302	245.95	15.9169	152.991	-3.27845	4.43852e-08	3.32053e-06	CD24	6	106969831	106975627	-	3097	protein_coding	CD24 molecule [Source:HGNC Symbol;Acc:HGNC:1645]	-	19	11	18	104	114	236	0.428968	0.190689	0.268989	1.78136	2.18301	4.57717
ENSG00000187944	419.757	133.205	126.873	5.5223	16.4635	29.1805	226.611	17.0554	3.73638	4.44748e-08	3.32053e-06	C2orf66	2	196805002	196810276	-	1669	protein_coding	chromosome 2 open reading frame 66 [Source:HGNC Symbol;Acc:HGNC:33809]	-	346	143	158	6	16	28	14.4955	4.59996	4.38131	0.190702	0.568534	1.00769
ENSG00000260428	104.333	423.833	493.841	47.8599	8.23174	14.5903	340.669	23.5606	3.84865	4.55319e-08	3.3876e-06	SCX	8	144266560	144268481	+	999	protein_coding	scleraxis bHLH transcription factor [Source:HGNC Symbol;Acc:HGNC:32322]	bHLH	86	455	615	52	8	14	6.0193	24.4523	28.4913	2.7612	0.474917	0.84176
ENSG00000279696	230.502	143.451	115.631	28.5319	10.2897	16.6746	163.195	18.4987	3.13295	4.59718e-08	3.40846e-06	AP001273.1	11	93726654	93729805	-	3152	TEC	novel transcript	-	190	154	144	31	10	16	4.21483	2.62306	2.11436	0.521717	0.188151	0.304902
ENSG00000161381	334.835	317.642	359.741	52.4618	65.854	86.4994	337.406	68.2717	2.30676	4.66738e-08	3.44853e-06	PLXDC1	17	39063303	39154394	-	9277	protein_coding	plexin domain containing 1 [Source:HGNC Symbol;Acc:HGNC:20945]	-	276	341	448	57	64	83	2.08024	1.97343	2.23498	0.325932	0.409134	0.537399
ENSG00000142609	87.3482	198.41	204.763	26.6911	11.3186	7.29513	163.507	15.1016	3.42933	4.68747e-08	3.45143e-06	CFAP74	1	1921951	2003837	-	10422	protein_coding	cilia and flagella associated protein 74 [Source:HGNC Symbol;Acc:HGNC:29368]	-	72	213	255	29	11	7	0.483052	1.09724	1.13238	0.147607	0.0625943	0.0403434
ENSG00000182796	712.131	1931	2217.87	295.443	236.663	260.54	1620.33	264.215	2.61673	4.70621e-08	3.45332e-06	TMEM198B	12	55829608	55836246	+	4377	transcribed_unitary_pseudogene	transmembrane protein 198B (pseudogene) [Source:HGNC Symbol;Acc:HGNC:43629]	-	587	2073	2762	321	230	250	9.37722	25.4271	29.2045	3.89035	3.11634	3.43075
ENSG00000085514	94.6273	195.615	209.581	18.4077	21.6083	26.054	166.608	22.0233	2.92369	4.80629e-08	3.51468e-06	PILRA	7	100367530	100400099	+	2006	protein_coding	paired immunoglobin like type 2 receptor alpha [Source:HGNC Symbol;Acc:HGNC:20396]	-	78	210	261	20	21	25	2.71879	5.62034	6.02161	0.528882	0.620842	0.748575
ENSG00000152952	72.7902	40.986	47.3766	236.538	446.572	285.552	53.7176	322.888	-2.5933	4.98735e-08	3.63464e-06	PLOD2	3	146069440	146163653	-	7646	protein_coding	procollagen-lysine,2-oxoglutarate 5-dioxygenase 2 [Source:HGNC Symbol;Acc:HGNC:9082]	-	60	44	59	257	434	274	0.548693	0.308953	0.357125	1.78303	3.36627	2.1525
ENSG00000227953	175.91	863.501	978.849	87.4364	17.4925	9.37945	672.753	38.1028	4.13815	5.08583e-08	3.67287e-06	LINC01341	1	246776013	246792385	+	3984	processed_transcript	long intergenic non-protein coding RNA 1341 [Source:HGNC Symbol;Acc:HGNC:49457]	-	145	927	1219	95	17	9	2.54485	12.4921	14.1608	1.26492	0.253059	0.13569
ENSG00000101384	1.21317	16.767	12.0449	142.659	130.679	110.469	10.0084	127.936	-3.64295	5.09289e-08	3.67287e-06	JAG1	20	10637684	10673999	-	9298	protein_coding	jagged 1 [Source:HGNC Symbol;Acc:HGNC:6188]	-	1	18	15	155	127	106	0.00752009	0.103934	0.0746629	0.884305	0.810041	0.684766
ENSG00000260793	439.168	316.71	343.681	32.2134	45.2746	90.668	366.52	56.052	2.71108	5.11409e-08	3.67287e-06	AC003102.1	17	44221401	44223710	+	2012	antisense	novel transcript, antisense to UBTF	-	362	340	428	35	44	87	12.5804	9.07246	9.84507	0.922783	1.29693	2.59727
ENSG00000214872	42.461	67.068	74.6784	2.76115	0	0	61.4025	0.920383	5.97959	5.1186e-08	3.67287e-06	SMTNL1	11	57542641	57550274	+	1649	protein_coding	smoothelin like 1 [Source:HGNC Symbol;Acc:HGNC:32394]	-	35	72	93	3	0	0	1.48409	2.34415	2.61015	0.0965073	0	0
ENSG00000115657	262.045	416.381	454.494	80.0733	77.1726	64.614	377.64	73.9533	2.35293	5.12582e-08	3.67287e-06	ABCB6	2	219209766	219219017	-	5234	protein_coding	ATP binding cassette subfamily B member 6 (Langereis blood group) [Source:HGNC Symbol;Acc:HGNC:47]	-	216	447	566	87	75	62	2.88558	4.58509	5.00479	0.88175	0.849807	0.711515
ENSG00000173209	7044.88	5271.36	5539.85	1194.66	1320.17	1813.36	5952.03	1442.73	2.04461	5.2128e-08	3.71223e-06	AHSA2P	2	61177418	61191203	+	9083	transcribed_unitary_pseudogene	activator of HSP90 ATPase homolog 2, pseudogene [Source:HGNC Symbol;Acc:HGNC:20437]	-	5807	5659	6899	1298	1283	1740	44.7029	33.4491	35.1528	7.58063	8.37703	11.5066
ENSG00000114270	793.413	5165.17	5344.73	566.036	198.591	175.083	3767.77	313.237	3.58804	5.22906e-08	3.71223e-06	COL7A1	3	48564073	48595267	-	11071	protein_coding	collagen type VII alpha 1 chain [Source:HGNC Symbol;Acc:HGNC:2214]	-	654	5545	6656	615	193	168	4.13051	26.8899	27.8246	2.94678	1.03386	0.911483
ENSG00000105246	65.5112	224.492	244.11	24.8503	12.3476	10.4216	178.038	15.8732	3.48362	5.2329e-08	3.71223e-06	EBI3	19	4229498	4237531	+	1284	protein_coding	Epstein-Barr virus induced 3 [Source:HGNC Symbol;Acc:HGNC:3129]	-	54	241	304	27	12	10	2.94064	10.0769	10.9575	1.11547	0.554254	0.467801
ENSG00000068831	456.152	1570.51	1677.45	207.086	112.158	180.294	1234.71	166.513	2.89054	5.3838e-08	3.80663e-06	RASGRP2	11	64726911	64745456	-	6084	protein_coding	RAS guanyl releasing protein 2 [Source:HGNC Symbol;Acc:HGNC:9879]	-	376	1686	2089	225	109	173	4.32127	14.8779	15.891	1.96179	1.0625	1.70798
ENSG00000165349	2362.04	3209.02	3703.41	802.574	654.424	806.633	3091.49	754.544	2.03473	5.55549e-08	3.91506e-06	SLC7A3	X	70925582	70931125	-	2265	protein_coding	solute carrier family 7 member 3 [Source:HGNC Symbol;Acc:HGNC:11061]	-	1947	3445	4612	872	636	774	60.105	81.6573	94.2376	20.4225	16.6526	20.5257
ENSG00000156508	95737.3	86965.8	87481.3	314340	344195	300474	90061.5	319670	-1.8276	5.65409e-08	3.97144e-06	EEF1A1	6	73515750	73523797	-	5948	protein_coding	eukaryotic translation elongation factor 1 alpha 1 [Source:HGNC Symbol;Acc:HGNC:3189]	-	78915	93361	108944	341532	334505	288318	927.687	842.692	847.687	3045.93	3335.22	2911.57
ENSG00000130653	201.386	1271.5	1460.65	134.376	63.796	70.867	977.843	89.6796	3.44621	5.92129e-08	4.14548e-06	PNPLA7	9	137459953	137550534	-	9976	protein_coding	patatin like phospholipase domain containing 7 [Source:HGNC Symbol;Acc:HGNC:24768]	-	166	1365	1819	146	62	68	1.16349	7.34599	8.43877	0.776347	0.368577	0.409429
ENSG00000188833	42.461	524.435	591.003	34.0542	5.14484	16.6746	385.966	18.6245	4.36932	5.98536e-08	4.17665e-06	ENTPD8	9	137434364	137441816	-	2836	protein_coding	ectonucleoside triphosphate diphosphohydrolase 8 [Source:HGNC Symbol;Acc:HGNC:24860]	-	35	563	736	37	5	16	0.862928	10.658	12.0109	0.692078	0.104558	0.338875
ENSG00000182853	3201.56	11416.5	11665.9	1694.43	813.914	1075.51	8761.31	1194.62	2.87456	6.03255e-08	4.19586e-06	VMO1	17	4785285	4786433	-	803	protein_coding	vitelline membrane outer layer 1 homolog [Source:HGNC Symbol;Acc:HGNC:30387]	-	2639	12256	14528	1841	791	1032	229.793	819.422	837.324	121.618	58.419	77.1952
ENSG00000185880	164.991	128.547	118.843	508.051	588.57	762.862	137.46	619.828	-2.17486	6.1125e-08	4.23767e-06	TRIM69	15	44728988	44767829	+	9265	protein_coding	tripartite motif containing 69 [Source:HGNC Symbol;Acc:HGNC:17857]	-	136	138	148	552	572	732	1.02638	0.799665	0.739298	3.16048	3.66137	4.74561
ENSG00000230606	428.249	178.848	242.504	43.258	44.2456	14.5903	283.2	34.0313	3.05346	6.3226e-08	4.36914e-06	AC092683.1	2	97416165	97433527	-	5278	lincRNA	novel transcript	-	353	192	302	47	43	14	4.67647	1.95302	2.64814	0.472376	0.483161	0.159325
ENSG00000237238	366.377	178.848	202.354	33.1338	50.4194	27.0962	249.193	36.8831	2.75501	6.42814e-08	4.42774e-06	BMS1P10	9	63299453	63385117	-	1596	transcribed_unprocessed_pseudogene	BMS1, ribosome biogenesis factor pseudogene 10 [Source:HGNC Symbol;Acc:HGNC:49154]	-	302	192	252	36	49	26	13.2308	6.45866	7.30753	1.19655	1.82077	0.978513
ENSG00000231646	66.7244	28.8765	27.3018	0	0	0	40.9676	0	7.80036	6.50027e-08	4.44891e-06	FSIP2-AS1	2	185783691	185800151	-	880	antisense	FSIP2 antisense RNA 1 [Source:HGNC Symbol;Acc:HGNC:40978]	-	55	31	34	0	0	0	4.37011	1.89127	1.78813	0	0	0
ENSG00000228727	129.809	172.328	206.369	17.4873	14.4056	0	169.502	10.6309	3.98711	6.50054e-08	4.44891e-06	SAPCD1	6	31762799	31764851	+	1557	protein_coding	suppressor APC domain containing 1 [Source:HGNC Symbol;Acc:HGNC:13938]	-	107	185	257	19	14	0	4.80516	6.37907	7.6392	0.647328	0.533252	0
ENSG00000178809	92.2009	367.943	446.464	43.258	24.6952	25.0119	302.203	30.9884	3.28482	6.92886e-08	4.7269e-06	TRIM73	7	75395063	75410996	+	5544	protein_coding	tripartite motif containing 73 [Source:HGNC Symbol;Acc:HGNC:18162]	-	76	395	556	47	24	24	0.958524	3.82515	4.64146	0.449712	0.256733	0.260024
ENSG00000113712	558.058	380.984	327.621	2672.79	2685.61	1292.28	422.221	2216.89	-2.39346	6.99659e-08	4.7579e-06	CSNK1A1	5	149492197	149551552	-	7714	protein_coding	casein kinase 1 alpha 1 [Source:HGNC Symbol;Acc:HGNC:2451]	-	460	409	408	2904	2610	1240	4.16957	2.84654	2.44784	19.9699	20.0657	9.65535
ENSG00000237977	92.2009	117.369	121.252	5.5223	0	13.5481	110.274	6.3568	4.12182	7.23085e-08	4.9016e-06	EIF4HP2	22	30902219	30902781	+	563	processed_pseudogene	eukaryotic translation initiation factor 4H pseudogene 2 [Source:HGNC Symbol;Acc:HGNC:49036]	-	76	126	151	6	0	13	9.43883	12.0153	12.4129	0.565331	0	1.38695
ENSG00000010295	1059.1	2177.85	2523.01	326.736	181.098	432.497	1919.98	313.444	2.61506	7.2952e-08	4.92916e-06	IFFO1	12	6538375	6556083	-	5203	protein_coding	intermediate filament family orphan 1 [Source:HGNC Symbol;Acc:HGNC:24970]	-	873	2338	3142	355	176	415	11.732	24.1249	27.9483	3.61938	2.0061	4.79093
ENSG00000119714	83.7087	177.917	185.492	12.8854	13.3766	0	149.039	8.75398	4.08344	7.31767e-08	4.92916e-06	GPR68	14	91232532	91253925	-	3278	protein_coding	G protein-coupled receptor 68 [Source:HGNC Symbol;Acc:HGNC:4519]	-	69	191	231	14	13	0	1.47181	3.12823	3.26142	0.226558	0.235195	0
ENSG00000111012	272.963	472.271	564.504	89.2772	48.3615	85.4572	436.58	74.3653	2.55378	7.35714e-08	4.93923e-06	CYP27B1	12	57762334	57768986	-	3440	protein_coding	cytochrome P450 family 27 subfamily B member 1 [Source:HGNC Symbol;Acc:HGNC:2606]	-	225	507	703	97	47	82	4.57338	7.91268	9.45802	1.4958	0.810275	1.4318
ENSG00000105737	92.2009	536.544	680.939	53.3822	34.9849	30.2227	436.561	39.5299	3.46467	7.37889e-08	4.93923e-06	GRIK5	19	41998321	42069498	-	5014	protein_coding	glutamate ionotropic receptor kainate type subunit 5 [Source:HGNC Symbol;Acc:HGNC:4583]	-	76	576	848	58	34	29	1.05984	6.16755	7.82735	0.613625	0.40215	0.347408
ENSG00000130584	792.2	581.256	572.534	145.421	108.042	172.999	648.664	142.154	2.18954	7.45384e-08	4.97381e-06	ZBTB46	20	63743666	63831244	-	6084	protein_coding	zinc finger and BTB domain containing 46 [Source:HGNC Symbol;Acc:HGNC:16094]	-	653	624	713	158	105	166	7.50476	5.50642	5.4238	1.37761	1.02351	1.63887
ENSG00000137547	312.998	301.806	248.928	1078.69	1544.48	1010.9	287.911	1211.36	-2.07354	7.53952e-08	5.01531e-06	MRPL15	8	54135210	54147901	+	1191	protein_coding	mitochondrial ribosomal protein L15 [Source:HGNC Symbol;Acc:HGNC:14054]	-	258	324	310	1172	1501	970	15.1468	14.6052	12.0463	52.2006	74.7415	48.9199
ENSG00000172878	5295.49	4792.57	5315.01	1233.31	1470.4	1539.27	5134.36	1414.33	1.86012	7.63671e-08	5.05708e-06	METAP1D	2	171999583	172082430	+	4850	protein_coding	methionyl aminopeptidase type 1D, mitochondrial [Source:HGNC Symbol;Acc:HGNC:32583]	-	4365	5145	6619	1340	1429	1477	62.9296	56.9532	63.1617	14.6562	17.4736	18.2921
ENSG00000240053	132.236	264.546	281.851	43.258	30.869	30.2227	226.211	34.7832	2.70104	7.64969e-08	5.05708e-06	LY6G5B	6	31670167	31673776	+	3031	protein_coding	lymphocyte antigen 6 family member G5B [Source:HGNC Symbol;Acc:HGNC:13931]	-	109	284	351	47	30	29	2.51451	5.03045	5.3595	0.822568	0.586987	0.574696
ENSG00000125726	485.268	1835.06	1612.41	222.733	92.6071	188.631	1310.91	167.99	2.96403	7.69015e-08	5.06814e-06	CD70	19	6583183	6604103	-	1532	protein_coding	CD70 molecule [Source:HGNC Symbol;Acc:HGNC:11937]	-	400	1970	2008	242	90	181	18.2564	69.037	60.6608	8.37947	3.48399	7.09653
ENSG00000198146	419.757	421.97	371.786	1900.59	2997.38	1216.2	404.504	2038.06	-2.33315	7.77285e-08	5.09871e-06	ZNF770	15	34978341	34988287	-	5439	protein_coding	zinc finger protein 770 [Source:HGNC Symbol;Acc:HGNC:26061]	zf-C2H2	346	453	463	2065	2913	1167	4.44805	4.4715	3.93972	20.1401	31.7625	12.8878
ENSG00000186469	0	2.7945	3.21197	42.3376	62.7671	64.614	2.00216	56.5729	-4.72476	7.78898e-08	5.09871e-06	GNG2	14	51826195	51979342	+	6379	protein_coding	G protein subunit gamma 2 [Source:HGNC Symbol;Acc:HGNC:4404]	-	0	3	4	46	61	62	0	0.0252489	0.0290209	0.38253	0.567114	0.583801
ENSG00000155307	235.355	149.972	118.04	25.7707	6.17381	20.8432	167.789	17.5959	3.24694	7.80817e-08	5.09871e-06	SAMSN1	21	14485228	14658821	-	5185	protein_coding	SAM domain, SH3 domain and nuclear localization signals 1 [Source:HGNC Symbol;Acc:HGNC:10528]	-	194	161	147	28	6	20	2.61617	1.66706	1.31211	0.286463	0.0686271	0.23169
ENSG00000120992	709.705	490.901	375.801	2099.39	3742.36	2127.05	525.469	2656.27	-2.3386	7.96037e-08	5.18225e-06	LYPLA1	8	54046367	54102017	-	4694	protein_coding	lysophospholipase I [Source:HGNC Symbol;Acc:HGNC:6737]	-	585	527	468	2281	3637	2041	8.71416	6.02756	4.6143	25.7776	45.9508	26.1172
ENSG00000142046	202.599	543.996	493.841	80.9937	60.7091	41.6865	413.479	61.1298	2.75736	8.30948e-08	5.39308e-06	TMEM91	19	41350911	41384083	+	2796	protein_coding	transmembrane protein 91 [Source:HGNC Symbol;Acc:HGNC:32393]	-	167	584	615	88	59	40	4.1763	11.2137	10.1798	1.66957	1.25143	0.859308
ENSG00000132330	207.452	277.587	256.958	59.8249	43.2167	37.5178	247.332	46.8531	2.39876	8.6602e-08	5.60367e-06	SCLY	2	238060889	238099413	+	11733	protein_coding	selenocysteine lyase [Source:HGNC Symbol;Acc:HGNC:18161]	-	171	298	320	65	42	36	1.01906	1.36358	1.26225	0.293876	0.212292	0.184297
ENSG00000113209	52.1663	54.9585	45.7706	1.84077	2.05794	2.08432	50.9652	1.99434	4.67772	8.74259e-08	5.63989e-06	PCDHB5	5	141135218	141138625	+	3408	protein_coding	protocadherin beta 5 [Source:HGNC Symbol;Acc:HGNC:8690]	-	43	59	57	2	2	2	0.88223	0.929451	0.774067	0.0311308	0.0348035	0.0352498
ENSG00000182600	110.398	299.012	383.028	46.0192	18.5214	23.9697	264.146	29.5034	3.16021	8.92361e-08	5.73119e-06	SNORC	2	232857270	232878708	+	3698	protein_coding	secondary ossification center associated regulator of chondrocyte maturation [Source:HGNC Symbol;Acc:HGNC:33763]	-	91	321	477	50	18	23	1.72063	4.66028	5.96973	0.717237	0.288668	0.373583
ENSG00000172572	0	1.863	1.60599	39.5765	40.1298	85.4572	1.15633	55.0545	-5.47249	8.93779e-08	5.73119e-06	PDE3A	12	20369245	20684381	+	8398	protein_coding	phosphodiesterase 3A [Source:HGNC Symbol;Acc:HGNC:8778]	-	0	2	2	43	39	82	0	0.0127858	0.0110219	0.271614	0.275411	0.586495
ENSG00000185513	1787	2751.65	3252.12	709.615	547.411	502.322	2596.93	586.449	2.14674	9.14173e-08	5.84441e-06	L3MBTL1	20	43489442	43550950	+	15550	protein_coding	L3MBTL1, histone methyl-lysine binding protein [Source:HGNC Symbol;Acc:HGNC:15905]	zf-C2HC	1473	2954	4050	771	532	482	6.62346	10.1989	12.0539	2.63017	2.02896	1.86184
ENSG00000188234	1173.14	954.788	990.894	182.236	301.488	252.203	1039.61	245.309	2.08368	9.20492e-08	5.8572e-06	AGAP4	10	45825594	45853875	-	3474	protein_coding	ArfGAP with GTPase domain, ankyrin repeat and PH domain 4 [Source:HGNC Symbol;Acc:HGNC:23459]	-	967	1025	1234	198	293	242	19.463	15.8405	16.4395	3.0234	5.00185	4.18419
ENSG00000274184	219.584	120.164	113.222	11.965	27.7821	9.37945	150.99	16.3755	3.2051	9.2166e-08	5.8572e-06	AC011815.2	18	35268218	35270238	+	2021	lincRNA	novel transcript, antisense to ZSCAN30	-	181	129	141	13	27	9	6.26217	3.42687	3.22891	0.341222	0.792301	0.267487
ENSG00000275395	376.083	1478.29	1898.28	163.828	56.5932	174.041	1250.88	131.487	3.25003	9.39451e-08	5.95255e-06	FCGBP	19	39863323	39934626	-	12961	protein_coding	Fc fragment of IgG binding protein [Source:HGNC Symbol;Acc:HGNC:13572]	-	310	1587	2364	178	55	167	1.67238	6.57374	8.44135	0.72852	0.251662	0.773934
ENSG00000186166	2660.48	1443.83	1456.63	167.51	252.097	477.31	1853.65	298.972	2.63256	9.62163e-08	6.06755e-06	CCDC84	11	118998142	119015791	+	5105	protein_coding	coiled-coil domain containing 84 [Source:HGNC Symbol;Acc:HGNC:30460]	-	2193	1550	1814	182	245	458	30.0369	16.3008	16.4454	1.89119	2.84619	5.38885
ENSG00000152766	3.63951	13.041	8.02994	51.5415	105.984	166.746	8.23682	108.09	-3.69225	9.63284e-08	6.06755e-06	ANKRD22	10	88822132	88851818	-	1733	protein_coding	ankyrin repeat domain 22 [Source:HGNC Symbol;Acc:HGNC:28321]	-	3	14	10	56	103	160	0.121042	0.433714	0.267057	1.71415	3.52478	5.54559
ENSG00000231064	154.073	314.847	379.816	57.0638	33.9559	37.5178	282.912	42.8458	2.72262	9.69536e-08	6.08897e-06	AC234582.1	1	155195004	155205495	+	2466	antisense	novel transcript, antisense to THBS3	-	127	338	473	62	33	36	3.601	7.35864	8.8771	1.3337	0.793622	0.87687
ENSG00000234353	49.74	61.479	83.5113	3.68153	5.14484	0	64.9101	2.94212	4.45585	1.02757e-07	6.43451e-06	AP000346.2	22	23638492	23640762	-	906	transcribed_unprocessed_pseudogene	immunoglobulin lambda-like polypeptide 1 (IGLL1) pseudogene	-	41	66	104	4	5	0	3.16423	3.91102	5.31261	0.234202	0.327292	0
ENSG00000270605	1557.71	1741.91	1618.84	462.953	423.935	475.226	1639.48	454.038	1.85238	1.04655e-07	6.5342e-06	AL353622.1	1	28239509	28241453	-	1945	antisense	novel transcript	-	1284	1870	2016	503	412	456	46.1592	51.6174	47.9705	13.7185	12.5623	14.0822
ENSG00000012171	528.942	2309.19	2694.04	309.249	109.071	195.926	1844.06	204.749	3.17071	1.06799e-07	6.6486e-06	SEMA3B	3	50267558	50277546	+	5768	protein_coding	semaphorin 3B [Source:HGNC Symbol;Acc:HGNC:10724]	-	436	2479	3355	336	106	188	5.28535	23.0741	26.9197	3.09011	1.08987	1.95776
ENSG00000144214	219.584	196.547	254.549	19.328	29.8401	53.1502	223.56	34.1061	2.71669	1.07867e-07	6.6956e-06	LYG1	2	99284238	99304742	-	1093	protein_coding	lysozyme g1 [Source:HGNC Symbol;Acc:HGNC:27014]	-	181	211	317	21	29	51	11.579	10.3642	13.4228	1.0192	1.57351	2.8027
ENSG00000163482	1896.18	2568.15	3004.8	698.571	623.555	514.828	2489.71	612.318	2.02367	1.12329e-07	6.95232e-06	STK36	2	218672026	218702716	+	6458	protein_coding	serine/threonine kinase 36 [Source:HGNC Symbol;Acc:HGNC:17209]	-	1563	2757	3742	759	606	494	16.9229	22.9199	26.8169	6.23453	5.56503	4.59468
ENSG00000177181	86.1351	99.6706	117.237	702.252	768.639	290.763	101.014	587.218	-2.53774	1.13234e-07	6.96802e-06	RIMKLA	1	42380795	42422578	+	8981	protein_coding	ribosomal modification protein rimK like family member A [Source:HGNC Symbol;Acc:HGNC:28725]	-	71	107	146	763	747	279	0.552772	0.639637	0.75237	4.50671	4.93275	1.86597
ENSG00000157193	1460.66	965.035	1040.68	199.723	283.995	310.564	1155.46	264.761	2.12583	1.13235e-07	6.96802e-06	LRP8	1	53242364	53328070	-	10263	protein_coding	LDL receptor related protein 8 [Source:HGNC Symbol;Acc:HGNC:6700]	-	1204	1036	1296	217	276	298	8.20285	5.4195	5.84432	1.12162	1.59488	1.74409
ENSG00000023839	201.386	122.958	126.07	12.8854	25.7242	23.9697	150.138	20.8598	2.84994	1.13791e-07	6.98215e-06	ABCC2	10	99782640	99852594	+	7837	protein_coding	ATP binding cassette subfamily C member 2 [Source:HGNC Symbol;Acc:HGNC:53]	-	166	132	157	14	25	23	1.48105	0.90427	0.927156	0.0947628	0.189183	0.17628
ENSG00000230590	3207.62	1843.44	1542.55	404.969	565.932	384.558	2197.87	451.82	2.28208	1.15275e-07	7.05289e-06	FTX	X	73946555	74293574	-	28487	lincRNA	FTX transcript, XIST regulator [Source:HGNC Symbol;Acc:HGNC:37190]	-	2644	1979	1921	440	550	369	6.48974	3.72969	3.12093	0.819343	1.14501	0.778047
ENSG00000100129	1533.45	1264.05	1524.08	4867.91	6847.78	4837.71	1440.53	5517.8	-1.93753	1.16469e-07	7.10562e-06	EIF3L	22	37848868	37889407	+	4296	protein_coding	eukaryotic translation initiation factor 3 subunit L [Source:HGNC Symbol;Acc:HGNC:18138]	-	1264	1357	1898	5289	6655	4642	20.5729	16.9586	20.4473	65.3084	91.8706	64.9033
ENSG00000205702	99.4799	279.45	320.394	41.4172	17.4925	13.5481	233.108	24.1526	3.26676	1.16956e-07	7.11499e-06	CYP2D7	22	42140203	42144577	-	2260	polymorphic_pseudogene	cytochrome P450 family 2 subfamily D member 7 (gene/pseudogene) [Source:HGNC Symbol;Acc:HGNC:2624]	-	82	300	399	45	17	13	2.53699	7.12668	8.17086	1.05624	0.446101	0.34551
ENSG00000196436	200.173	239.396	233.671	34.9746	28.8111	56.2767	224.413	40.0208	2.4892	1.19537e-07	7.25137e-06	NPIPB15	16	74377878	74392080	+	1702	protein_coding	nuclear pore complex interacting protein family member B15 [Source:HGNC Symbol;Acc:HGNC:34409]	-	165	257	291	38	28	54	6.77856	8.10677	7.91292	1.18436	0.975644	1.90572
ENSG00000259972	553.206	394.025	339.666	47.8599	84.3754	103.174	428.966	78.4698	2.45163	1.21152e-07	7.32847e-06	AC009120.2	16	74305127	74335346	-	3297	processed_transcript	novel transcript, antisense to PSMD7	-	456	423	423	52	82	99	9.67072	6.88804	5.93779	0.836651	1.47499	1.80361
ENSG00000215481	44.8873	75.4515	60.2245	1.84077	0	0	60.1878	0.613589	6.52632	1.24994e-07	7.53952e-06	BCRP3	22	24632915	24650012	+	1745	processed_transcript	breakpoint cluster region pseudogene 3 [Source:HGNC Symbol;Acc:HGNC:1016]	-	37	81	75	2	0	0	1.48258	2.49209	1.98916	0.0607987	0	0
ENSG00000197558	639.341	6787.84	8007.45	636.905	234.605	333.492	5144.88	401.667	3.67892	1.28676e-07	7.73977e-06	SSPO	7	149776042	149833979	+	21144	protein_coding	SCO-spondin [Source:HGNC Symbol;Acc:HGNC:21998]	-	527	7287	9972	692	228	320	1.74275	18.5027	21.8272	1.73612	0.6395	0.909052
ENSG00000224660	1527.38	828.104	931.473	107.685	174.925	284.51	1095.65	189.04	2.53549	1.29217e-07	7.7505e-06	SH3BP5-AS1	3	15254184	15264493	+	5733	antisense	SH3BP5 antisense RNA 1 [Source:HGNC Symbol;Acc:HGNC:44501]	-	1259	889	1160	117	170	273	15.3552	8.32519	9.36438	1.08259	1.75857	2.86027
ENSG00000155962	236.568	101.534	130.888	5.5223	9.26071	27.0962	156.33	13.9597	3.49128	1.30643e-07	7.81408e-06	CLIC2	X	155276211	155334657	-	2840	protein_coding	chloride intracellular channel 2 [Source:HGNC Symbol;Acc:HGNC:2063]	-	195	109	163	6	9	26	4.80097	2.06055	2.65627	0.112071	0.187939	0.549897
ENSG00000266714	1376.95	6690.04	8204.19	946.154	402.327	287.637	5423.72	545.372	3.31379	1.36212e-07	8.1244e-06	MYO15B	17	75588058	75626501	+	12761	protein_coding	myosin XVB [Source:HGNC Symbol;Acc:HGNC:14083]	-	1135	7182	10217	1028	391	276	6.21905	30.2159	37.0546	4.27335	1.81713	1.29912
ENSG00000280081	689.081	357.696	469.751	85.5956	128.621	82.3307	505.509	98.8491	2.35409	1.40735e-07	8.37078e-06	LINC01667	21	9781918	9814009	-	2485	lincRNA	long intergenic non-protein coding RNA 1667 [Source:HGNC Symbol;Acc:HGNC:52455]	-	568	384	585	93	125	79	15.9821	8.2962	10.8951	1.98525	2.98316	1.90953
ENSG00000114841	502.252	965.966	1222.96	200.644	161.548	165.704	897.059	175.965	2.35026	1.4215e-07	8.43146e-06	DNAH1	3	52316319	52400491	+	13872	protein_coding	dynein axonemal heavy chain 1 [Source:HGNC Symbol;Acc:HGNC:2940]	-	414	1037	1523	218	157	159	2.08677	4.01341	5.08117	0.833637	0.671202	0.688468
ENSG00000124602	116.464	241.259	284.26	39.5765	10.2897	22.9275	213.994	24.2646	3.13725	1.48538e-07	8.78597e-06	UNC5CL	6	41026911	41039217	-	3136	protein_coding	unc-5 family C-terminal like [Source:HGNC Symbol;Acc:HGNC:21203]	-	96	259	354	43	10	22	2.14046	4.43402	5.22433	0.727365	0.189111	0.421379
ENSG00000280128	1384.23	739.611	785.328	222.733	215.054	204.264	969.722	214.017	2.17917	1.52772e-07	9.01146e-06	AL662795.2	6	30282349	30286054	-	3706	TEC	TEC	-	1141	794	978	242	209	196	21.5275	11.5024	12.2134	3.46393	3.34452	3.1767
ENSG00000165527	1096.71	822.515	743.572	3184.53	3238.16	3572.53	887.598	3331.74	-1.90878	1.552e-07	9.12941e-06	ARF6	14	49893092	49897054	+	3865	protein_coding	ADP ribosylation factor 6 [Source:HGNC Symbol;Acc:HGNC:659]	-	904	883	926	3460	3147	3428	16.3543	12.2655	11.0883	47.4883	48.2881	53.2742
ENSG00000228376	19.4107	106.191	87.5263	3.68153	0	0	71.0427	1.22718	5.7903	1.69308e-07	9.93198e-06	GAS2L1P2	9	97075671	97081945	-	2262	transcribed_processed_pseudogene	growth arrest specific 2 like 1 pseudogene 2 [Source:HGNC Symbol;Acc:HGNC:27986]	-	16	114	109	4	0	0	0.494584	2.70574	2.23017	0.0938052	0	0
ENSG00000126787	408.838	220.766	211.187	1021.63	1467.31	1518.43	280.264	1335.79	-2.2548	1.71893e-07	1.0056e-05	DLGAP5	14	55148112	55191678	-	3667	protein_coding	DLG associated protein 5 [Source:HGNC Symbol;Acc:HGNC:16864]	-	337	237	263	1110	1426	1457	6.42587	3.46986	3.31931	16.0573	23.0622	23.8657
ENSG00000048540	1.21317	9.31501	12.8479	87.4364	100.839	99.0053	7.79202	95.7602	-3.5722	1.73741e-07	1.01291e-05	LMO3	12	16548373	16610594	-	10268	protein_coding	LIM domain only 3 [Source:HGNC Symbol;Acc:HGNC:6643]	-	1	10	16	95	98	95	0.00680968	0.0522863	0.0721169	0.490792	0.566022	0.55573
ENSG00000281538	30.3293	175.122	124.464	9.20383	7.20278	7.29513	109.972	7.90058	3.79936	1.74092e-07	1.01291e-05	AC254562.3	22	42138060	42139726	+	631	lincRNA	novel transcript	-	25	188	155	10	7	7	2.77028	15.9957	11.3686	0.840679	0.657903	0.666338
ENSG00000250722	4.85268	16.767	5.62095	53.3822	129.65	157.366	9.08022	113.466	-3.63293	1.74961e-07	1.0152e-05	SELENOP	5	42799880	42887392	-	5688	protein_coding	selenoprotein P [Source:HGNC Symbol;Acc:HGNC:10751]	-	4	18	7	58	126	151	0.0491715	0.169898	0.0569563	0.540914	1.31372	1.59457
ENSG00000197191	72.7902	505.805	588.594	46.9395	15.4345	33.3492	389.063	31.9077	3.60699	1.76631e-07	1.01963e-05	CYSRT1	9	137224635	137226311	+	1297	protein_coding	cysteine rich tail 1 [Source:HGNC Symbol;Acc:HGNC:30529]	-	60	543	733	51	15	32	3.23463	22.4768	26.1557	2.08588	0.685874	1.48196
ENSG00000135473	2095.14	2015.77	2278.09	624.02	609.149	607.58	2129.67	613.583	1.79532	1.7668e-07	1.01963e-05	PAN2	12	56316223	56334053	-	7288	protein_coding	poly(A) specific ribonuclease subunit PAN2 [Source:HGNC Symbol;Acc:HGNC:20074]	-	1727	2164	2837	678	592	583	16.569	15.9413	18.0158	4.93493	4.81733	4.80492
ENSG00000133466	658.751	1404.7	1458.24	231.937	165.664	282.426	1173.9	226.675	2.37304	1.79831e-07	1.03412e-05	C1QTNF6	22	37180167	37199385	-	7143	protein_coding	C1q and TNF related 6 [Source:HGNC Symbol;Acc:HGNC:14343]	-	543	1508	1816	252	161	271	5.31535	11.3343	11.7663	1.87146	1.33671	2.27884
ENSG00000152253	107.972	41.9175	36.1347	287.16	455.833	515.87	62.0081	419.621	-2.76808	1.80236e-07	1.03412e-05	SPC25	2	168834132	168913371	-	1841	protein_coding	SPC25, NDC80 kinetochore complex component [Source:HGNC Symbol;Acc:HGNC:24031]	-	89	45	45	312	443	495	3.38025	1.3123	1.13126	8.99002	14.2706	16.1502
ENSG00000009844	166.204	140.657	101.98	488.723	712.046	602.369	136.28	601.046	-2.14343	1.80642e-07	1.03412e-05	VTA1	6	142147162	142224689	+	7262	protein_coding	vesicle trafficking 1 [Source:HGNC Symbol;Acc:HGNC:20954]	-	137	151	127	531	692	578	1.3191	1.11634	0.809377	3.87881	5.65123	4.78077
ENSG00000273230	124.957	387.504	370.18	51.5415	41.1587	25.0119	294.214	39.2374	2.90603	1.83357e-07	1.04493e-05	AC102953.2	7	1464497	1467522	-	3026	lincRNA	novel transcript	-	103	416	461	56	40	24	2.38002	7.38072	7.05075	0.9817	0.783942	0.476396
ENSG00000198898	571.403	404.271	346.893	1383.34	2408.81	2068.69	440.856	1953.61	-2.14868	1.83534e-07	1.04493e-05	CAPZA2	7	116811070	116922049	+	8425	protein_coding	capping actin protein of muscle Z-line subunit alpha 2 [Source:HGNC Symbol;Acc:HGNC:1490]	-	471	434	432	1503	2341	1985	3.90898	2.76563	2.37311	9.46343	16.4788	14.152
ENSG00000166763	57.019	161.15	180.674	11.0446	0	11.4638	132.947	7.50279	4.14364	1.83999e-07	1.04493e-05	STRCP1	15	43699488	43718184	-	5328	unprocessed_pseudogene	stereocilin pseudogene 1 [Source:HGNC Symbol;Acc:HGNC:33915]	-	47	173	225	12	0	11	0.616803	1.74324	1.95444	0.119475	0	0.124009
ENSG00000280239	126.17	257.094	218.414	25.7707	43.2167	20.8432	200.559	29.9435	2.74605	1.84606e-07	1.0456e-05	AC011498.7	19	4448810	4450836	+	2027	TEC	TEC	-	104	276	272	28	42	20	3.5875	7.3102	6.21038	0.732764	1.22882	0.592655
ENSG00000105479	271.75	1081.47	1211.72	148.182	93.6361	105.258	854.98	115.692	2.88565	1.87609e-07	1.05979e-05	CCDC114	19	48296457	48321894	-	4299	protein_coding	coiled-coil domain containing 114 [Source:HGNC Symbol;Acc:HGNC:26560]	-	224	1161	1509	161	91	101	3.64329	14.499	16.2452	1.98664	1.25536	1.41117
ENSG00000126870	936.567	849.528	866.43	269.672	186.243	230.318	884.175	228.744	1.95009	1.9064e-07	1.07136e-05	WDR60	7	158856578	158956747	+	6667	protein_coding	WD repeat domain 60 [Source:HGNC Symbol;Acc:HGNC:21862]	-	772	912	1079	293	181	221	8.09654	7.3441	7.49021	2.33129	1.61006	1.99108
ENSG00000259592	211.092	220.766	238.489	52.4618	31.898	15.6324	223.449	33.3308	2.74058	1.9066e-07	1.07136e-05	PRELID1P4	15	35121573	35122084	-	512	processed_pseudogene	PRELI domain containing 1 pseudogene 4 [Source:HGNC Symbol;Acc:HGNC:43889]	-	174	237	297	57	31	15	23.7625	24.8515	26.8466	5.90561	3.59075	1.75974
ENSG00000225697	2263.78	5016.13	5531.02	798.893	543.295	1048.41	4270.31	796.867	2.42207	1.93342e-07	1.08358e-05	SLC26A6	3	48625723	48635493	-	6373	protein_coding	solute carrier family 26 member 6 [Source:HGNC Symbol;Acc:HGNC:14472]	-	1866	5385	6888	868	528	1006	20.473	45.3645	50.021	7.22496	4.91341	9.48157
ENSG00000167302	474.35	1082.4	1320.92	204.325	176.983	149.029	959.226	176.779	2.44021	2.03585e-07	1.13608e-05	TEPSIN	17	81228277	81239091	-	4762	protein_coding	TEPSIN, adaptor related protein complex 4 accessory protein [Source:HGNC Symbol;Acc:HGNC:26458]	-	391	1162	1645	222	172	143	5.74117	13.1006	15.9875	2.473	2.14206	1.80373
ENSG00000205918	71.577	72.657	56.2095	4.60192	7.20278	6.25297	66.8145	6.01922	3.47668	2.03773e-07	1.13608e-05	PDPK2P	16	2616121	2643296	-	4426	transcribed_unprocessed_pseudogene	3-phosphoinositide dependent protein kinase 2, pseudogene [Source:HGNC Symbol;Acc:HGNC:49897]	-	59	78	70	5	7	6	0.93208	0.946144	0.731964	0.0599264	0.093795	0.0814265
ENSG00000238045	245.06	811.337	858.4	115.048	95.694	48.9816	638.266	86.5745	2.88188	2.05587e-07	1.1432e-05	AC009133.1	16	29808636	29821252	-	4039	antisense	novel transcript, antisense to C16orf53 and MVP	-	202	871	1069	125	93	47	3.49696	11.5776	12.2492	1.64171	1.36553	0.698956
ENSG00000251634	219.584	149.04	154.978	37.7357	13.3766	23.9697	174.534	25.0273	2.79593	2.07648e-07	1.14885e-05	AC145138.1	5	71102898	71128753	-	2851	unprocessed_pseudogene	NLR family, apoptosis inhibitory protein (NAIP) pseudogene	-	181	160	193	41	13	23	4.43909	3.01298	3.13302	0.762863	0.27042	0.48457
ENSG00000178764	3.63951	12.1095	5.62095	98.481	83.3464	61.4875	7.12332	81.105	-3.49274	2.07679e-07	1.14885e-05	ZHX2	8	122781394	122974512	+	4716	protein_coding	zinc fingers and homeoboxes 2 [Source:HGNC Symbol;Acc:HGNC:18513]	Homeobox	3	13	7	107	81	59	0.0444795	0.147994	0.0686954	1.20357	1.0186	0.751457
ENSG00000196419	2523.39	2271	2260.43	8081.88	8916.01	7256.57	2351.61	8084.82	-1.78163	2.08841e-07	1.15229e-05	XRCC6	22	41621119	41664048	+	3288	protein_coding	X-ray repair cross complementing 6 [Source:HGNC Symbol;Acc:HGNC:4055]	-	2080	2438	2815	8781	8665	6963	44.2328	39.8085	39.6232	141.668	156.289	127.201
ENSG00000167524	232.929	498.353	377.407	70.8695	81.2885	41.6865	369.563	64.6148	2.51609	2.10493e-07	1.15842e-05	SGK494	17	28607964	28614200	-	4663	protein_coding	uncharacterized serine/threonine-protein kinase SgK494 [Source:NCBI gene;Acc:124923]	-	192	535	470	77	79	40	2.87905	6.15974	4.66483	0.875962	1.00474	0.515253
ENSG00000236397	111.612	289.697	322.803	46.0192	26.7532	27.0962	241.371	33.2895	2.85724	2.11334e-07	1.16006e-05	DDX11L2	2	113599036	113601261	-	1398	unprocessed_pseudogene	DEAD/H-box helicase 11 like 2 [Source:HGNC Symbol;Acc:HGNC:37103]	-	92	311	402	50	26	26	4.60144	11.9434	13.3083	1.89724	1.10296	1.1171
ENSG00000162735	413.691	358.628	369.377	1204.78	1662.81	1369.4	380.565	1412.33	-1.89218	2.12443e-07	1.16315e-05	PEX19	1	160276812	160286348	-	4461	protein_coding	peroxisomal biogenesis factor 19 [Source:HGNC Symbol;Acc:HGNC:9713]	-	341	385	460	1309	1616	1314	5.34484	4.63343	4.77231	15.5656	21.4834	17.6925
ENSG00000183793	2365.68	946.405	1115.36	162.908	272.677	330.365	1475.81	255.316	2.53124	2.13811e-07	1.16765e-05	NPIPA5	16	15363624	15381047	-	1520	protein_coding	nuclear pore complex interacting protein family member A5 [Source:HGNC Symbol;Acc:HGNC:41980]	-	1950	1016	1389	177	265	317	89.7023	35.8859	42.2923	6.17717	10.3394	12.5268
ENSG00000155066	74.0034	94.0816	137.312	12.8854	14.4056	11.4638	101.799	12.9182	2.98088	2.16394e-07	1.17874e-05	PROM2	2	95274453	95291308	+	6063	protein_coding	prominin 2 [Source:HGNC Symbol;Acc:HGNC:20685]	-	61	101	171	14	14	11	0.703485	0.894351	1.3053	0.12249	0.136941	0.108976
ENSG00000251562	16989.2	20484.6	9825.43	2728.02	3387.36	4310.38	15766.4	3475.25	2.18168	2.17227e-07	1.18027e-05	MALAT1	11	65497688	65506516	+	8829	lincRNA	metastasis associated lung adenocarcinoma transcript 1 [Source:HGNC Symbol;Acc:HGNC:29665]	-	14004	21991	12236	2964	3292	4136	110.906	133.723	64.1403	17.8085	22.1127	28.1381
ENSG00000131914	215.944	262.683	203.96	29.4523	26.7532	59.4032	227.529	38.5362	2.56397	2.21091e-07	1.19821e-05	LIN28A	1	26410778	26429722	+	4008	protein_coding	lin-28 homolog A [Source:HGNC Symbol;Acc:HGNC:15986]	CSD	178	282	254	32	26	57	3.10531	3.77742	2.93298	0.423528	0.384715	0.854227
ENSG00000175130	639.341	871.884	875.263	3888.62	3534.51	2315.68	795.496	3246.27	-2.02852	2.2233e-07	1.20188e-05	MARCKSL1	1	32333832	32336379	-	1699	protein_coding	MARCKS like 1 [Source:HGNC Symbol;Acc:HGNC:7142]	-	527	936	1090	4225	3435	2222	21.6885	29.5772	29.6918	131.915	119.902	78.5555
ENSG00000158164	32.7556	29.808	25.6958	126.092	151.258	358.503	29.4198	211.951	-2.85165	2.2868e-07	1.23308e-05	TMSB15A	X	102513676	102516784	-	685	protein_coding	thymosin beta 15a [Source:HGNC Symbol;Acc:HGNC:30744]	-	27	32	32	137	147	344	2.75604	2.50803	2.16203	10.6094	12.7268	30.1643
ENSG00000261342	101.906	290.628	321.197	38.6561	29.8401	32.307	237.911	33.6011	2.82483	2.30085e-07	1.23753e-05	AC006538.1	19	2727743	2729327	-	1585	sense_intronic	novel transcript	-	84	312	400	42	29	31	3.70564	10.5682	11.6798	1.40566	1.08508	1.17479
ENSG00000258302	105.546	80.109	95.5562	2.76115	15.4345	3.12648	93.737	7.10738	3.73002	2.3139e-07	1.24143e-05	AC025034.1	12	89561129	89594878	+	1711	antisense	novel transcript, antisense to ATP2B1	-	87	86	119	3	15	3	3.55535	2.6985	3.21885	0.0930103	0.519917	0.105317
ENSG00000184925	203.813	1390.73	1772.21	154.624	34.9849	88.5837	1122.25	92.731	3.5965	2.34312e-07	1.25395e-05	LCN12	9	136949551	136955497	+	2819	protein_coding	lipocalin 12 [Source:HGNC Symbol;Acc:HGNC:28733]	-	168	1493	2207	168	34	85	4.16703	28.4341	36.2335	3.16136	0.715281	1.81113
ENSG00000135596	414.904	977.144	1057.54	187.758	126.563	139.65	816.53	151.324	2.432	2.35532e-07	1.25733e-05	MICAL1	6	109444062	109465968	-	7056	protein_coding	microtubule associated monooxygenase, calponin and LIM domain containing 1 [Source:HGNC Symbol;Acc:HGNC:20619]	-	342	1049	1317	204	123	134	3.38907	7.98162	8.63834	1.53367	1.03381	1.1407
ENSG00000179242	24.2634	78.246	86.7233	0	0	2.08432	63.0776	0.694774	6.56117	2.39914e-07	1.27753e-05	CDH4	20	61252426	61940617	+	7351	protein_coding	cadherin 4 [Source:HGNC Symbol;Acc:HGNC:1763]	-	20	84	108	0	0	2	0.190238	0.613489	0.679955	0	0	0.0163422
ENSG00000025039	149.22	106.191	97.9652	418.774	538.15	558.598	117.792	505.174	-2.10358	2.42046e-07	1.28322e-05	RRAGD	6	89364636	89412270	-	5072	protein_coding	Ras related GTP binding D [Source:HGNC Symbol;Acc:HGNC:19903]	-	123	114	122	455	523	536	1.69566	1.2067	1.11323	4.75874	6.11527	6.34763
ENSG00000198739	0	1.863	0	34.0542	69.9698	64.614	0.621	56.2127	-6.46473	2.42186e-07	1.28322e-05	LRRTM3	10	66926006	67099830	+	4650	protein_coding	leucine rich repeat transmembrane neuronal 3 [Source:HGNC Symbol;Acc:HGNC:19410]	-	0	2	0	37	68	62	0	0.0230915	0	0.422093	0.867259	0.800875
ENSG00000226332	42.461	121.095	128.479	10.1242	4.11587	10.4216	97.345	8.22057	3.56598	2.46936e-07	1.30515e-05	AL354836.1	20	62305432	62306325	-	681	antisense	novel transcript	-	35	130	160	11	4	10	3.59363	10.2487	10.8737	0.856851	0.348342	0.882021
ENSG00000259946	296.014	92.2186	94.7532	15.6465	22.6373	8.33729	160.995	15.5404	3.36919	2.48101e-07	1.30808e-05	BX005019.1	1	97967005	97968814	-	1810	lincRNA	novel transcript	-	244	99	118	17	22	8	9.42593	2.93651	3.01722	0.49823	0.720837	0.265483
ENSG00000099326	1021.49	3597.46	4266.3	606.532	350.878	340.787	2961.75	432.732	2.77484	2.57729e-07	1.35549e-05	MZF1	19	58561931	58573575	-	6691	protein_coding	myeloid zinc finger 1 [Source:HGNC Symbol;Acc:HGNC:13108]	zf-C2H2	842	3862	5313	659	341	327	8.79901	30.9881	36.7495	5.22461	3.02243	2.9355
ENSG00000211454	59.4453	65.205	74.6784	7.36307	5.14484	6.25297	66.4429	6.25362	3.40682	2.59321e-07	1.36051e-05	AKR7L	1	19265982	19274194	-	2768	polymorphic_pseudogene	aldo-keto reductase family 7 like (gene/pseudogene) [Source:HGNC Symbol;Acc:HGNC:24056]	-	49	70	93	8	5	6	1.23778	1.35771	1.55496	0.153315	0.107126	0.1302
ENSG00000272669	84.9219	164.876	177.462	26.6911	7.20278	12.5059	142.42	15.4666	3.19662	2.6068e-07	1.36429e-05	AL021707.6	22	38742625	38743115	+	491	antisense	novel transcript, antisense to SUN2	-	70	177	221	29	7	12	9.96849	19.3538	20.8312	3.13311	0.845492	1.468
ENSG00000183889	289.948	289.697	213.596	45.0988	24.6952	65.6562	264.414	45.1501	2.54978	2.64183e-07	1.37924e-05	PKD1P1	16	16317444	16350590	+	7897	protein_coding	polycystin 1, transient receptor potential channel interacting pseudogene 1 [Source:NCBI gene;Acc:339044]	-	239	311	266	49	24	63	2.11616	2.11433	1.55892	0.32915	0.180236	0.479186
ENSG00000153130	391.854	334.409	297.108	1098.94	1283.12	1411.09	341.123	1264.38	-1.89084	2.6615e-07	1.38612e-05	SCOC	4	140257286	140385726	+	6294	protein_coding	short coiled-coil protein [Source:HGNC Symbol;Acc:HGNC:20335]	-	323	359	370	1194	1247	1354	3.5883	3.06226	2.72068	10.0632	11.7499	12.9216
ENSG00000173674	1129.46	910.076	810.221	3075	4224.94	3332.83	949.919	3544.26	-1.89996	2.67854e-07	1.3916e-05	EIF1AX	X	20124518	20141844	-	4427	protein_coding	eukaryotic translation initiation factor 1A X-linked [Source:HGNC Symbol;Acc:HGNC:3250]	-	931	977	1009	3341	4106	3198	14.7046	11.8484	10.5484	40.0338	55.005	43.3905
ENSG00000169062	3698.96	3668.25	4195.64	1273.81	918.869	1053.63	3854.28	1082.1	1.83256	2.70758e-07	1.40283e-05	UPF3A	13	114281584	114305817	+	5772	protein_coding	UPF3A, regulator of nonsense mediated mRNA decay [Source:HGNC Symbol;Acc:HGNC:20332]	-	3049	3938	5225	1384	893	1011	36.9355	36.6289	41.8951	12.7195	9.17525	10.5208
ENSG00000101004	1852.51	2374.39	2604.91	733.545	518.6	454.382	2277.27	568.843	2.00108	2.71329e-07	1.40283e-05	NINL	20	25452705	25585517	-	6008	protein_coding	ninein like [Source:HGNC Symbol;Acc:HGNC:29163]	-	1527	2549	3244	797	504	436	17.7714	22.7779	24.9893	7.03701	4.97501	4.35896
ENSG00000186867	542.287	372.6	390.255	122.411	81.2885	87.5415	435.047	97.0803	2.16207	2.81608e-07	1.45246e-05	QRFPR	4	121329312	121381059	-	2160	protein_coding	pyroglutamylated RFamide peptide receptor [Source:HGNC Symbol;Acc:HGNC:15565]	-	447	400	486	133	79	84	14.4699	9.94215	10.4132	3.26631	2.16903	2.33589
ENSG00000164406	367.591	238.464	247.322	25.7707	44.2456	70.867	284.459	46.9611	2.60069	2.86518e-07	1.47422e-05	LEAP2	5	132872322	132875046	+	2405	protein_coding	liver enriched antimicrobial peptide 2 [Source:HGNC Symbol;Acc:HGNC:29571]	-	303	256	308	28	43	68	8.80928	5.71477	5.92705	0.617593	1.06034	1.69832
ENSG00000083845	2593.76	3760.47	4331.35	15868.3	14790.4	11339.8	3561.86	13999.5	-1.97455	2.91479e-07	1.49614e-05	RPS5	19	58386400	58394806	+	3617	protein_coding	ribosomal protein S5 [Source:HGNC Symbol;Acc:HGNC:10426]	-	2138	4037	5394	17241	14374	10881	41.3306	59.9217	69.0185	252.856	235.68	180.695
ENSG00000163823	10745	6806.47	6888.08	739.068	997.07	2396.97	8146.53	1377.7	2.564	2.99161e-07	1.53189e-05	CCR1	3	46201709	46208396	-	2731	protein_coding	C-C motif chemokine receptor 1 [Source:HGNC Symbol;Acc:HGNC:1602]	-	8857	7307	8578	803	969	2300	226.766	143.645	145.368	15.5974	21.0424	50.5862
ENSG00000166922	116.464	137.862	124.464	17.4873	15.4345	27.0962	126.263	20.006	2.66042	3.02188e-07	1.54369e-05	SCG5	15	32641676	32697098	+	2196	protein_coding	secretogranin V [Source:HGNC Symbol;Acc:HGNC:10816]	-	96	148	155	19	15	26	3.05669	3.61829	3.26665	0.458967	0.40509	0.711159
ENSG00000100068	231.715	368.874	455.297	85.5956	62.7671	39.6021	351.962	62.6549	2.4891	3.03594e-07	1.54717e-05	LRP5L	22	25351418	25405377	-	4687	protein_coding	LDL receptor related protein 5 like [Source:HGNC Symbol;Acc:HGNC:25323]	-	191	396	567	93	61	38	2.84939	4.53601	5.59875	1.05256	0.771841	0.486984
ENSG00000069275	6137.43	3944.9	3350.09	15965.9	21529.1	17369.7	4477.47	18288.2	-2.03029	3.05136e-07	1.54928e-05	NUCKS1	1	205712819	205750276	-	6546	protein_coding	nuclear casein kinase and cyclin dependent kinase substrate 1 [Source:HGNC Symbol;Acc:HGNC:29923]	-	5059	4235	4172	17347	20923	16667	54.0383	34.7337	29.4966	140.575	189.557	152.935
ENSG00000278599	104.333	374.463	440.843	49.7007	39.1008	25.0119	306.546	37.9378	3.01413	3.06601e-07	1.54928e-05	TBC1D3E	17	38127951	38138862	+	2076	protein_coding	TBC1 domain family member 3E [Source:HGNC Symbol;Acc:HGNC:27071]	-	86	402	549	54	38	24	2.89657	10.3962	12.2391	1.37983	1.08555	0.6944
ENSG00000102854	9.70536	117.369	161.402	3.68153	4.11587	0	96.1587	2.59913	5.20076	3.06833e-07	1.54928e-05	MSLN	16	760762	768865	+	2560	protein_coding	mesothelin [Source:HGNC Symbol;Acc:HGNC:7371]	-	8	126	201	4	4	0	0.218506	2.64244	3.63378	0.0828857	0.0926644	0
ENSG00000173531	492.547	2932.36	3159.78	279.796	258.271	288.679	2194.9	275.582	2.99383	3.06911e-07	1.54928e-05	MST1	3	49683947	49689501	-	5084	protein_coding	macrophage stimulating 1 [Source:HGNC Symbol;Acc:HGNC:7380]	-	406	3148	3935	304	251	277	5.58384	33.2432	35.8214	3.17196	2.92793	3.27265
ENSG00000115461	929.288	1216.54	1356.26	297.284	302.517	335.576	1167.36	311.792	1.90501	3.09519e-07	1.55841e-05	IGFBP5	2	216672105	216695525	-	6442	protein_coding	insulin like growth factor binding protein 5 [Source:HGNC Symbol;Acc:HGNC:5474]	-	766	1306	1689	323	294	322	8.31421	10.8842	12.1342	2.65975	2.70657	3.00235
ENSG00000188933	141.941	92.2186	110.01	11.965	15.4345	1.04216	114.723	9.48055	3.59101	3.10179e-07	1.55841e-05	USP32P1	17	16786489	16804455	+	9299	transcribed_unprocessed_pseudogene	ubiquitin specific peptidase 32 pseudogene 1 [Source:HGNC Symbol;Acc:HGNC:43570]	-	117	99	137	13	15	1	0.879756	0.571575	0.681848	0.0741595	0.0956639	0.00645936
ENSG00000237289	4595.49	2000.86	1976.97	686.606	425.993	546.092	2857.77	552.897	2.36943	3.14249e-07	1.57515e-05	CKMT1B	15	43593054	43604901	+	3470	protein_coding	creatine kinase, mitochondrial 1B [Source:HGNC Symbol;Acc:HGNC:1995]	-	3788	2148	2462	746	414	524	76.3296	33.2337	32.8369	11.4043	7.07561	9.07043
ENSG00000186715	255.979	533.75	651.228	48.7803	55.5643	117.764	480.319	74.0363	2.70001	3.18553e-07	1.59299e-05	MST1L	1	16754910	16770237	-	5298	transcribed_unprocessed_pseudogene	macrophage stimulating 1 like [Source:HGNC Symbol;Acc:HGNC:7390]	-	211	573	811	53	54	113	2.78473	5.80653	7.08455	0.530669	0.60447	1.28113
ENSG00000237506	294.8	261.752	193.521	884.488	1671.04	906.68	250.024	1154.07	-2.20764	3.21541e-07	1.60417e-05	RPSAP15	X	87703343	87704203	-	861	processed_pseudogene	ribosomal protein SA pseudogene 15 [Source:HGNC Symbol;Acc:HGNC:31464]	-	243	281	241	961	1624	870	19.734	17.5217	12.9544	59.2079	111.86	60.6935
ENSG00000143387	454.939	252.437	308.35	36.8153	63.796	82.3307	338.575	60.9807	2.47425	3.30116e-07	1.64312e-05	CTSK	1	150796208	150808323	-	1887	protein_coding	cathepsin K [Source:HGNC Symbol;Acc:HGNC:2536]	-	375	271	384	40	62	79	13.8954	7.71031	9.41808	1.12447	1.94856	2.51467
ENSG00000244155	30.3293	51.2325	65.0425	0	0	1.04216	48.8681	0.347387	7.10161	3.34551e-07	1.66132e-05	CYP4F34P	13	18741730	18742718	-	481	unprocessed_pseudogene	cytochrome P450 family 4 subfamily F member 34, pseudogene [Source:HGNC Symbol;Acc:HGNC:39953]	-	25	55	81	0	0	1	3.63419	6.13892	7.79369	0	0	0.124877
ENSG00000244119	168.631	95.9446	84.3143	4.60192	16.4635	15.6324	116.297	12.2326	3.25505	3.35672e-07	1.66302e-05	PDCL3P4	3	101712472	101713191	+	720	processed_pseudogene	phosducin-like 3 pseudogene 4 [Source:HGNC Symbol;Acc:HGNC:44505]	-	139	103	105	5	16	15	13.4988	7.68031	6.74932	0.368381	1.31789	1.25137
ENSG00000143624	10025.6	11399.7	14526.2	3557.28	3556.11	2819.05	11983.8	3310.81	1.85585	3.4732e-07	1.71674e-05	INTS3	1	153728067	153774808	+	10450	protein_coding	integrator complex subunit 3 [Source:HGNC Symbol;Acc:HGNC:26153]	-	8264	12238	18090	3865	3456	2705	55.2951	62.8736	80.1171	19.6197	19.6133	15.5481
ENSG00000064547	214.731	725.639	898.55	115.048	68.9409	32.307	612.973	72.0986	3.08674	3.49565e-07	1.72385e-05	LPAR2	19	19623668	19628930	-	2980	protein_coding	lysophosphatidic acid receptor 2 [Source:HGNC Symbol;Acc:HGNC:3168]	-	177	779	1119	125	67	31	4.15307	14.0344	17.3787	2.22512	1.33337	0.624844
ENSG00000117650	547.14	196.547	194.324	1434.88	2029.13	1869.64	312.67	1777.88	-2.50968	3.58773e-07	1.76518e-05	NEK2	1	211658657	211675630	-	3095	protein_coding	NIMA related kinase 2 [Source:HGNC Symbol;Acc:HGNC:7745]	-	451	211	242	1559	1972	1794	10.1889	3.66013	3.61874	26.7205	37.7867	34.8167
ENSG00000278952	149.22	113.643	126.873	18.4077	8.23174	26.054	129.912	17.5645	2.88611	3.70663e-07	1.81949e-05	AP003068.4	11	65118310	65119111	+	802	TEC	TEC	-	123	122	158	20	8	25	10.7237	8.16695	9.11771	1.32286	0.591573	1.87237
ENSG00000163191	40.0346	39.123	28.1048	153.704	165.664	309.522	35.7541	209.63	-2.55546	3.71559e-07	1.8197e-05	S100A11	1	152032506	152047907	-	680	protein_coding	S100 calcium binding protein A11 [Source:HGNC Symbol;Acc:HGNC:10488]	-	33	42	35	167	161	297	3.39327	3.316	2.38211	13.0277	14.0414	26.2345
ENSG00000280202	70.3639	59.616	54.6036	4.60192	2.05794	7.29513	61.5278	4.65166	3.72573	3.79196e-07	1.85286e-05	AC005831.1	12	3610307	3612003	-	1697	TEC	TEC	-	58	64	68	5	2	7	2.38979	2.02475	1.85451	0.156296	0.0698942	0.247766
ENSG00000261949	1607.45	5919.69	7013.35	976.527	475.383	676.363	4846.83	709.424	2.7723	3.83342e-07	1.86884e-05	GFY	19	49423749	49428818	+	1876	protein_coding	golgi associated olfactory signaling regulator [Source:HGNC Symbol;Acc:HGNC:44663]	-	1325	6355	8734	1061	462	649	49.3851	181.868	215.468	30.0015	14.605	20.7796
ENSG00000162433	268.111	202.136	229.656	1008.74	1325.31	676.363	233.301	1003.47	-2.10547	3.89827e-07	1.896e-05	AK4	1	65147549	65232145	+	7578	protein_coding	adenylate kinase 4 [Source:HGNC Symbol;Acc:HGNC:363]	-	221	217	286	1096	1288	649	2.03916	1.53737	1.74668	7.67213	10.0799	5.14418
ENSG00000111341	35.1819	30.7395	24.8928	115.048	147.142	662.815	30.2714	308.335	-3.35134	3.9069e-07	1.896e-05	MGP	12	14881181	14885926	-	2639	protein_coding	matrix Gla protein [Source:HGNC Symbol;Acc:HGNC:7060]	-	29	33	31	125	143	636	0.768372	0.67135	0.543658	2.51264	3.21358	14.4758
ENSG00000143630	1135.53	1749.36	2404.16	400.367	283.995	471.057	1763.02	385.14	2.19488	4.12783e-07	1.99868e-05	HCN3	1	155277583	155289848	+	4121	protein_coding	hyperpolarization activated cyclic nucleotide gated potassium channel 3 [Source:HGNC Symbol;Acc:HGNC:19183]	-	936	1878	2994	435	276	452	15.8813	24.4662	33.6242	5.59946	3.97191	6.58812
ENSG00000160838	112.825	244.053	274.624	31.293	6.17381	31.2648	210.501	22.9106	3.19878	4.17854e-07	2.01145e-05	LRRC71	1	156920650	156933094	+	2631	protein_coding	leucine rich repeat containing 71 [Source:HGNC Symbol;Acc:HGNC:26556]	-	93	262	342	34	6	30	2.47158	5.34632	6.01601	0.685516	0.135246	0.684899
ENSG00000184719	0	4.6575	4.01497	32.2134	66.8829	88.5837	2.89082	62.56	-4.36435	4.18197e-07	2.01145e-05	RNLS	10	88273864	88584530	-	3933	protein_coding	renalase, FAD dependent amine oxidase [Source:HGNC Symbol;Acc:HGNC:25641]	-	0	5	5	35	65	85	0	0.0682528	0.0588368	0.472067	0.980127	1.29814
ENSG00000235890	356.672	1050.73	1218.14	185.917	131.708	117.764	875.182	145.13	2.59231	4.18248e-07	2.01145e-05	TSPEAR-AS1	21	44506807	44516575	+	2355	antisense	TSPEAR antisense RNA 1 [Source:HGNC Symbol;Acc:HGNC:1271]	-	294	1128	1517	202	128	113	8.72909	25.7153	29.8125	4.55009	3.22338	2.88213
ENSG00000177025	276.603	188.163	195.127	50.6211	41.1587	20.8432	219.964	37.541	2.54673	4.1928e-07	2.01188e-05	C19orf18	19	57958437	57974534	-	915	protein_coding	chromosome 19 open reading frame 18 [Source:HGNC Symbol;Acc:HGNC:28642]	-	228	202	243	55	40	20	17.4231	11.8523	12.291	3.18861	2.59258	1.31291
ENSG00000124374	61.8717	50.301	64.2395	325.816	371.457	187.589	58.8041	294.954	-2.3268	4.2077e-07	2.01451e-05	PAIP2B	2	71182739	71227083	-	6279	protein_coding	poly(A) binding protein interacting protein 2B [Source:HGNC Symbol;Acc:HGNC:29200]	-	51	54	80	354	361	180	0.567927	0.461719	0.589661	2.9907	3.40965	1.7219
ENSG00000067992	32.7556	68.931	67.4515	308.328	448.63	216.77	56.3794	324.576	-2.51885	4.24439e-07	2.02753e-05	PDK3	X	24465221	24541862	+	4951	protein_coding	pyruvate dehydrogenase kinase 3 [Source:HGNC Symbol;Acc:HGNC:8811]	-	27	74	84	335	436	208	0.381315	0.802441	0.785217	3.58932	5.2226	2.52346
ENSG00000165868	57.019	36.3285	44.9676	0.920383	0	0	46.1051	0.306794	7.01222	4.26046e-07	2.03066e-05	HSPA12A	10	116671192	116850236	-	11834	protein_coding	heat shock protein family A (Hsp70) member 12A [Source:HGNC Symbol;Acc:HGNC:19022]	-	47	39	56	1	0	0	0.277702	0.176932	0.219008	0.00448258	0	0
ENSG00000163463	418.544	628.763	625.532	158.306	127.592	118.806	557.613	134.901	2.0474	4.27081e-07	2.03106e-05	KRTCAP2	1	155169408	155173475	-	3826	protein_coding	keratinocyte associated protein 2 [Source:HGNC Symbol;Acc:HGNC:28942]	-	345	675	779	172	124	114	6.30503	9.47181	9.42314	2.38475	1.92207	1.78972
ENSG00000168243	27.9029	30.7395	44.1646	157.386	194.475	183.42	34.269	178.427	-2.37282	4.34741e-07	2.06289e-05	GNG4	1	235547687	235650754	-	5401	protein_coding	G protein subunit gamma 4 [Source:HGNC Symbol;Acc:HGNC:4407]	-	23	33	55	171	189	176	0.29776	0.32803	0.471294	1.67951	2.0753	1.95733
ENSG00000119943	55.8058	100.602	134.1	6.44268	10.2897	14.5903	96.8359	10.4409	3.22313	4.40672e-07	2.0864e-05	PYROXD2	10	98383565	98415184	-	3867	protein_coding	pyridine nucleotide-disulphide oxidoreductase domain 2 [Source:HGNC Symbol;Acc:HGNC:23517]	-	46	108	167	7	10	14	0.831757	1.49942	1.99869	0.0960248	0.153362	0.21746
ENSG00000038945	274.176	136.931	138.115	22.0892	39.1008	22.9275	183.074	28.0392	2.70617	4.5005e-07	2.12229e-05	MSR1	8	16107878	16567490	-	7812	protein_coding	macrophage scavenger receptor 1 [Source:HGNC Symbol;Acc:HGNC:7376]	-	226	147	172	24	38	22	2.02283	1.01025	1.01899	0.16297	0.288479	0.169156
ENSG00000137460	112.825	135.999	108.404	23.93	12.3476	18.7589	119.076	18.3455	2.69467	4.50487e-07	2.12229e-05	FHDC1	4	152936352	152979696	+	6593	protein_coding	FH2 domain containing 1 [Source:HGNC Symbol;Acc:HGNC:29363]	-	93	146	135	26	12	18	0.986308	1.1889	0.947663	0.209194	0.107942	0.163989
ENSG00000215769	242.634	134.136	123.661	14.7261	26.7532	32.307	166.81	24.5954	2.76344	4.51234e-07	2.12229e-05	ARHGAP27P1-BPTFP1-KPNA2P3	17	64749663	64781707	-	3038	processed_transcript	ARHGAP27P1-BPTFP1-KPNA2P3 readthrough, transcribed pseudogene [Source:HGNC Symbol;Acc:HGNC:52873]	-	200	144	154	16	26	31	4.60315	2.54477	2.34604	0.279378	0.50755	0.612915
ENSG00000129991	55.8058	67.068	85.1173	7.36307	7.20278	7.29513	69.3304	7.28699	3.25232	4.63039e-07	2.17303e-05	TNNI3	19	55151767	55157773	-	2034	protein_coding	troponin I3, cardiac type [Source:HGNC Symbol;Acc:HGNC:11947]	-	46	72	106	8	7	7	1.58132	1.90045	2.41189	0.208641	0.204099	0.206716
ENSG00000184381	387.001	2005.52	2427.45	262.309	180.069	179.252	1606.66	207.21	2.95495	4.69803e-07	2.19993e-05	PLA2G6	22	38111495	38205690	-	6758	protein_coding	phospholipase A2 group VI [Source:HGNC Symbol;Acc:HGNC:9039]	-	319	2153	3023	285	175	172	3.30054	17.1041	20.7025	2.23711	1.53572	1.52875
ENSG00000131153	235.355	198.41	256.155	766.679	825.232	910.849	229.973	834.254	-1.85879	4.73067e-07	2.21037e-05	GINS2	16	85676198	85690073	-	3264	protein_coding	GINS complex subunit 2 [Source:HGNC Symbol;Acc:HGNC:24575]	-	194	213	319	833	802	874	4.15589	3.50351	4.52318	13.538	14.5719	16.0837
ENSG00000112339	171.057	127.616	151.766	470.316	613.265	742.019	150.146	608.533	-2.01979	4.82288e-07	2.24854e-05	HBS1L	6	134960378	135103056	-	11099	protein_coding	HBS1 like translational GTPase [Source:HGNC Symbol;Acc:HGNC:4834]	-	141	137	189	511	596	712	0.888276	0.662691	0.7881	2.44229	3.1846	3.85321
ENSG00000204839	92.2009	685.584	917.822	83.7549	22.6373	30.2227	565.202	45.5383	3.63173	4.86497e-07	2.26322e-05	MROH6	8	143566187	143572971	-	4408	protein_coding	maestro heat like repeat family member 6 [Source:HGNC Symbol;Acc:HGNC:27814]	-	76	736	1143	91	22	29	1.20555	8.96418	12.0007	1.09511	0.295988	0.395169
ENSG00000215478	124.957	369.806	355.726	49.7007	49.3905	29.1805	283.496	42.7572	2.72957	4.91885e-07	2.28331e-05	CES5AP1	22	23359603	23387731	-	1560	transcribed_unprocessed_pseudogene	carboxylesterase 5A pseudogene 1 [Source:HGNC Symbol;Acc:HGNC:38516]	-	103	397	443	54	48	28	4.61663	13.6628	13.1426	1.83624	1.82478	1.0781
ENSG00000235703	537.434	380.984	463.327	109.526	124.505	117.764	460.582	117.265	1.9735	5.03576e-07	2.32884e-05	LINC00894	X	149938628	150224580	+	6323	antisense	long intergenic non-protein coding RNA 894 [Source:HGNC Symbol;Acc:HGNC:48579]	-	443	409	577	119	121	113	4.89884	3.47276	4.22334	0.998352	1.13489	1.07345
ENSG00000101938	72.7902	48.438	34.5287	192.36	271.648	510.659	51.919	324.889	-2.65216	5.03874e-07	2.32884e-05	CHRDL1	X	110673856	110795819	-	3920	protein_coding	chordin like 1 [Source:HGNC Symbol;Acc:HGNC:29861]	-	60	52	43	209	264	490	1.07023	0.712183	0.507675	2.82826	3.99403	7.5082
ENSG00000112977	198.96	229.149	244.913	930.507	751.147	761.82	224.341	814.491	-1.85938	5.21913e-07	2.407e-05	DAP	5	10679230	10761272	-	3361	protein_coding	death associated protein [Source:HGNC Symbol;Acc:HGNC:2672]	-	164	246	305	1011	730	731	3.41184	3.92953	4.19986	15.9567	12.8809	13.064
ENSG00000151692	18.1976	17.6985	10.4389	93.8791	116.273	101.09	15.445	103.747	-2.75944	5.25407e-07	2.41789e-05	RNF144A	2	6917392	7068286	+	6473	protein_coding	ring finger protein 144A [Source:HGNC Symbol;Acc:HGNC:20457]	-	15	19	13	102	113	97	0.162031	0.157588	0.0929482	0.8359	1.0353	0.900103
ENSG00000198876	282.669	374.463	363.756	1136.67	1213.15	1253.72	340.296	1201.18	-1.81874	5.31768e-07	2.4419e-05	DCAF12	9	34086387	34127399	-	4390	protein_coding	DDB1 and CUL4 associated factor 12 [Source:HGNC Symbol;Acc:HGNC:19911]	-	233	402	453	1235	1179	1203	3.71111	4.91627	4.7757	14.9232	15.9273	16.4599
ENSG00000110427	33.9688	26.082	17.6659	118.729	207.852	144.86	25.9055	157.147	-2.61165	5.40645e-07	2.47734e-05	KIAA1549L	11	33376466	33674102	+	13012	protein_coding	KIAA1549 like [Source:HGNC Symbol;Acc:HGNC:24836]	-	28	28	22	129	202	139	0.150462	0.115528	0.0782495	0.525903	0.920662	0.641648
ENSG00000184979	44.8873	77.3145	73.0724	297.284	293.256	288.679	65.0914	293.073	-2.16542	5.49092e-07	2.51066e-05	USP18	22	18149899	18177397	+	2129	protein_coding	ubiquitin specific peptidase 18 [Source:HGNC Symbol;Acc:HGNC:12616]	-	37	83	91	323	285	277	1.21518	2.09304	1.97819	8.04797	7.93893	7.81502
ENSG00000164112	2.42634	5.589	3.21197	37.7357	57.6222	71.9091	3.74244	55.7557	-3.87995	5.6478e-07	2.57687e-05	TMEM155	4	121758930	121765427	-	3027	protein_coding	transmembrane protein 155 [Source:HGNC Symbol;Acc:HGNC:26418]	-	2	6	4	41	56	69	0.0461988	0.106417	0.0611576	0.718507	1.09716	1.36919
ENSG00000160323	511.958	2618.45	3103.57	375.516	222.257	203.221	2077.99	266.998	2.9602	5.72306e-07	2.60564e-05	ADAMTS13	9	133414358	133459402	+	5708	protein_coding	ADAM metallopeptidase with thrombospondin type 1 motif 13 [Source:HGNC Symbol;Acc:HGNC:1366]	-	422	2811	3865	408	216	195	5.16941	26.4394	31.3378	3.79172	2.24421	2.052
ENSG00000263345	121.317	132.273	150.16	18.4077	30.869	11.4638	134.583	20.2468	2.73395	5.76701e-07	2.62006e-05	AC006435.2	17	2375061	2379306	-	1234	antisense	novel transcript, antisense to SGSM2	-	100	142	187	20	30	11	5.66627	6.17799	7.01342	0.859755	1.44178	0.535431
ENSG00000121716	155.286	375.395	403.906	69.9491	29.8401	17.7167	311.529	39.1686	2.98849	5.82228e-07	2.63956e-05	PILRB	7	100352176	100367733	+	5764	protein_coding	paired immunoglobin-like type 2 receptor beta [Source:HGNC Symbol;Acc:HGNC:18297]	-	128	403	503	76	29	17	1.55274	3.75366	4.03875	0.699438	0.298378	0.177154
ENSG00000263724	551.992	330.683	322	84.6752	102.897	52.1081	401.559	79.8934	2.32801	5.85574e-07	2.6491e-05	DLGAP1-AS3	18	3878180	3897069	+	1332	antisense	DLGAP1 antisense RNA 3 [Source:HGNC Symbol;Acc:HGNC:27317]	-	455	355	401	92	100	50	23.8847	14.3086	13.933	3.6639	4.45234	2.25472
ENSG00000278662	297.227	259.889	296.305	67.188	47.3325	78.1621	284.473	64.2275	2.14682	5.93635e-07	2.67989e-05	GOLGA6L10	15	82339998	82349475	-	4715	protein_coding	golgin A6 family-like 10 [Source:HGNC Symbol;Acc:HGNC:37228]	-	245	279	369	73	46	75	3.63327	3.17685	3.62199	0.821298	0.578588	0.955445
ENSG00000261971	332.409	527.229	599.836	108.605	117.302	117.764	486.491	114.557	2.0875	5.98335e-07	2.69541e-05	MMP25-AS1	16	3037403	3059370	-	7244	antisense	MMP25 antisense RNA 1 [Source:HGNC Symbol;Acc:HGNC:51372]	-	274	566	747	118	114	113	2.64475	4.19481	4.77249	0.864099	0.933296	0.936971
ENSG00000102144	2581.63	2432.15	2396.13	18588.1	19699.6	4940.89	2469.97	14409.5	-2.54448	6.00574e-07	2.6998e-05	PGK1	X	77910739	78129296	+	5512	protein_coding	phosphoglycerate kinase 1 [Source:HGNC Symbol;Acc:HGNC:8896]	-	2128	2611	2984	20196	19145	4741	26.9945	25.4315	25.0549	194.364	205.987	51.6638
ENSG00000187045	48.5268	125.753	115.631	11.965	4.11587	0	96.6368	5.36028	4.15193	6.03903e-07	2.70906e-05	TMPRSS6	22	37065436	37109713	-	4232	protein_coding	transmembrane serine protease 6 [Source:HGNC Symbol;Acc:HGNC:16517]	-	40	135	144	13	4	0	0.660887	1.71263	1.57478	0.162951	0.0560541	0
ENSG00000223764	817.677	3271.43	3629.53	501.609	254.155	390.81	2572.88	382.191	2.75103	6.09009e-07	2.72458e-05	LINC02593	1	916865	921016	-	4152	lincRNA	long intergenic non-protein coding RNA 2593 [Source:HGNC Symbol;Acc:HGNC:53933]	-	674	3512	4520	545	247	375	11.3505	45.4121	50.383	6.96304	3.52803	5.425
ENSG00000010379	36.3951	116.438	130.085	6.44268	3.0869	12.5059	94.3059	7.34517	3.68911	6.09914e-07	2.72458e-05	SLC6A13	12	220621	262873	-	4243	protein_coding	solute carrier family 6 member 13 [Source:HGNC Symbol;Acc:HGNC:11046]	-	30	125	162	7	3	12	0.49438	1.58165	1.76703	0.0875155	0.0419316	0.169877
ENSG00000248587	92.2009	54.027	54.6036	5.5223	6.17381	0	66.9438	3.8987	4.08745	6.15319e-07	2.74299e-05	GDNF-AS1	5	37811589	37953827	+	9873	antisense	GDNF antisense RNA 1 [Source:HGNC Symbol;Acc:HGNC:43592]	-	76	58	68	6	6	0	0.538242	0.315394	0.318759	0.0322375	0.0360409	0
ENSG00000197415	423.396	175.122	195.93	1034.51	1688.54	1266.23	264.816	1329.76	-2.33035	6.23166e-07	2.77218e-05	VEPH1	3	157259742	157533619	-	6554	protein_coding	ventricular zone expressed PH domain containing 1 [Source:HGNC Symbol;Acc:HGNC:25735]	-	349	188	244	1124	1641	1215	3.72333	1.54002	1.723	9.09745	14.8489	11.1351
ENSG00000100429	82.4956	575.667	627.941	37.7357	19.5504	63.5718	428.701	40.286	3.4131	6.43201e-07	2.85536e-05	HDAC10	22	50245183	50251405	-	4951	protein_coding	histone deacetylase 10 [Source:HGNC Symbol;Acc:HGNC:18128]	-	68	618	782	41	19	61	0.960348	6.70146	7.30999	0.439289	0.22759	0.740053
ENSG00000138834	1992.03	9654.07	11383.2	1516.79	656.482	800.38	7676.44	991.218	2.95311	6.52572e-07	2.89095e-05	MAPK8IP3	16	1706183	1770317	+	10285	protein_coding	mitogen-activated protein kinase 8 interacting protein 3 [Source:HGNC Symbol;Acc:HGNC:6884]	-	1642	10364	14176	1648	638	768	11.163	54.1	63.79	8.49988	3.67883	4.48521
ENSG00000155096	1370.88	1051.66	937.896	3398.05	4669.46	4050.88	1120.15	4039.46	-1.85081	6.56583e-07	2.90119e-05	AZIN1	8	102826357	102893864	-	6426	protein_coding	antizyme inhibitor 1 [Source:HGNC Symbol;Acc:HGNC:16432]	-	1130	1129	1168	3692	4538	3887	12.2956	9.43251	8.41212	30.4776	41.881	36.3329
ENSG00000171163	3637.08	8535.34	10086.4	1944.77	1296.5	1176.6	7419.61	1472.62	2.33295	6.57602e-07	2.90119e-05	ZNF692	1	248850006	248859144	-	3929	protein_coding	zinc finger protein 692 [Source:HGNC Symbol;Acc:HGNC:26049]	zf-C2H2	2998	9163	12561	2113	1260	1129	53.3534	125.207	147.96	28.5284	19.0187	17.2599
ENSG00000138002	1342.98	1218.4	1511.23	439.023	388.95	309.522	1357.54	379.165	1.83991	6.61501e-07	2.91238e-05	IFT172	2	27444371	27489789	-	8401	protein_coding	intraflagellar transport 172 [Source:HGNC Symbol;Acc:HGNC:30391]	-	1107	1308	1882	477	378	297	9.2136	8.35893	10.3679	3.01195	2.66842	2.1235
ENSG00000204657	61.8717	77.3145	85.1173	4.60192	8.23174	11.4638	74.7678	8.09914	3.21717	6.71959e-07	2.95233e-05	OR2H2	6	29585121	29590500	+	3276	protein_coding	olfactory receptor family 2 subfamily H member 2 [Source:HGNC Symbol;Acc:HGNC:8253]	-	51	83	106	5	8	11	1.08853	1.36022	1.49749	0.0809629	0.144824	0.201686
ENSG00000196993	167.417	137.862	139.721	30.3726	25.7242	31.2648	148.333	29.1206	2.34742	6.82551e-07	2.99271e-05	NPIPB9	16	28751787	28772807	+	2123	protein_coding	nuclear pore complex interacting protein family member B9 [Source:HGNC Symbol;Acc:HGNC:41987]	-	138	148	174	33	25	30	4.54508	3.74271	3.79317	0.824563	0.698366	0.848784
ENSG00000258700	229.289	110.849	97.1622	11.965	27.7821	17.7167	145.767	19.1546	2.92864	6.91375e-07	3.02519e-05	LINC00871	14	45940943	46501823	+	1349	lincRNA	long intergenic non-protein coding RNA 871 [Source:HGNC Symbol;Acc:HGNC:47038]	-	189	119	121	13	27	17	9.79631	4.73597	4.15123	0.5112	1.18698	0.756943
ENSG00000119446	201.386	118.301	187.9	545.787	743.944	864.994	169.196	718.242	-2.08647	6.94967e-07	3.03469e-05	RBM18	9	122237624	122264839	-	5193	protein_coding	RNA binding motif protein 18 [Source:HGNC Symbol;Acc:HGNC:28413]	-	166	127	234	593	723	830	2.23513	1.31298	2.08545	6.05754	8.25682	9.60032
ENSG00000254338	67.9375	125.753	130.085	20.2484	11.3186	10.4216	107.925	13.9962	2.94323	6.98463e-07	3.04373e-05	MAFA-AS1	8	143417679	143419150	+	417	antisense	MAFA antisense RNA 1 [Source:HGNC Symbol;Acc:HGNC:51203]	-	56	135	162	22	11	10	9.38998	17.3809	17.9797	2.79864	1.56441	1.44042
ENSG00000241343	570.19	419.175	271.412	102.163	86.4333	84.4151	420.259	91.0036	2.20556	7.06003e-07	3.07032e-05	RPL36A	X	101390824	101396154	+	3964	protein_coding	ribosomal protein L36a [Source:HGNC Symbol;Acc:HGNC:10359]	-	470	450	338	111	84	81	8.29043	6.09471	3.94626	1.48542	1.25672	1.22738
ENSG00000245857	309.358	237.533	218.414	49.7007	51.4484	68.7826	255.102	56.6439	2.1709	7.20193e-07	3.12567e-05	GS1-24F4.2	8	6835554	6885276	+	1433	lincRNA	uncharacterized LOC100652791 [Source:NCBI gene;Acc:100652791]	-	255	255	272	54	50	66	12.4425	9.55362	8.78468	1.99897	2.06927	2.76646
ENSG00000236552	1415.77	925.912	912.201	2798.89	5756.05	6174.81	1084.63	4909.91	-2.1788	7.32369e-07	3.16674e-05	RPL13AP5	10	96750288	96750899	+	612	processed_pseudogene	ribosomal protein L13a pseudogene 5 [Source:HGNC Symbol;Acc:HGNC:23736]	-	1167	994	1136	3041	5594	5925	133.331	87.1985	85.9073	263.587	542.081	581.518
ENSG00000272645	895.32	1153.2	1462.25	299.125	348.82	202.179	1170.26	283.375	2.04624	7.32624e-07	3.16674e-05	GTF2IP20	1	223951394	223992594	-	4145	transcribed_unprocessed_pseudogene	general transcription factor IIi pseudogene 20 [Source:HGNC Symbol;Acc:HGNC:51732]	-	738	1238	1821	325	339	194	12.4493	16.035	20.3324	4.15928	4.85029	2.81127
ENSG00000095059	128.596	365.148	467.342	68.1084	32.927	28.1384	320.362	43.0579	2.89384	7.40427e-07	3.19375e-05	DHPS	19	12675717	12681902	-	3006	protein_coding	deoxyhypusine synthase [Source:HGNC Symbol;Acc:HGNC:2869]	-	106	392	582	74	32	27	2.46564	7.00118	8.9606	1.30588	0.631326	0.539512
ENSG00000167553	505.892	527.229	620.714	2334.09	3001.5	1439.22	551.278	2258.27	-2.0341	7.41863e-07	3.19375e-05	TUBA1C	12	49188736	49274603	+	4631	protein_coding	tubulin alpha 1c [Source:HGNC Symbol;Acc:HGNC:20768]	-	417	566	773	2536	2917	1381	6.29614	6.56169	7.72517	29.0492	37.3555	17.912
ENSG00000165355	151.646	118.301	139.721	449.147	577.251	514.828	136.556	513.742	-1.91232	7.45047e-07	3.20101e-05	FBXO33	14	39397669	39432500	-	3853	protein_coding	F-box protein 33 [Source:HGNC Symbol;Acc:HGNC:19833]	-	125	127	174	488	561	494	2.26842	1.76962	2.09003	6.71863	8.63489	7.70112
ENSG00000198563	12077.1	10256.8	10990.6	3241.59	3443.96	3686.12	11108.1	3457.22	1.68393	7.46822e-07	3.20219e-05	DDX39B	6	31530219	31542448	-	7007	protein_coding	DExD-box helicase 39B [Source:HGNC Symbol;Acc:HGNC:13917]	-	9955	11011	13687	3522	3347	3537	99.3395	84.3663	90.4023	26.6635	28.328	30.32
ENSG00000213398	391.854	1262.18	1528.9	219.972	118.331	171.957	1060.98	170.087	2.64114	7.57415e-07	3.2411e-05	LCAT	16	67939750	67944131	-	2625	protein_coding	lecithin-cholesterol acyltransferase [Source:HGNC Symbol;Acc:HGNC:6522]	-	323	1355	1904	239	115	165	8.60371	27.713	33.5692	4.82979	2.59813	3.77555
ENSG00000136159	158.925	155.561	153.372	477.679	656.482	588.821	155.953	574.327	-1.88083	7.65488e-07	3.26909e-05	NUDT15	13	48037567	48047222	+	2098	protein_coding	nudix hydrolase 15 [Source:HGNC Symbol;Acc:HGNC:23063]	-	131	167	191	519	638	565	4.36595	4.27351	4.21338	13.1227	18.0347	16.1759
ENSG00000065534	82.4956	95.0131	78.6934	334.099	428.051	289.721	85.4007	350.624	-2.03761	7.70486e-07	3.28387e-05	MYLK	3	123610049	123884331	-	22167	protein_coding	myosin light chain kinase [Source:HGNC Symbol;Acc:HGNC:7590]	-	68	102	98	363	416	278	0.214494	0.24704	0.204608	0.868679	1.11296	0.753293
ENSG00000117480	66.7244	264.546	302.729	35.8949	8.23174	16.6746	211.333	20.2671	3.37841	7.73678e-07	3.29027e-05	FAAH	1	46394265	46413848	+	2776	protein_coding	fatty acid amide hydrolase [Source:HGNC Symbol;Acc:HGNC:3553]	-	55	284	377	39	8	16	1.38534	5.49254	6.28529	0.745255	0.170908	0.3462
ENSG00000115641	81.2824	76.383	84.3143	295.443	304.575	349.124	80.6599	316.381	-1.97143	7.75069e-07	3.29027e-05	FHL2	2	105357712	105438513	-	6626	protein_coding	four and a half LIM domains 2 [Source:HGNC Symbol;Acc:HGNC:3703]	-	67	82	105	321	296	335	0.707027	0.664411	0.7334	2.56988	2.64931	3.03682
ENSG00000250397	63.0848	227.286	236.08	22.0892	4.11587	0	175.484	8.73502	4.31343	7.87328e-07	3.33568e-05	AP006623.1	11	856880	859795	-	2061	antisense	novel transcript	-	52	244	294	24	4	0	1.76416	6.35603	6.60195	0.617722	0.1151	0
ENSG00000273576	98.2668	177.917	173.447	20.2484	29.8401	27.0962	149.877	25.7282	2.54663	8.14629e-07	3.43774e-05	AC009283.1	17	39566915	39567559	+	645	lincRNA	novel transcript	-	81	191	216	22	29	26	8.78088	15.8982	15.4988	1.80935	2.66644	2.42125
ENSG00000172667	394.28	268.272	255.352	864.24	1423.06	1550.74	305.968	1279.35	-2.0651	8.14637e-07	3.43774e-05	ZMAT3	3	179017223	179072279	-	9646	protein_coding	zinc finger matrin-type 3 [Source:HGNC Symbol;Acc:HGNC:29983]	-	325	288	318	939	1383	1488	2.35586	1.60295	1.52575	5.1639	8.50292	9.26577
ENSG00000263272	356.672	346.518	429.602	75.4714	61.7381	117.764	377.597	84.9912	2.15247	8.33232e-07	3.50927e-05	AC004148.2	17	5425139	5432876	-	1938	antisense	novel transcript, antisense to RPAIN	-	294	372	535	82	60	113	10.6073	10.3054	12.7762	2.2445	1.83608	3.50228
ENSG00000237094	242.634	169.533	138.115	38.6561	34.9849	34.3913	183.427	36.0108	2.34594	8.43704e-07	3.54638e-05	AL732372.2	1	365389	522928	-	6204	transcribed_unprocessed_pseudogene	pseudogene similar to part of septin 14 SEPT14	-	200	182	172	42	34	33	2.25409	1.57498	1.2831	0.359118	0.325013	0.319498
ENSG00000067560	4060.48	2396.75	2407.37	9967.75	13036	10866.6	2954.87	11290.1	-1.93408	8.50437e-07	3.56766e-05	RHOA	3	49359145	49412998	-	2582	protein_coding	ras homolog family member A [Source:HGNC Symbol;Acc:HGNC:667]	-	3347	2573	2998	10830	12669	10427	90.6384	53.5005	53.7376	222.501	290.991	242.566
ENSG00000137496	276.603	286.902	412.739	80.9937	64.825	83.3729	325.415	76.3972	2.09134	8.60068e-07	3.60099e-05	IL18BP	11	71998541	72005715	+	4323	protein_coding	interleukin 18 binding protein [Source:HGNC Symbol;Acc:HGNC:5987]	-	228	308	514	88	63	80	3.68776	3.82507	5.50277	1.07983	0.864268	1.11155
ENSG00000272872	156.499	293.423	318.788	48.7803	31.898	60.4454	256.237	47.0412	2.44702	8.70976e-07	3.63415e-05	AP000525.1	22	15823197	15823890	+	694	sense_intronic	novel transcript, sense intronic to novel transcript	-	129	315	397	53	31	58	12.997	24.3683	26.4749	4.05113	2.64908	5.01989
ENSG00000247157	114.038	31.671	40.9527	1.84077	3.0869	5.21081	62.2206	3.37949	4.2093	8.71392e-07	3.63415e-05	LINC01252	12	11548030	11590369	+	3793	lincRNA	long intergenic non-protein coding RNA 1252 [Source:HGNC Symbol;Acc:HGNC:27888]	-	94	34	51	2	3	5	1.73284	0.481249	0.622287	0.0279709	0.0469063	0.0791796
ENSG00000249196	0	0.931501	1.60599	56.1434	64.825	19.8011	0.845829	46.9231	-5.66657	8.82579e-07	3.67363e-05	TMEM132D-AS1	12	129109629	129113294	+	2271	antisense	TMEM132D antisense RNA 1 [Source:HGNC Symbol;Acc:HGNC:27466]	-	0	1	2	61	63	19	0	0.0236405	0.0407583	1.42486	1.64519	0.502531
ENSG00000144406	75.2165	53.0955	53.8006	2.76115	7.20278	0	60.7042	3.32131	4.19157	8.96222e-07	3.71914e-05	UNC80	2	209771993	209999300	+	19258	protein_coding	unc-80 homolog, NALCN channel complex subunit [Source:HGNC Symbol;Acc:HGNC:26582]	-	62	57	67	3	7	0	0.225109	0.158905	0.161015	0.00826361	0.0215566	0
ENSG00000131398	1061.52	2885.79	2643.45	599.169	251.068	304.311	2196.92	384.85	2.5129	8.98666e-07	3.71914e-05	KCNC3	19	50311937	50333515	-	6277	protein_coding	potassium voltage-gated channel subfamily C member 3 [Source:HGNC Symbol;Acc:HGNC:6235]	-	875	3098	3292	651	244	292	9.74695	26.4974	24.2723	5.50159	2.30532	2.7942
ENSG00000106333	14896.5	23211.1	27893.6	5908.86	4216.71	6472.86	22000.4	5532.81	1.99146	8.98739e-07	3.71914e-05	PCOLCE	7	100602177	100608175	+	3532	protein_coding	procollagen C-endopeptidase enhancer [Source:HGNC Symbol;Acc:HGNC:8738]	-	12279	24918	34737	6420	4098	6211	243.083	378.762	455.171	96.4215	68.8088	105.625
ENSG00000108018	3.63951	0.931501	0.802994	26.6911	39.1008	81.2886	1.79133	49.0268	-4.87521	9.05307e-07	3.73907e-05	SORCS1	10	106573663	107164534	-	9964	protein_coding	sortilin related VPS10 domain containing receptor 1 [Source:HGNC Symbol;Acc:HGNC:16697]	-	3	1	1	29	38	78	0.0210523	0.00538816	0.00464483	0.154392	0.226174	0.470205
ENSG00000188993	166.204	124.821	147.751	4.60192	6.17381	31.2648	146.259	14.0135	3.39147	9.14136e-07	3.76117e-05	LRRC66	4	51993702	52017620	-	3327	protein_coding	leucine rich repeat containing 66 [Source:HGNC Symbol;Acc:HGNC:34299]	-	137	134	184	5	6	30	2.87926	2.16235	2.55958	0.0797218	0.106953	0.54162
ENSG00000213928	105.546	179.78	183.886	34.9746	23.6663	23.9697	156.404	27.5368	2.50517	9.14181e-07	3.76117e-05	IRF9	14	24161053	24166565	+	3794	protein_coding	interferon regulatory factor 9 [Source:HGNC Symbol;Acc:HGNC:6131]	IRF	87	193	229	38	23	23	1.60337	2.73108	2.79345	0.531308	0.35952	0.36413
ENSG00000268218	121.317	208.656	256.958	35.8949	34.9849	10.4216	195.644	27.1005	2.85045	9.36874e-07	3.83635e-05	AC137932.3	16	89268104	89273044	+	3660	antisense	novel transcript, antisense to ANKRD11	-	100	224	320	39	34	10	1.91043	3.2858	4.04643	0.565253	0.550923	0.164114
ENSG00000188897	54.5927	102.465	98.7682	12.8854	2.05794	1.04216	85.2753	5.32849	3.97594	9.37026e-07	3.83635e-05	AC099489.1	16	11359845	11527245	-	12027	protein_coding	vitellogenin [Source:NCBI gene;Acc:400499]	-	45	110	123	14	2	1	0.261618	0.491032	0.473316	0.0617491	0.00986202	0.00499423
ENSG00000076716	302.079	185.369	179.068	705.013	907.55	1304.79	222.172	972.45	-2.1318	9.37843e-07	3.83635e-05	GPC4	X	133300103	133415490	-	4960	protein_coding	glypican 4 [Source:HGNC Symbol;Acc:HGNC:4452]	-	249	199	223	766	882	1252	3.51019	2.154	2.08078	8.19232	10.5458	15.1617
ENSG00000145681	0	4.6575	5.62095	46.9395	47.3325	89.6259	3.42615	61.2993	-4.0881	9.40687e-07	3.84063e-05	HAPLN1	5	83637805	83721613	-	6956	protein_coding	hyaluronan and proteoglycan link protein 1 [Source:HGNC Symbol;Acc:HGNC:2380]	-	0	5	7	51	46	86	0	0.0385909	0.0465738	0.388929	0.392185	0.742617
ENSG00000225569	48.5268	23.2875	59.4215	0.920383	0	0	43.7453	0.306794	6.93863	9.4997e-07	3.87113e-05	CCT4P2	X	65270913	65273019	+	1548	processed_pseudogene	chaperonin containing TCP1 subunit 4 pseudogene 2 [Source:HGNC Symbol;Acc:HGNC:35141]	-	40	25	74	1	0	0	1.80677	0.867048	2.2124	0.034268	0	0
ENSG00000279605	14.558	40.0545	34.5287	0	0	0	29.7138	0	7.34617	9.71526e-07	3.95143e-05	AC067930.6	8	143578358	143583304	+	4947	TEC	TEC	-	12	43	43	0	0	0	0.16961	0.46666	0.402281	0	0	0
ENSG00000139926	115.251	130.41	132.494	436.262	585.483	417.907	126.052	479.884	-1.92758	9.88191e-07	4.01157e-05	FRMD6	14	51489100	51730727	+	9416	protein_coding	FERM domain containing 6 [Source:HGNC Symbol;Acc:HGNC:19839]	-	95	140	165	474	569	401	0.705456	0.798244	0.811	2.67037	3.58376	2.55802
ENSG00000277912	134.662	79.1775	110.813	16.5669	16.4635	18.7589	108.218	17.2631	2.64727	1.00367e-06	4.06667e-05	MIR8089	5	181043403	181043484	-	82	miRNA	microRNA 8089 [Source:HGNC Symbol;Acc:HGNC:50196]	-	111	85	138	18	16	18	94.6503	55.6518	77.8876	11.6444	11.5718	13.1851
ENSG00000266173	428.249	412.655	435.223	104.003	114.215	129.228	425.375	115.816	1.8774	1.01388e-06	4.0973e-05	STRADA	17	63682336	63741986	-	10860	protein_coding	STE20-related kinase adaptor alpha [Source:HGNC Symbol;Acc:HGNC:30172]	-	353	443	542	113	111	124	2.27278	2.19002	2.30979	0.551961	0.606158	0.685832
ENSG00000124215	117.678	101.534	90.7383	19.328	17.4925	9.37945	103.316	15.4	2.74074	1.01602e-06	4.0973e-05	CDH26	20	59958427	60034011	+	5748	protein_coding	cadherin 26 [Source:HGNC Symbol;Acc:HGNC:15902]	-	97	109	113	21	17	9	1.17996	1.01808	0.90984	0.193804	0.175398	0.0940485
ENSG00000228201	15.7712	84.7665	69.8604	1.84077	0	0	56.7994	0.613589	6.45186	1.01846e-06	4.0973e-05	AL022341.1	16	648473	649200	-	389	antisense	uncharacterized LOC105371038 [Source:NCBI gene;Acc:105371038]	-	13	91	87	2	0	0	2.33672	12.5593	10.3508	0.272735	0	0
ENSG00000257702	292.374	555.174	632.759	128.854	96.723	59.4032	493.436	94.9933	2.37658	1.0189e-06	4.0973e-05	LBX2-AS1	2	74502595	74504678	+	2084	antisense	LBX2 antisense RNA 1 [Source:HGNC Symbol;Acc:HGNC:25136]	-	241	596	788	140	94	57	8.08597	15.354	17.4997	3.56361	2.675	1.64287
ENSG00000118557	191.681	111.78	158.19	17.4873	4.11587	30.2227	153.884	17.2753	3.15503	1.03473e-06	4.15311e-05	PMFBP1	16	72112157	72176878	-	5691	protein_coding	polyamine modulated factor 1 binding protein 1 [Source:HGNC Symbol;Acc:HGNC:17728]	-	158	120	197	19	4	29	1.94125	1.13205	1.60207	0.177103	0.0416835	0.30608
ENSG00000154358	4164.81	17007.3	20444.2	2903.81	1569.18	734.724	13872.1	1735.9	2.99838	1.04866e-06	4.20113e-05	OBSCN	1	228208130	228378874	+	32290	protein_coding	obscurin, cytoskeletal calmodulin and titin-interacting RhoGEF [Source:HGNC Symbol;Acc:HGNC:15719]	-	3433	18258	25460	3155	1525	705	7.43393	30.357	36.4916	5.18312	2.80088	1.31144
ENSG00000074276	57.019	139.725	164.614	21.1688	10.2897	12.5059	120.453	14.6548	3.03678	1.05468e-06	4.21735e-05	CDHR2	5	176542511	176595974	+	5348	protein_coding	cadherin related family member 2 [Source:HGNC Symbol;Acc:HGNC:18231]	-	47	150	205	23	10	12	0.614496	1.50582	1.77405	0.228137	0.110892	0.134777
ENSG00000198959	14.558	18.63	12.0449	142.659	108.042	67.7405	15.0777	106.147	-2.81863	1.06468e-06	4.24936e-05	TGM2	20	38127387	38166578	-	8036	protein_coding	transglutaminase 2 [Source:HGNC Symbol;Acc:HGNC:11778]	-	12	20	15	155	105	65	0.104413	0.133618	0.0863882	1.02318	0.774894	0.485847
ENSG00000111145	265.684	219.834	177.462	630.462	970.317	1019.23	220.993	873.338	-1.98387	1.07082e-06	4.26106e-05	ELK3	12	96194382	96269835	+	4648	protein_coding	ELK3, ETS transcription factor [Source:HGNC Symbol;Acc:HGNC:3325]	ETS	219	236	221	685	943	978	3.29451	2.72596	2.20054	7.81779	12.032	12.6386
ENSG00000137070	464.644	1417.74	1430.93	251.265	165.664	199.053	1104.44	205.327	2.42749	1.07249e-06	4.26106e-05	IL11RA	9	34650702	34661892	+	4271	protein_coding	interleukin 11 receptor subunit alpha [Source:HGNC Symbol;Acc:HGNC:5967]	-	383	1522	1782	273	161	191	6.27021	19.132	19.31	3.39073	2.23558	2.68615
ENSG00000175352	72.7902	63.342	44.9676	293.602	311.777	210.517	60.3666	271.965	-2.17658	1.0736e-06	4.26106e-05	NRIP3	11	8980576	9004049	-	4123	protein_coding	nuclear receptor interacting protein 3 [Source:HGNC Symbol;Acc:HGNC:1167]	-	60	68	56	319	303	202	1.01754	0.885462	0.628605	4.10428	4.35835	2.94282
ENSG00000226699	83.7087	52.164	87.5263	8.28345	9.26071	9.37945	74.4664	8.97454	3.05382	1.0877e-06	4.30904e-05	AL360181.1	10	133345754	133350726	-	184	antisense	novel transcript, antisense to PRAP1	-	69	56	109	9	9	9	26.2207	16.3397	27.4165	2.59468	2.9008	2.93799
ENSG00000185189	2002.94	3338.5	3794.14	849.514	732.625	814.97	3045.2	799.036	1.93035	1.09118e-06	4.31482e-05	NRBP2	8	143833594	143840974	-	4924	protein_coding	nuclear receptor binding protein 2 [Source:HGNC Symbol;Acc:HGNC:19339]	-	1651	3584	4725	923	712	782	23.4445	39.0773	44.4106	9.94359	8.57541	9.53926
ENSG00000248015	13.3449	165.807	151.766	10.1242	4.11587	3.12648	110.306	5.78886	4.24329	1.0965e-06	4.32623e-05	AC005329.1	19	1392170	1396467	-	3571	antisense	novel transcript, antisense to NDUFS7	-	11	178	189	11	4	3	0.215385	2.67611	2.44949	0.163404	0.0664298	0.0504612
ENSG00000263812	33.9688	61.479	47.3766	244.822	223.286	199.053	47.6081	222.387	-2.219	1.09812e-06	4.32623e-05	LINC00908	18	76528655	76610968	+	3036	lincRNA	long intergenic non-protein coding RNA 908 [Source:HGNC Symbol;Acc:HGNC:27599]	-	28	66	59	266	217	191	0.644865	1.16712	0.899401	4.64772	4.23888	3.77883
ENSG00000213139	325.13	281.313	300.32	42.3376	75.1147	83.3729	302.254	66.9417	2.17661	1.11916e-06	4.39755e-05	CRYGS	3	186538441	186546702	-	2151	protein_coding	crystallin gamma S [Source:HGNC Symbol;Acc:HGNC:2417]	-	268	302	374	46	73	80	8.71179	7.53773	8.04701	1.13443	2.01268	2.23396
ENSG00000140450	183.189	117.369	128.479	462.953	679.119	570.062	143.012	570.711	-1.99897	1.12034e-06	4.39755e-05	ARRDC4	15	97960698	97973838	+	4072	protein_coding	arrestin domain containing 4 [Source:HGNC Symbol;Acc:HGNC:28087]	-	151	126	160	503	660	547	2.59288	1.66126	1.81851	6.55269	9.61234	8.06874
ENSG00000110492	52.1663	103.397	105.995	9.20383	6.17381	14.5903	87.186	9.9893	3.13073	1.14645e-06	4.49175e-05	MDK	11	46380756	46383837	+	2196	protein_coding	midkine [Source:HGNC Symbol;Acc:HGNC:6972]	-	43	111	132	10	6	14	1.36914	2.71372	2.78192	0.241561	0.162036	0.382932
ENSG00000267053	87.3482	56.8215	83.5113	6.44268	9.26071	0	75.8937	5.23446	3.85088	1.15498e-06	4.51692e-05	AC012617.1	19	36304580	36312668	+	2674	lincRNA	uncharacterized LOC100134317 [Source:NCBI gene;Acc:100134317]	-	72	61	104	7	9	0	1.88271	1.22474	1.80001	0.138866	0.199606	0
ENSG00000196139	0	0.931501	1.60599	46.0192	49.3905	29.1805	0.845829	41.53	-5.48711	1.17476e-06	4.57844e-05	AKR1C3	10	5035354	5107686	+	4532	protein_coding	aldo-keto reductase family 1 member C3 [Source:HGNC Symbol;Acc:HGNC:386]	-	0	1	2	50	48	28	0	0.0118463	0.0204241	0.585248	0.628122	0.371103
ENSG00000072864	167.417	195.615	173.447	680.163	633.844	562.767	178.826	625.592	-1.80638	1.175e-06	4.57844e-05	NDE1	16	15643267	15726353	+	5512	protein_coding	nudE neurodevelopment protein 1 [Source:HGNC Symbol;Acc:HGNC:17619]	-	138	210	216	739	616	540	1.75058	2.04543	1.81363	7.11205	6.62773	5.88451
ENSG00000204982	18.1976	54.9585	89.1323	1.84077	0	0	54.0961	0.613589	6.38207	1.22037e-06	4.74653e-05	PRSS3P4	9	33613848	33614009	-	162	unprocessed_pseudogene	PRSS3 pseudogene 4 [Source:HGNC Symbol;Acc:HGNC:43789]	-	15	59	111	2	0	0	6.47424	19.5529	31.7111	0.6549	0	0
ENSG00000244627	344.54	490.901	491.432	117.809	124.505	77.1199	442.291	106.478	2.05458	1.22426e-06	4.75302e-05	TPTEP2	22	38335762	38398929	-	3851	transcribed_unprocessed_pseudogene	TPTE pseudogene 2 [Source:HGNC Symbol;Acc:HGNC:53828]	-	284	527	612	128	121	74	5.15653	7.34702	7.35497	1.76318	1.86339	1.15421
ENSG00000111669	1686.31	2698.56	2737.41	17955.8	15052.8	5159.74	2374.09	12722.8	-2.42186	1.25273e-06	4.85471e-05	TPI1	12	6867119	6870948	+	2700	protein_coding	triosephosphate isomerase 1 [Source:HGNC Symbol;Acc:HGNC:12009]	-	1390	2897	3409	19509	14629	4951	35.9968	57.6048	58.4341	383.293	321.325	110.143
ENSG00000176444	6496.53	6761.76	8087.75	1900.59	2007.52	2534.54	7115.35	2147.55	1.72831	1.27421e-06	4.92903e-05	CLK2	1	155262868	155278491	-	3670	protein_coding	CDC like kinase 2 [Source:HGNC Symbol;Acc:HGNC:2069]	-	5355	7259	10072	2065	1951	2432	102.025	106.19	127.014	29.8479	31.5271	39.8037
ENSG00000223745	2810.92	1869.52	2163.26	538.424	743.944	640.929	2281.23	641.099	1.83117	1.28077e-06	4.94545e-05	CCDC18-AS1	1	93262186	93346025	-	4786	processed_transcript	CCDC18 antisense RNA 1 [Source:HGNC Symbol;Acc:HGNC:52262]	-	2317	2007	2694	585	723	615	33.8506	22.5138	26.0512	6.484	8.95898	7.71842
ENSG00000101367	1059.1	880.268	784.525	2632.3	3064.27	3511.04	907.963	3069.2	-1.75749	1.31542e-06	5.07007e-05	MAPRE1	20	32819893	32850405	+	2623	protein_coding	microtubule associated protein RP/EB family member 1 [Source:HGNC Symbol;Acc:HGNC:6890]	-	873	945	977	2860	2978	3369	23.2717	19.3423	17.2385	57.8399	67.3317	77.1487
ENSG00000167702	701.212	7269.43	7809.92	869.762	327.212	327.239	5260.19	508.071	3.37187	1.34013e-06	5.156e-05	KIFC2	8	144466043	144474202	+	4447	protein_coding	kinesin family member C2 [Source:HGNC Symbol;Acc:HGNC:29530]	-	578	7804	9726	945	318	314	9.08811	94.2159	101.221	11.2726	4.24085	4.2412
ENSG00000158815	69.1507	432.216	460.918	42.3376	5.14484	30.2227	320.762	25.9017	3.62852	1.35438e-06	5.20146e-05	FGF17	8	22042398	22048809	+	3287	protein_coding	fibroblast growth factor 17 [Source:HGNC Symbol;Acc:HGNC:3673]	-	57	464	574	46	5	29	1.21252	7.57866	8.08193	0.742366	0.0902118	0.529937
ENSG00000162004	235.355	1268.7	1265.52	184.077	94.6651	82.3307	923.192	120.357	2.9389	1.3667e-06	5.23936e-05	CCDC78	16	722582	726954	-	4147	protein_coding	coiled-coil domain containing 78 [Source:HGNC Symbol;Acc:HGNC:14153]	-	194	1362	1576	200	92	79	3.271	17.6326	17.5884	2.55832	1.31567	1.14425
ENSG00000169026	26.6897	248.711	262.579	15.6465	3.0869	17.7167	179.326	12.1501	3.88342	1.3751e-06	5.26209e-05	SLC49A3	4	681829	689441	-	2644	protein_coding	solute carrier family 49 member 3 [Source:HGNC Symbol;Acc:HGNC:26177]	-	22	267	327	17	3	17	0.5818	5.42156	5.72387	0.341073	0.0672903	0.386201
ENSG00000182307	260.832	243.122	248.125	930.507	946.651	710.754	250.693	862.637	-1.78314	1.38075e-06	5.27426e-05	C8orf33	8	145052378	145066685	+	4440	protein_coding	chromosome 8 open reading frame 33 [Source:HGNC Symbol;Acc:HGNC:26104]	-	215	261	309	1011	920	682	3.38585	3.15596	3.22091	12.0789	12.2885	9.2263
ENSG00000182912	441.594	1256.59	1472.69	235.618	191.388	90.668	1056.96	172.558	2.61463	1.42069e-06	5.41715e-05	TSPEAR-AS2	21	44517216	44525952	+	3026	antisense	TSPEAR antisense RNA 2 [Source:HGNC Symbol;Acc:HGNC:16428]	-	364	1349	1834	256	186	87	8.41095	23.9341	28.05	4.48777	3.64533	1.72694
ENSG00000196388	320.277	572.873	555.672	100.322	77.1726	141.734	482.94	106.409	2.18332	1.43264e-06	5.45296e-05	INCA1	17	4988130	4997610	-	1553	protein_coding	inhibitor of CDK, cyclin A1 interacting protein 1 [Source:HGNC Symbol;Acc:HGNC:32224]	-	264	615	692	109	75	136	11.8863	21.2607	20.6223	3.72319	2.86406	5.26009
ENSG00000246922	57.019	135.999	125.267	18.4077	9.26071	13.5481	106.095	13.7388	2.94759	1.43762e-06	5.45598e-05	UBAP1L	15	65092770	65115197	-	8536	protein_coding	ubiquitin associated protein 1 like [Source:HGNC Symbol;Acc:HGNC:40028]	-	47	146	156	20	9	13	0.384996	0.918275	0.845811	0.12429	0.0625289	0.0914776
ENSG00000164920	359.098	352.107	379.013	1084.21	1236.82	1214.12	363.406	1178.38	-1.69698	1.43854e-06	5.45598e-05	OSR2	8	98944403	98952104	+	2930	protein_coding	odd-skipped related transciption factor 2 [Source:HGNC Symbol;Acc:HGNC:15830]	zf-C2H2	296	378	472	1178	1202	1165	7.06378	6.92625	7.45551	21.3274	24.3293	23.8827
ENSG00000109758	4.85268	76.383	88.3293	0.920383	0	0	56.5217	0.306794	7.31209	1.44407e-06	5.46723e-05	HGFAC	4	3441887	3449495	+	2847	protein_coding	HGF activator [Source:HGNC Symbol;Acc:HGNC:4894]	-	4	82	110	1	0	0	0.0982393	1.54632	1.78817	0.0186325	0	0
ENSG00000139899	419.757	747.995	922.64	179.475	115.244	170.914	696.797	155.211	2.16692	1.4811e-06	5.59752e-05	CBLN3	14	24426532	24430954	-	2562	protein_coding	cerebellin 3 precursor [Source:HGNC Symbol;Acc:HGNC:20146]	-	346	803	1149	195	112	164	9.44299	16.8272	20.756	4.03752	2.59258	3.84495
ENSG00000233476	224.436	180.711	286.669	896.453	1076.3	691.995	230.605	888.25	-1.94488	1.49267e-06	5.63129e-05	EEF1A1P6	7	22510616	22511999	-	1384	processed_pseudogene	eukaryotic translation elongation factor 1 alpha 1 pseudogene 6 [Source:HGNC Symbol;Acc:HGNC:3201]	-	185	194	357	974	1046	664	9.34649	7.52558	11.9381	37.3321	44.8217	28.8176
ENSG00000230724	106.759	254.3	260.973	34.9746	26.7532	44.8129	207.344	35.5136	2.54796	1.53358e-06	5.77542e-05	LINC01001	11	127204	139612	-	3823	lincRNA	long intergenic non-protein coding RNA 1001 [Source:HGNC Symbol;Acc:HGNC:38540]	-	88	273	325	38	26	43	1.6095	3.83383	3.93443	0.527277	0.403331	0.675601
ENSG00000179978	612.651	357.696	313.167	56.1434	110.1	96.921	427.838	87.7213	2.28629	1.53801e-06	5.7819e-05	AC140134.1	5	70094659	70128434	-	3544	unprocessed_pseudogene	NLR family, apoptosis inhibitory protein (NAIP) pseudogene	-	505	384	390	61	107	93	9.96347	5.81717	5.093	0.913053	1.79054	1.57621
ENSG00000136943	1954.42	1713.03	1576.28	326.736	375.573	635.718	1747.91	446.009	1.97068	1.54896e-06	5.81281e-05	CTSV	9	97029679	97039643	-	4700	protein_coding	cathepsin V [Source:HGNC Symbol;Acc:HGNC:2538]	-	1611	1839	1963	355	365	610	23.9668	21.0067	19.3297	4.00673	4.60562	7.79575
ENSG00000279825	43.6741	93.1501	130.085	9.20383	8.23174	0	88.9697	5.81186	3.92772	1.56138e-06	5.84916e-05	AC003957.1	17	19030857	19033529	+	2673	TEC	novel transcript	-	36	100	162	10	8	0	0.941708	2.00852	2.80491	0.198454	0.177494	0
ENSG00000161996	520.45	4191.75	4388.36	555.911	209.909	142.776	3033.52	302.866	3.32393	1.57027e-06	5.87214e-05	WDR90	16	649311	667833	+	10534	protein_coding	WD repeat domain 90 [Source:HGNC Symbol;Acc:HGNC:26960]	-	429	4500	5465	604	204	137	2.84759	22.9347	24.0104	3.04161	1.1485	0.781184
ENSG00000146054	1079.72	3851.75	4011.76	671.88	289.14	510.659	2981.08	490.56	2.60332	1.58097e-06	5.90181e-05	TRIM7	5	181193924	181205293	-	7338	protein_coding	tripartite motif containing 7 [Source:HGNC Symbol;Acc:HGNC:16278]	-	890	4135	4996	730	281	490	8.48057	30.2532	31.51	5.27722	2.27102	4.01092
ENSG00000169231	1924.09	5152.13	5764.69	982.969	823.174	915.018	4280.3	907.054	2.23856	1.5869e-06	5.91362e-05	THBS3	1	155195588	155209051	-	4623	protein_coding	thrombospondin 3 [Source:HGNC Symbol;Acc:HGNC:11787]	-	1586	5531	7179	1068	800	878	23.9879	64.2324	71.8693	12.2548	10.2626	11.4077
ENSG00000261739	2.42634	11.178	13.6509	116.889	151.258	42.7286	9.08508	103.625	-3.4802	1.59126e-06	5.91954e-05	GOLGA8S	15	23354748	23367231	+	4349	protein_coding	golgin A8 family member S [Source:HGNC Symbol;Acc:HGNC:44409]	-	2	12	17	127	147	41	0.0321554	0.148138	0.18091	1.54908	2.00457	0.566266
ENSG00000186648	355.459	922.186	1156.31	184.997	94.6651	34.3913	811.318	104.684	2.95316	1.59492e-06	5.92285e-05	CARMIL3	14	24052000	24069728	+	6665	protein_coding	capping protein regulator and myosin 1 linker 3 [Source:HGNC Symbol;Acc:HGNC:20272]	-	293	990	1440	201	92	33	3.07383	7.97461	9.99921	1.59976	0.818617	0.297399
ENSG00000118194	44.8873	49.3695	58.6185	0	5.14484	0	50.9585	1.71495	4.9214	1.59829e-06	5.92393e-05	TNNT2	1	201359008	201377762	-	7259	protein_coding	troponin T2, cardiac type [Source:HGNC Symbol;Acc:HGNC:11949]	-	37	53	73	0	5	0	0.3564	0.391988	0.465424	0	0.0408494	0
ENSG00000172247	33.9688	67.068	114.025	7.36307	0	0	71.6873	2.45436	4.82352	1.60076e-06	5.92393e-05	C1QTNF4	11	47589664	47594659	-	1664	protein_coding	C1q and TNF related 4 [Source:HGNC Symbol;Acc:HGNC:14346]	-	28	72	142	8	0	0	1.17657	2.32302	3.94946	0.255033	0	0
ENSG00000250081	115.251	95.0131	73.0724	15.6465	16.4635	10.4216	94.4455	14.1772	2.73173	1.60893e-06	5.94387e-05	AC025176.1	5	65486444	65487048	-	365	lincRNA	novel transcript	-	95	102	91	17	16	10	18.1988	15.0031	11.5386	2.47068	2.59968	1.64563
ENSG00000198431	889.254	909.145	921.034	2677.39	2737.06	3066.04	906.477	2826.83	-1.64078	1.61273e-06	5.94761e-05	TXNRD1	12	104215779	104350305	+	6708	protein_coding	thioredoxin reductase 1 [Source:HGNC Symbol;Acc:HGNC:12437]	-	733	976	1147	2909	2660	2942	7.64053	7.81144	7.91359	23.0044	23.517	26.3436
ENSG00000214783	63.0848	81.0405	88.3293	12.8854	9.26071	9.37945	77.4849	10.5085	2.88035	1.62527e-06	5.98352e-05	POLR2J4	7	43940895	44019175	-	6492	processed_transcript	RNA polymerase II subunit J4, pseudogene [Source:HGNC Symbol;Acc:HGNC:28195]	-	52	87	110	14	9	9	0.560064	0.719474	0.784183	0.114396	0.0822161	0.0832703
ENSG00000010818	186.828	150.903	199.945	31.293	47.3325	36.4756	179.226	38.3671	2.22537	1.65001e-06	6.06413e-05	HIVEP2	6	142751467	142956698	-	10682	protein_coding	human immunodeficiency virus type I enhancer binding protein 2 [Source:HGNC Symbol;Acc:HGNC:4921]	zf-C2H2	154	162	249	34	46	35	1.00805	0.81421	1.07882	0.168844	0.255387	0.196807
ENSG00000105887	2113.34	1265.91	1228.58	5149.54	6900.26	5235.82	1535.94	5761.87	-1.90777	1.65922e-06	6.08751e-05	MTPN	7	135926761	135977353	-	3775	protein_coding	myotrophin [Source:HGNC Symbol;Acc:HGNC:15667]	-	1742	1359	1530	5595	6706	5024	32.2659	19.3275	18.7576	78.6218	105.351	79.939
ENSG00000124788	1.21317	0	0	42.3376	24.6952	48.9816	0.40439	38.6715	-6.80097	1.67363e-06	6.12986e-05	ATXN1	6	16299112	16761491	-	17812	protein_coding	ataxin 1 [Source:HGNC Symbol;Acc:HGNC:10548]	-	1	0	0	46	24	47	0.00392555	0	0	0.136995	0.0799082	0.158493
ENSG00000223855	72.7902	269.204	278.639	39.5765	15.4345	7.29513	206.878	20.7687	3.31118	1.70262e-06	6.22536e-05	HRAT92	7	520391	525232	+	3506	lincRNA	heart tissue-associated transcript 92 [Source:NCBI gene;Acc:441307]	-	60	289	347	43	15	7	1.19661	4.42548	4.58058	0.650603	0.25373	0.119926
ENSG00000152953	0	0	0	45.0988	59.6802	3.12648	0	35.9685	-7.65866	1.70861e-06	6.22871e-05	STK32B	4	5051442	5500998	+	5324	protein_coding	serine/threonine kinase 32B [Source:HGNC Symbol;Acc:HGNC:14217]	-	0	0	0	49	58	3	0	0	0	0.488222	0.646075	0.0338461
ENSG00000169504	3607.97	1471.77	1465.46	7837.98	11811.5	11161.5	2181.73	10270.4	-2.23525	1.70937e-06	6.22871e-05	CLIC4	1	24745357	24844324	+	4495	protein_coding	chloride intracellular channel 4 [Source:HGNC Symbol;Acc:HGNC:13518]	-	2974	1580	1825	8516	11479	10710	46.262	18.8713	18.7904	100.5	151.449	143.115
ENSG00000148730	1005.72	775.94	749.996	2522.77	3107.48	2730.46	843.885	2786.91	-1.72394	1.73502e-06	6.31138e-05	EIF4EBP2	10	70404379	70428618	+	7257	protein_coding	eukaryotic translation initiation factor 4E binding protein 2 [Source:HGNC Symbol;Acc:HGNC:3289]	-	829	833	934	2741	3020	2620	7.98749	6.16257	5.95652	20.036	24.6799	21.6855
ENSG00000276728	104.333	147.177	134.1	22.0892	18.5214	30.2227	128.537	23.6111	2.44697	1.74397e-06	6.32672e-05	AC142472.1	17	45146730	45148470	-	1741	lincRNA	novel transcript	-	86	158	167	24	18	29	3.45392	4.87228	4.43936	0.731261	0.61315	1.00052
ENSG00000189241	400.346	376.326	293.093	1145.88	1179.2	1246.42	356.588	1190.5	-1.74002	1.74516e-06	6.32672e-05	TSPYL1	6	116276578	116279903	-	3326	protein_coding	TSPY like 1 [Source:HGNC Symbol;Acc:HGNC:12382]	-	330	404	365	1245	1146	1196	6.93752	6.52129	5.07895	19.8567	20.4341	21.5991
ENSG00000232593	1312.65	824.378	751.602	173.952	270.619	266.793	962.877	237.121	2.02169	1.75542e-06	6.35314e-05	KANTR	X	53094145	53170914	+	9927	protein_coding	KDM5C adjacent transcript [Source:HGNC Symbol;Acc:HGNC:49510]	-	1082	885	936	189	263	256	7.62118	4.78629	4.36376	1.00996	1.5712	1.54899
ENSG00000163141	112.825	117.369	136.509	21.1688	6.17381	23.9697	122.234	17.1041	2.83577	1.76043e-06	6.36047e-05	BNIPL	1	151036321	151047720	+	3809	protein_coding	BCL2 interacting protein like [Source:HGNC Symbol;Acc:HGNC:16976]	-	93	126	170	23	6	23	1.7072	1.77596	2.06558	0.320314	0.0934186	0.362696
ENSG00000178397	132.236	140.657	138.918	499.768	445.543	479.394	137.27	474.902	-1.79027	1.77626e-06	6.40685e-05	FAM220A	7	6329409	6348981	-	2395	protein_coding	family with sequence similarity 220 member A [Source:HGNC Symbol;Acc:HGNC:22422]	-	109	151	173	543	433	460	3.18225	3.3849	3.34306	12.0269	10.722	11.5366
ENSG00000176454	1389.08	3213.68	3547.63	701.332	610.178	548.177	2716.79	619.896	2.13194	1.81466e-06	6.53431e-05	LPCAT4	15	34358618	34367278	-	4799	protein_coding	lysophosphatidylcholine acyltransferase 4 [Source:HGNC Symbol;Acc:HGNC:30059]	-	1145	3450	4418	762	593	526	16.6827	38.596	42.6067	8.42294	7.32819	6.58356
ENSG00000167701	71.577	626.9	614.29	47.8599	47.3325	53.1502	437.589	49.4476	3.14677	1.81998e-06	6.54242e-05	GPT	8	144502973	144507174	+	2756	protein_coding	glutamic--pyruvic transaminase [Source:HGNC Symbol;Acc:HGNC:4552]	-	59	673	765	52	46	51	1.49688	13.1102	12.8465	1.00088	0.989855	1.11152
ENSG00000197813	268.111	267.341	276.23	58.9045	70.9988	78.1621	270.56	69.3551	1.96494	1.82659e-06	6.55514e-05	AC011450.1	19	49331617	49340303	-	615	lincRNA	novel transcript	-	221	287	344	64	69	75	25.1264	25.0542	25.8873	5.52032	6.65376	7.32508
ENSG00000253540	356.672	289.697	302.729	90.1975	81.2885	81.2886	316.366	84.2582	1.90775	1.92006e-06	6.87904e-05	FAM86HP	3	130099092	130111472	-	1301	transcribed_unprocessed_pseudogene	family with sequence similarity 86 member H, pseudogene [Source:HGNC Symbol;Acc:HGNC:42359]	-	294	311	377	98	79	78	15.8009	12.8339	13.4112	3.99584	3.60116	3.60117
ENSG00000110195	54.5927	58.6845	88.3293	2.76115	0	9.37945	67.2022	4.04687	4.06497	1.92592e-06	6.88743e-05	FOLR1	11	72189558	72196323	+	1648	protein_coding	folate receptor 1 [Source:HGNC Symbol;Acc:HGNC:3791]	-	45	63	110	3	0	9	1.90927	2.05238	3.08915	0.0965659	0	0.328028
ENSG00000176716	118.891	48.438	71.4664	0	4.11587	10.4216	79.5984	4.84583	4.05616	1.92885e-06	6.88743e-05	OR10AB1P	11	7726436	7729684	+	1686	transcribed_unprocessed_pseudogene	olfactory receptor family 10 subfamily AB member 1 pseudogene [Source:HGNC Symbol;Acc:HGNC:14804]	-	98	52	89	0	4	10	4.06426	1.65585	2.44307	0	0.1407	0.356261
ENSG00000168938	850.432	756.378	716.27	57.9841	125.534	238.655	774.36	140.724	2.46129	1.94337e-06	6.92767e-05	PPIC	5	123023250	123036741	-	2098	protein_coding	peptidylprolyl isomerase C [Source:HGNC Symbol;Acc:HGNC:9256]	-	701	812	892	63	122	229	23.3628	20.779	19.6772	1.59292	3.44864	6.55626
ENSG00000205560	58.2322	217.04	247.322	22.0892	10.2897	0	174.198	10.793	4.00382	1.95825e-06	6.96908e-05	CPT1B	22	50568861	50578465	-	4102	protein_coding	carnitine palmitoyltransferase 1B [Source:HGNC Symbol;Acc:HGNC:2329]	-	48	233	308	24	10	0	0.818198	3.04954	3.47503	0.310367	0.144576	0
ENSG00000180573	279.029	183.506	167.826	668.198	881.826	829.56	210.12	793.195	-1.91864	1.97226e-06	7.00726e-05	HIST1H2AC	6	26124145	26139116	+	1668	protein_coding	histone cluster 1 H2A family member c [Source:HGNC Symbol;Acc:HGNC:4733]	-	230	197	209	726	857	796	9.6415	6.3408	5.799	23.0887	30.4704	28.6644
ENSG00000144118	365.164	229.149	218.414	898.294	1146.27	987.969	270.909	1010.84	-1.9015	1.98564e-06	7.04308e-05	RALB	2	120240064	120294713	+	2915	protein_coding	RAS like proto-oncogene B [Source:HGNC Symbol;Acc:HGNC:9840]	-	301	246	272	976	1114	948	7.22006	4.53076	4.31851	17.7611	22.6642	19.5342
ENSG00000280119	37.6083	43.7805	49.7856	2.76115	3.0869	0	43.7248	1.94935	4.47269	1.99206e-06	7.05415e-05	AC093642.2	2	242001209	242006013	+	4805	TEC	TEC	-	31	47	62	3	3	0	0.451109	0.525144	0.597175	0.0331198	0.0370272	0
ENSG00000126231	90.9878	73.5885	122.858	5.5223	18.5214	2.08432	95.8114	8.70935	3.4642	2.007e-06	7.09527e-05	PROZ	13	113158654	113172383	+	1666	protein_coding	protein Z, vitamin K dependent plasma glycoprotein [Source:HGNC Symbol;Acc:HGNC:9460]	-	75	79	153	6	18	2	3.14774	2.54581	4.2503	0.191045	0.640753	0.0721076
ENSG00000228247	1954.42	913.802	1110.54	136.217	215.054	399.148	1326.25	250.14	2.40683	2.02571e-06	7.14068e-05	UBBP2	1	217850403	217850633	-	231	processed_pseudogene	ubiquitin B pseudogene 2 [Source:HGNC Symbol;Acc:HGNC:12465]	-	1611	981	1383	148	209	383	487.637	227.998	277.085	33.9867	53.6571	99.5893
ENSG00000152642	299.653	144.383	117.237	675.561	961.056	999.433	187.091	878.683	-2.23497	2.02653e-06	7.14068e-05	GPD1L	3	32105689	32168713	+	4802	protein_coding	glycerol-3-phosphate dehydrogenase 1 like [Source:HGNC Symbol;Acc:HGNC:28956]	-	247	155	146	734	934	959	3.59656	1.73294	1.40713	8.10837	11.535	11.9956
ENSG00000267612	80.0692	45.6435	46.5736	7.36307	3.0869	4.16865	57.4288	4.87287	3.54374	2.04007e-06	7.17653e-05	AC008759.2	19	9730853	9731943	+	600	lincRNA	novel transcript	-	66	49	58	8	3	4	7.6914	4.38449	4.47383	0.707292	0.296526	0.400437
ENSG00000154252	6.06585	55.89	92.3443	0.920383	0	0	51.4334	0.306794	7.17678	2.05937e-06	7.22112e-05	GAL3ST2	2	241776825	241804208	+	1370	protein_coding	galactose-3-O-sulfotransferase 2 [Source:HGNC Symbol;Acc:HGNC:24869]	-	5	60	115	1	0	0	0.255189	2.35128	3.88491	0.0387203	0	0
ENSG00000077616	39178.1	14992.5	14914.8	1936.49	3563.32	6134.16	23028.5	3877.99	2.57005	2.05951e-06	7.22112e-05	NAALAD2	11	90131515	90192894	+	7254	protein_coding	N-acetylated alpha-linked acidic dipeptidase 2 [Source:HGNC Symbol;Acc:HGNC:14526]	-	32294	16095	18574	2104	3463	5886	311.284	119.121	118.503	15.3861	28.3118	48.7381
ENSG00000110876	94.6273	53.0955	68.2545	5.5223	0	9.37945	71.9924	4.96725	3.85551	2.08162e-06	7.2867e-05	SELPLG	12	108622277	108633959	-	2494	protein_coding	selectin P ligand [Source:HGNC Symbol;Acc:HGNC:10722]	-	78	57	85	6	0	9	2.18681	1.22702	1.57734	0.127619	0	0.216756
ENSG00000143799	1146.45	1431.72	1437.36	5342.82	4946.25	3448.51	1338.51	4579.2	-1.77432	2.09376e-06	7.31718e-05	PARP1	1	226360691	226408079	-	7169	protein_coding	poly(ADP-ribose) polymerase 1 [Source:HGNC Symbol;Acc:HGNC:270]	Others	945	1537	1790	5805	4807	3309	9.21692	11.5104	11.5557	42.954	39.7657	27.7245
ENSG00000265791	128.596	90.3556	53.8006	15.6465	6.17381	10.4216	90.9174	10.7473	3.07061	2.11986e-06	7.39629e-05	AC127024.4	17	30781493	30782221	-	308	sense_intronic	novel transcript, sense intronic CRLF3	-	106	97	67	17	6	10	24.064	16.9081	10.0676	2.92791	1.1553	1.95018
ENSG00000092969	76.4297	22.356	16.0599	211.688	353.965	263.667	38.2819	276.44	-2.86842	2.1343e-06	7.43454e-05	TGFB2	1	218346235	218444619	+	5151	protein_coding	transforming growth factor beta 2 [Source:HGNC Symbol;Acc:HGNC:11768]	-	63	24	20	230	344	253	0.855188	0.250146	0.179697	2.36862	3.96059	2.95022
ENSG00000153046	321.49	239.396	251.337	910.259	964.143	852.488	270.741	908.963	-1.74842	2.15686e-06	7.5009e-05	CDYL	6	4706159	4955551	+	4531	protein_coding	chromodomain Y like [Source:HGNC Symbol;Acc:HGNC:1811]	-	265	257	313	989	937	818	4.08945	3.04518	3.19708	11.5788	12.2642	10.8439
ENSG00000168477	235.355	1263.11	1450.21	183.156	99.8099	128.186	982.892	137.051	2.84235	2.16178e-06	7.50579e-05	TNXB	6	32041153	32115334	-	15909	protein_coding	tenascin XB [Source:HGNC Symbol;Acc:HGNC:11976]	-	194	1356	1806	199	97	123	0.852652	4.57605	5.25385	0.663544	0.361595	0.464396
ENSG00000224222	30.3293	21.4245	24.8928	0	0	0	25.5489	0	7.12256	2.16745e-06	7.51325e-05	AC024601.1	10	69994626	70007836	-	524	lincRNA	novel transcript	-	25	23	31	0	0	0	3.33597	2.35652	2.738	0	0	0
ENSG00000006451	376.083	269.204	244.11	936.95	1272.83	993.18	296.465	1067.65	-1.84989	2.21657e-06	7.67104e-05	RALA	7	39623483	39708124	+	3665	protein_coding	RAS like proto-oncogene A [Source:HGNC Symbol;Acc:HGNC:9839]	-	310	289	304	1018	1237	953	5.91426	4.23349	3.83886	14.7344	20.0165	15.6187
ENSG00000149927	653.899	2172.26	2590.46	428.899	292.227	212.601	1805.54	311.242	2.53629	2.28985e-06	7.91185e-05	DOC2A	16	30005509	30023270	-	6426	protein_coding	double C2 domain alpha [Source:HGNC Symbol;Acc:HGNC:2985]	-	539	2332	3226	466	284	204	5.8649	19.4833	23.2341	3.84685	2.62102	1.90685
ENSG00000283674	490.121	176.985	216.005	50.6211	65.854	30.2227	294.37	48.8992	2.58762	2.29962e-06	7.93275e-05	AC068587.4	8	12467693	12665588	-	13920	processed_transcript	uncharacterized LOC729732 [Source:NCBI gene;Acc:729732]	-	404	190	269	55	64	29	2.02934	0.732805	0.894368	0.209596	0.272668	0.125137
ENSG00000228109	351.819	719.118	701.013	144.5	90.5492	157.366	590.65	130.805	2.17542	2.30817e-06	7.94941e-05	MELTF-AS1	3	196999460	197004744	+	1139	antisense	MELTF antisense RNA 1 [Source:HGNC Symbol;Acc:HGNC:40373]	-	290	772	873	157	88	151	17.8027	36.3888	35.4727	7.31199	4.58197	7.96305
ENSG00000205208	610.225	409.86	315.576	1306.94	1927.26	2065.56	445.22	1766.59	-1.9895	2.31714e-06	7.96744e-05	C4orf46	4	158666679	158672255	-	3730	protein_coding	chromosome 4 open reading frame 46 [Source:HGNC Symbol;Acc:HGNC:27320]	-	503	440	393	1420	1873	1982	9.42914	6.33312	4.87626	20.1948	29.7798	31.9169
ENSG00000167995	348.18	358.628	430.405	122.411	58.6512	85.4572	379.071	88.8398	2.09202	2.35459e-06	8.0832e-05	BEST1	11	61949821	61965515	+	8930	protein_coding	bestrophin 1 [Source:HGNC Symbol;Acc:HGNC:12703]	-	287	385	536	133	57	82	2.24721	2.31464	2.7779	0.79006	0.378544	0.551554
ENSG00000178082	20.6239	11.178	17.6659	70.8695	135.824	113.596	16.4893	106.763	-2.70053	2.36035e-06	8.08998e-05	TWF1P1	17	29203426	29204474	-	1049	processed_pseudogene	twinfilin 1 pseudogene 1 [Source:HGNC Symbol;Acc:HGNC:21736]	-	17	12	22	77	132	109	1.13315	0.614158	0.970622	3.89381	7.46262	6.24133
ENSG00000205464	497.4	438.737	452.085	119.65	113.186	155.282	462.741	129.373	1.83879	2.41187e-06	8.25332e-05	ATP6AP1L	5	82279462	82386977	+	7229	protein_coding	ATPase H+ transporting accessory protein 1 like [Source:HGNC Symbol;Acc:HGNC:28091]	-	410	471	563	130	110	149	3.96569	3.49798	3.6044	0.953948	0.902417	1.23804
ENSG00000139625	4139.34	6052.89	7246.21	1845.37	1442.61	1675.8	5812.81	1654.59	1.81281	2.49373e-06	8.51979e-05	MAP3K12	12	53479669	53500063	-	7971	protein_coding	mitogen-activated protein kinase kinase kinase 12 [Source:HGNC Symbol;Acc:HGNC:6851]	-	3412	6498	9024	2005	1402	1608	29.9302	43.7664	52.3949	13.3432	10.4311	12.1171
ENSG00000160117	1060.31	1401.91	1694.32	456.51	264.445	376.22	1385.51	365.725	1.92157	2.50839e-06	8.55616e-05	ANKLE1	19	17281645	17287646	+	3569	protein_coding	ankyrin repeat and LEM domain containing 1 [Source:HGNC Symbol;Acc:HGNC:26812]	-	874	1505	2110	496	257	361	17.1229	22.6394	27.3614	7.37216	4.27051	6.07556
ENSG00000058453	539.861	3552.74	3737.13	520.016	237.692	256.372	2609.91	338.027	2.94866	2.52675e-06	8.60506e-05	CROCC	1	16740273	16972979	+	8871	protein_coding	ciliary rootlet coiled-coil, rootletin [Source:HGNC Symbol;Acc:HGNC:21299]	-	445	3814	4654	565	231	246	3.50752	23.0825	24.2805	3.37859	1.5443	1.66567
ENSG00000140254	23.0502	42.849	63.4365	0.920383	0	1.04216	43.1119	0.654181	6.03261	2.54109e-06	8.6401e-05	DUOXA1	15	45117367	45129938	-	3721	protein_coding	dual oxidase maturation factor 1 [Source:HGNC Symbol;Acc:HGNC:26507]	-	19	46	79	1	0	1	0.357032	0.663701	0.982586	0.0142561	0	0.0161423
ENSG00000150907	50.9531	43.7805	54.6036	182.236	202.707	234.486	49.7791	206.476	-2.05168	2.56925e-06	8.72196e-05	FOXO1	13	40469953	40666597	-	6232	protein_coding	forkhead box O1 [Source:HGNC Symbol;Acc:HGNC:3819]	Fork	42	47	68	198	197	225	0.471232	0.404897	0.504992	1.68538	1.8747	2.16861
ENSG00000172315	128.596	147.177	126.873	424.297	474.354	488.774	134.215	462.475	-1.78457	2.59607e-06	8.79902e-05	TP53RK	20	46684365	46689779	-	3520	protein_coding	TP53 regulating kinase [Source:HGNC Symbol;Acc:HGNC:16197]	-	106	158	158	461	461	469	2.1056	2.40984	2.07739	6.94733	7.76696	8.00306
ENSG00000255524	105.546	51.2325	94.7532	15.6465	6.17381	7.29513	83.8439	9.70515	3.10006	2.62367e-06	8.87849e-05	NPIPB8	16	28637654	28658682	+	2338	protein_coding	nuclear pore complex interacting protein family member B8 [Source:HGNC Symbol;Acc:HGNC:37490]	-	87	55	118	17	6	7	2.60188	1.26297	2.33583	0.385713	0.152195	0.179837
ENSG00000180539	167.417	100.602	99.5712	23.0096	24.6952	12.5059	122.53	20.0702	2.60546	2.63587e-06	8.90567e-05	C9orf139	9	137027464	137037957	+	4990	antisense	chromosome 9 open reading frame 139 [Source:HGNC Symbol;Acc:HGNC:31426]	-	138	108	124	25	24	12	1.93371	1.16198	1.15007	0.265766	0.285236	0.144446
ENSG00000126016	20.6239	27.945	31.3167	134.376	164.635	110.469	26.6286	136.493	-2.35	2.6476e-06	8.93114e-05	AMOT	X	112774503	112840815	-	8502	protein_coding	angiomotin [Source:HGNC Symbol;Acc:HGNC:17810]	-	17	30	39	146	160	106	0.139811	0.189441	0.212298	0.910944	1.11607	0.748877
ENSG00000162069	21.8371	40.0545	50.5886	0.920383	0	0	37.4934	0.306794	6.71997	2.67578e-06	8.99814e-05	BICDL2	16	3027682	3036926	-	4690	protein_coding	BICD family like cargo adaptor 2 [Source:HGNC Symbol;Acc:HGNC:33584]	-	18	43	63	1	0	0	0.268357	0.492232	0.621686	0.0113106	0	0
ENSG00000182831	389.428	491.832	297.911	1494.7	1695.74	1121.37	393.057	1437.27	-1.87085	2.67589e-06	8.99814e-05	C16orf72	16	9091648	9121640	+	15875	protein_coding	chromosome 16 open reading frame 72 [Source:HGNC Symbol;Acc:HGNC:30103]	-	321	528	371	1624	1648	1076	1.41385	1.78564	1.08159	5.42665	6.15654	4.07122
ENSG00000107614	78.8561	95.9446	89.9353	282.558	386.892	325.154	88.2453	331.535	-1.90796	2.69467e-06	9.03902e-05	TRDMT1	10	17142254	17202054	-	10535	protein_coding	tRNA aspartic acid methyltransferase 1 [Source:HGNC Symbol;Acc:HGNC:2977]	-	65	103	112	307	376	312	0.431411	0.5249	0.492024	1.54584	2.11664	1.77888
ENSG00000148408	821.316	1617.08	1938.43	442.704	271.648	279.299	1458.94	331.217	2.13907	2.69651e-06	9.03902e-05	CACNA1B	9	137877789	138124624	+	9897	protein_coding	calcium voltage-gated channel subunit alpha1 B [Source:HGNC Symbol;Acc:HGNC:1389]	-	677	1736	2414	481	264	268	4.78297	9.41717	11.2885	2.57811	1.58195	1.62651
ENSG00000160179	76.4297	101.534	105.192	401.287	338.531	322.028	94.3851	353.948	-1.90429	2.72755e-06	9.12875e-05	ABCG1	21	42199689	42297244	+	6121	protein_coding	ATP binding cassette subfamily G member 1 [Source:HGNC Symbol;Acc:HGNC:73]	-	63	109	131	436	329	309	0.719666	0.956045	0.990494	3.77854	3.18762	3.03223
ENSG00000125848	1255.63	684.653	705.831	2566.95	4339.16	3623.59	882.038	3509.9	-1.99309	2.74008e-06	9.15632e-05	FLRT3	20	14322988	14337616	-	5190	protein_coding	fibronectin leucine rich transmembrane protein 3 [Source:HGNC Symbol;Acc:HGNC:3762]	-	1035	735	879	2789	4217	3477	13.9439	7.60316	7.83835	28.5063	48.1869	40.2405
ENSG00000176809	510.745	264.546	286.669	60.7453	80.2595	94.8367	353.986	78.6138	2.17054	2.79367e-06	9.31383e-05	LRRC37A3	17	64854312	64919480	-	7641	protein_coding	leucine rich repeat containing 37 member A3 [Source:HGNC Symbol;Acc:HGNC:32427]	-	421	284	357	66	78	91	3.85252	1.99546	2.16233	0.458198	0.605393	0.715348
ENSG00000198089	2076.95	6023.08	6782.08	1277.49	956.94	628.423	4960.7	954.285	2.37805	2.79594e-06	9.31383e-05	SFI1	22	31488688	31618586	+	12174	protein_coding	SFI1 centrin binding protein [Source:HGNC Symbol;Acc:HGNC:29064]	-	1712	6466	8446	1388	930	603	9.83294	28.5152	32.1086	6.04806	4.53046	2.97516
ENSG00000061455	78.8561	20.493	41.7557	1.84077	0	0	47.0349	0.613589	6.17133	2.81115e-06	9.34993e-05	PRDM6	5	123089121	123194266	+	9350	protein_coding	PR/SET domain 6 [Source:HGNC Symbol;Acc:HGNC:9350]	zf-C2H2	65	22	52	2	0	0	0.486088	0.126324	0.257392	0.0113469	0	0
ENSG00000197978	1854.94	907.282	860.006	215.37	294.285	329.323	1207.41	279.659	2.10997	2.87703e-06	9.55417e-05	GOLGA6L9	15	82430018	82439153	+	6576	protein_coding	golgin A6 family-like 9 [Source:HGNC Symbol;Acc:HGNC:37229]	-	1529	974	1071	234	286	316	16.2577	7.95191	7.53756	1.88762	2.57927	2.88637
ENSG00000167615	6035.52	26952	32795.1	5141.26	2382.06	1879.02	21927.5	3134.11	2.80659	2.89821e-06	9.60955e-05	LENG8	19	54448887	54462037	+	6469	protein_coding	leukocyte receptor cluster member 8 [Source:HGNC Symbol;Acc:HGNC:15500]	-	4975	28934	40841	5586	2315	1803	53.7735	240.129	292.188	45.8061	21.223	16.7411
ENSG00000275005	55.8058	13.9725	15.2569	0	0	0	28.3451	0	7.26656	2.9419e-06	9.73929e-05	AL354950.1	10	129845328	129845895	+	568	antisense	novel transcript, antisense to EBF3	-	46	15	19	0	0	0	5.66268	1.41781	1.54813	0	0	0
ENSG00000261663	122.53	190.026	146.145	30.3726	29.8401	36.4756	152.9	32.2295	2.24782	2.96489e-06	9.80019e-05	AC009065.8	16	2240487	2241818	+	788	antisense	novel transcript, antisense to DCI	-	101	204	182	33	29	35	8.96206	13.8988	10.6893	2.22151	2.18255	2.66789
ENSG00000210154	362.738	41.9175	41.7557	3.68153	2.05794	16.6746	148.804	7.47135	4.3198	2.97336e-06	9.81299e-05	MT-TD	MT	7518	7585	+	68	Mt_tRNA	mitochondrially encoded tRNA aspartic acid [Source:HGNC Symbol;Acc:HGNC:7478]	-	299	45	52	4	2	16	307.45	35.5286	35.3914	3.1204	1.74427	14.1331
ENSG00000085465	338.474	337.203	358.135	32.2134	30.869	109.427	344.604	57.5031	2.58549	2.98543e-06	9.83763e-05	OVGP1	1	111414314	111427777	-	2567	protein_coding	oviductal glycoprotein 1 [Source:HGNC Symbol;Acc:HGNC:8524]	-	279	362	446	35	30	105	7.59961	7.57106	8.04104	0.723272	0.693088	2.45691
ENSG00000072832	405.199	560.763	660.061	150.943	87.4623	157.366	542.008	131.924	2.03892	3.01541e-06	9.92112e-05	CRMP1	4	5748084	5893058	-	5823	protein_coding	collapsin response mediator protein 1 [Source:HGNC Symbol;Acc:HGNC:2365]	-	334	602	822	164	85	151	4.01063	5.55039	6.53323	1.49402	0.865695	1.5576
ENSG00000053254	602.946	280.382	283.457	1826.04	2226.69	1187.02	388.928	1746.58	-2.16848	3.03971e-06	9.98569e-05	FOXN3	14	89124871	89619149	-	11033	protein_coding	forkhead box N3 [Source:HGNC Symbol;Acc:HGNC:1928]	Fork	497	301	353	1984	2164	1139	3.14975	1.46469	1.48076	9.53911	11.6321	6.20092
ENSG00000112773	0	0.931501	0	16.5669	41.1587	56.2767	0.3105	38.0008	-6.77393	3.04759e-06	9.99618e-05	TENT5A	6	81491439	81752774	-	6053	protein_coding	terminal nucleotidyltransferase 5A [Source:HGNC Symbol;Acc:HGNC:18345]	-	0	1	0	18	40	54	0	0.00886959	0	0.157747	0.391906	0.535857
ENSG00000278867	161.352	105.26	89.9353	15.6465	27.7821	10.4216	118.849	17.9501	2.72552	3.10269e-06	0.000101476	AC090616.6	17	32051030	32053208	+	2179	TEC	TEC	-	133	113	112	17	27	10	4.26783	2.78417	2.37883	0.413858	0.734851	0.275657
ENSG00000172340	508.318	426.627	340.469	1511.27	1987.97	1156.8	425.138	1552.01	-1.86892	3.10879e-06	0.000101476	SUCLG2	3	67360460	67654614	-	3090	protein_coding	succinate-CoA ligase GDP-forming beta subunit [Source:HGNC Symbol;Acc:HGNC:11450]	-	419	458	424	1642	1932	1110	9.48131	7.95758	6.35054	28.1887	37.0802	21.577
ENSG00000171044	308.145	328.82	305.941	88.3568	90.5492	85.4572	314.302	88.1211	1.83459	3.11053e-06	0.000101476	XKR6	8	10896045	11201366	-	5209	protein_coding	XK related 6 [Source:HGNC Symbol;Acc:HGNC:27806]	-	254	353	381	96	88	82	3.40951	3.63827	3.38512	0.977635	1.00189	0.945552
ENSG00000251432	331.195	192.821	188.703	42.3376	59.6802	54.1924	237.573	52.0701	2.18917	3.11275e-06	0.000101476	AC108062.1	4	128292751	128519394	+	3283	lincRNA	uncharacterized LOC100507487 [Source:NCBI gene;Acc:100507487]	-	273	207	235	46	58	52	5.8144	3.38512	3.31284	0.74327	1.04773	0.95139
ENSG00000210195	127.383	136.931	59.4215	0.920383	3.0869	18.7589	107.912	7.58873	3.84217	3.1367e-06	0.0001021	MT-TT	MT	15888	15953	+	66	Mt_tRNA	mitochondrially encoded tRNA threonine [Source:HGNC Symbol;Acc:HGNC:7499]	-	105	147	74	1	3	18	111.239	119.577	51.8909	0.80374	2.69569	16.3815
ENSG00000007392	4751.99	4313.78	4130.6	1248.04	1048.52	1682.05	4398.79	1326.2	1.72981	3.1725e-06	0.000103109	LUC7L	16	188969	229463	-	6176	protein_coding	LUC7 like [Source:HGNC Symbol;Acc:HGNC:6723]	-	3917	4631	5144	1356	1019	1614	44.3465	40.257	38.5476	11.6469	9.78498	15.6972
ENSG00000269720	64.298	132.273	112.419	14.7261	9.26071	20.8432	102.997	14.9434	2.78815	3.18209e-06	0.000103113	CCDC194	19	17390509	17394158	-	1464	protein_coding	coiled-coil domain containing 194 [Source:HGNC Symbol;Acc:HGNC:53438]	-	53	142	140	16	9	20	2.53132	5.20741	4.42578	0.579747	0.364581	0.820569
ENSG00000175564	47.3136	64.2735	69.0574	3.68153	8.23174	0	60.2149	3.97109	3.9232	3.18228e-06	0.000103113	UCP3	11	74000281	74009435	-	3684	protein_coding	uncoupling protein 3 [Source:HGNC Symbol;Acc:HGNC:12519]	-	39	69	86	4	8	0	0.740215	1.00555	1.08039	0.057597	0.128784	0
ENSG00000139734	345.753	217.04	184.689	810.858	1229.62	892.09	249.161	977.521	-1.97409	3.19813e-06	0.000103469	DIAPH3	13	59665583	60163987	-	7442	protein_coding	diaphanous related formin 3 [Source:HGNC Symbol;Acc:HGNC:15480]	-	285	233	230	881	1195	856	2.67774	1.68089	1.43035	6.2798	9.52294	6.90892
ENSG00000114115	13.3449	8.3835	4.01497	79.153	45.2746	112.553	8.58111	78.9937	-3.23439	3.24628e-06	0.000104868	RBP1	3	139517434	139539829	-	3905	protein_coding	retinol binding protein 1 [Source:HGNC Symbol;Acc:HGNC:9919]	-	11	9	5	86	44	108	0.196963	0.123736	0.0592587	1.16825	0.668228	1.66123
ENSG00000167525	454.939	885.857	949.138	215.37	144.056	191.758	763.311	183.728	2.05503	3.25136e-06	0.000104873	PROCA1	17	28703197	28711854	-	4829	protein_coding	protein interacting with cyclin A1 [Source:HGNC Symbol;Acc:HGNC:28600]	-	375	951	1182	234	140	184	5.42984	10.573	11.3283	2.5705	1.71935	2.28869
ENSG00000240038	1168.28	543.996	673.712	119.65	176.983	234.486	795.33	177.04	2.16756	3.27668e-06	0.000105531	AMY2B	1	103553815	103579534	+	7491	protein_coding	amylase, alpha 2B (pancreatic) [Source:HGNC Symbol;Acc:HGNC:478]	-	963	584	839	130	172	225	8.98875	4.1855	5.18353	0.920584	1.3617	1.80413
ENSG00000233247	2.42634	10.2465	3.21197	46.9395	65.854	69.8248	5.29494	60.8728	-3.50666	3.3223e-06	0.000106792	AC002524.1	X	14244382	14244928	+	547	processed_pseudogene	ubiquitin-conjugating enzyme E2E 3 (UBC4\/5 homolog, yeast) (UBE2E3) pseudogene	-	2	11	4	51	64	67	0.255656	1.07964	0.338435	4.94587	6.93882	7.35722
ENSG00000163617	454.939	257.094	293.896	69.9491	99.8099	64.614	335.31	78.1243	2.10085	3.32585e-06	0.000106792	CCDC191	3	113964137	114056613	-	5303	protein_coding	coiled-coil domain containing 191 [Source:HGNC Symbol;Acc:HGNC:29272]	-	375	276	366	76	97	62	4.9445	2.79423	3.1942	0.760242	1.08478	0.702257
ENSG00000133246	43.6741	159.287	161.402	21.1688	8.23174	3.12648	121.454	10.8423	3.47689	3.33797e-06	0.000107021	PRAM1	19	8490056	8503112	-	3763	protein_coding	PML-RARA regulated adaptor molecule 1 [Source:HGNC Symbol;Acc:HGNC:30091]	-	36	171	201	23	8	3	0.668931	2.4397	2.47209	0.32423	0.126081	0.0478865
ENSG00000132196	655.112	495.558	488.22	126.092	183.156	143.818	546.297	151.022	1.85485	3.34518e-06	0.000107091	HSD17B7	1	162790702	162812817	+	4778	protein_coding	hydroxysteroid 17-beta dehydrogenase 7 [Source:HGNC Symbol;Acc:HGNC:5215]	-	540	532	608	137	178	138	7.90243	5.97778	5.88926	1.52102	2.20936	1.73484
ENSG00000142867	160.138	105.26	89.1323	353.427	519.629	589.863	118.177	487.64	-2.04837	3.37212e-06	0.000107792	BCL10	1	85265776	85276904	-	4618	protein_coding	B cell CLL/lymphoma 10 [Source:HGNC Symbol;Acc:HGNC:989]	-	132	113	111	384	505	566	1.99863	1.31371	1.11243	4.411	6.48531	7.36188
ENSG00000255201	247.487	247.779	288.275	81.9141	61.7381	53.1502	261.18	65.6008	1.9921	3.38664e-06	0.000108094	AC087623.1	8	38421889	38426096	+	534	antisense	novel transcript	-	204	266	359	89	60	51	26.7117	26.7433	31.114	8.84114	6.66351	5.7366
ENSG00000198774	6.06585	1.863	2.40898	29.4523	44.2456	79.2043	3.44594	50.9674	-3.93907	3.41739e-06	0.000108913	RASSF9	12	85800697	85836570	-	5682	protein_coding	Ras association domain family member 9 [Source:HGNC Symbol;Acc:HGNC:15739]	-	5	2	3	32	43	76	0.0615292	0.0188974	0.0244356	0.29875	0.448808	0.803412
ENSG00000213983	2216.46	4561.56	5783.96	1188.21	872.565	936.903	4187.33	999.228	2.06722	3.46975e-06	0.000110301	AP1G2	14	23559565	23568070	-	6897	protein_coding	adaptor related protein complex 1 subunit gamma 2 [Source:HGNC Symbol;Acc:HGNC:556]	-	1827	4897	7203	1291	848	899	18.5221	38.1192	48.3344	9.92946	7.2917	7.82935
ENSG00000274602	121.317	368.874	527.567	61.6657	53.5063	55.2345	339.253	56.8022	2.57964	3.47426e-06	0.000110301	PI4KAP1	22	18533646	18577968	-	4812	transcribed_unprocessed_pseudogene	phosphatidylinositol 4-kinase alpha pseudogene 1 [Source:HGNC Symbol;Acc:HGNC:33576]	-	100	396	657	67	52	53	1.45307	4.41818	6.31892	0.738599	0.640871	0.661571
ENSG00000205517	439.168	1948.7	2260.43	331.338	168.751	236.571	1549.43	245.553	2.65766	3.47645e-06	0.000110301	RGL3	19	11384341	11419342	-	4358	protein_coding	ral guanine nucleotide dissociation stimulator like 3 [Source:HGNC Symbol;Acc:HGNC:30282]	-	362	2092	2815	360	164	227	5.8081	25.772	29.8947	4.38203	2.23177	3.12871
ENSG00000225449	60.6585	13.9725	12.0449	0	0	0	28.892	0	7.29353	3.51133e-06	0.000111242	RAB6C-AS1	2	129966592	129980466	-	3949	transcribed_unprocessed_pseudogene	RAB6C antisense RNA 1 [Source:HGNC Symbol;Acc:HGNC:49278]	-	50	15	15	0	0	0	0.885311	0.203929	0.175795	0	0	0
ENSG00000120063	760.658	434.079	460.918	1844.45	2764.84	1736.24	551.885	2115.18	-1.93919	3.58117e-06	0.000113287	GNA13	17	65010715	65056839	-	5104	protein_coding	G protein subunit alpha 13 [Source:HGNC Symbol;Acc:HGNC:4381]	-	627	466	574	2004	2687	1666	8.58953	4.90173	5.2048	20.828	31.2212	19.6061
ENSG00000167578	44.8873	78.246	61.8305	8.28345	6.17381	1.04216	61.6546	5.16647	3.565	3.6018e-06	0.000113771	RAB4B	19	40778216	40796938	+	3931	protein_coding	RAB4B, member RAS oncogene family [Source:HGNC Symbol;Acc:HGNC:9782]	-	37	84	77	9	6	1	0.65813	1.14723	0.906548	0.12145	0.0905193	0.01528
ENSG00000255142	58.2322	108.986	121.252	16.5669	14.4056	13.5481	96.1566	14.8402	2.69755	3.62904e-06	0.000114462	AP006621.2	11	781645	782105	+	284	lincRNA	novel transcript	-	48	117	151	18	14	13	11.8178	22.1178	24.6072	3.36213	2.9235	2.74948
ENSG00000168356	137.088	42.849	65.8455	5.5223	0	10.4216	81.9276	5.31464	3.9446	3.667e-06	0.000115489	SCN11A	3	38845769	38950561	-	7703	protein_coding	sodium voltage-gated channel alpha subunit 11 [Source:HGNC Symbol;Acc:HGNC:10583]	-	113	46	82	6	0	10	1.02573	0.320606	0.492671	0.0413191	0	0.0779769
ENSG00000196074	2330.5	840.213	840.734	112.287	273.706	305.353	1337.15	230.449	2.53679	3.69348e-06	0.000116045	SYCP2	20	59863563	59933655	-	6466	protein_coding	synaptonemal complex protein 2 [Source:HGNC Symbol;Acc:HGNC:11490]	-	1921	902	1047	122	266	293	20.7732	7.48937	7.49401	1.00088	2.43971	2.72181
ENSG00000108773	5160.83	9819.88	11028.3	2567.87	2198.9	2169.78	8669.67	2312.18	1.90677	3.69769e-06	0.000116045	KAT2A	17	42113108	42121358	-	3769	protein_coding	lysine acetyltransferase 2A [Source:HGNC Symbol;Acc:HGNC:4201]	-	4254	10542	13734	2790	2137	2082	78.9195	150.166	168.645	39.2679	33.6257	33.1803
ENSG00000102967	809.184	1291.99	1133.02	359.87	283.995	284.51	1078.07	309.458	1.80068	3.70095e-06	0.000116045	DHODH	16	72008588	72027664	+	6921	protein_coding	dihydroorotate dehydrogenase (quinone) [Source:HGNC Symbol;Acc:HGNC:2867]	-	667	1387	1411	391	276	273	6.7386	10.7592	9.43542	2.99687	2.36501	2.3693
ENSG00000149970	10.9185	3.726	5.62095	33.1338	84.3754	92.7524	6.75516	70.0872	-3.40375	3.71229e-06	0.00011623	CNKSR2	X	21372801	21654695	+	31865	protein_coding	connector enhancer of kinase suppressor of Ras 2 [Source:HGNC Symbol;Acc:HGNC:19701]	-	9	4	7	36	82	89	0.0197488	0.00673938	0.0101669	0.0599306	0.152613	0.167765
ENSG00000274383	92.2009	21.4245	29.7108	0	2.05794	0	47.7787	0.685979	6.1524	3.73774e-06	0.000116855	AC103691.1	15	64950916	64951435	-	520	antisense	novel transcript, antisense to ANKDD1A	-	76	23	37	0	2	0	10.2193	2.37464	3.29307	0	0.228097	0
ENSG00000232411	66.7244	27.0135	34.5287	1.84077	0	0	42.7555	0.613589	6.03255	3.76564e-06	0.000117514	AC009495.2	2	165833048	165839098	-	506	lincRNA	novel transcript	-	55	29	43	2	0	0	7.6002	3.07696	3.93297	0.209671	0	0
ENSG00000234678	240.208	250.574	309.956	43.258	85.4044	30.2227	266.912	52.9617	2.33453	3.76982e-06	0.000117514	ELF3-AS1	1	201995696	202010463	-	5569	antisense	ELF3 antisense RNA 1 [Source:HGNC Symbol;Acc:HGNC:40211]	-	198	269	386	47	83	29	2.486	2.59328	3.20784	0.447693	0.883881	0.312786
ENSG00000196230	5119.58	5937.38	6346.86	19029.8	18405.2	15517.8	5801.27	17650.9	-1.60526	3.7998e-06	0.000118276	TUBB	6	30720201	30725426	+	3359	protein_coding	tubulin beta class I [Source:HGNC Symbol;Acc:HGNC:20778]	-	4220	6374	7904	20676	17887	14890	87.8446	101.877	108.903	326.525	315.806	266.263
ENSG00000267834	33.9688	49.3695	72.2694	5.5223	0	0	51.8692	1.84077	4.76223	3.80725e-06	0.000118335	AL592211.1	9	129004502	129004998	-	497	lincRNA	novel transcript	-	28	53	90	6	0	0	3.93926	5.72524	8.38087	0.640405	0	0
ENSG00000167925	781.282	1799.66	1936.02	448.227	161.548	265.751	1505.65	291.842	2.36691	3.83733e-06	0.000119097	GHDC	17	42188799	42194532	-	4019	protein_coding	GH3 domain containing [Source:HGNC Symbol;Acc:HGNC:24438]	-	644	1932	2411	487	157	255	11.2042	25.8085	27.764	6.42792	2.31673	3.81108
ENSG00000080947	469.497	722.844	634.365	194.201	101.868	163.619	608.902	153.229	1.99029	3.85852e-06	0.000119581	CROCCP3	1	16467436	16499257	-	6813	transcribed_unprocessed_pseudogene	ciliary rootlet coiled-coil, rootletin pseudogene 3 [Source:HGNC Symbol;Acc:HGNC:29405]	-	387	776	790	211	99	157	3.97178	6.11501	5.36651	1.64287	0.861767	1.38416
ENSG00000108848	22705.7	12818.4	12951.5	3629.99	4593.31	5105.55	16158.5	4442.95	1.86269	3.89854e-06	0.000120646	LUC7L3	17	50719544	50756213	+	8151	protein_coding	LUC7 like 3 pre-mRNA splicing factor [Source:HGNC Symbol;Acc:HGNC:24309]	-	18716	13761	16129	3944	4464	4899	160.552	90.6386	91.5798	25.6676	32.4793	36.1013
ENSG00000270276	3.63951	0.931501	0.802994	14.7261	114.215	30.2227	1.79133	53.0548	-4.97734	3.90772e-06	0.000120755	HIST2H4B	1	149854045	149861210	-	1929	protein_coding	histone cluster 2 H4 family member b [Source:HGNC Symbol;Acc:HGNC:29607]	-	3	1	1	16	111	29	0.108743	0.0278318	0.0239922	0.439995	3.41259	0.903008
ENSG00000176155	714.557	2158.29	2290.14	470.316	283.995	242.824	1720.99	332.378	2.37228	3.9224e-06	0.000121033	CCDC57	17	82101460	82212830	-	12397	protein_coding	coiled-coil domain containing 57 [Source:HGNC Symbol;Acc:HGNC:27564]	-	589	2317	2852	511	276	233	3.32209	10.0342	10.6472	2.18657	1.32034	1.12893
ENSG00000104765	1389.08	693.036	618.305	4065.33	5329.03	2617.91	900.14	4004.09	-2.15391	3.95105e-06	0.000121587	BNIP3L	8	26382898	26505636	+	4307	protein_coding	BCL2 interacting protein 3 like [Source:HGNC Symbol;Acc:HGNC:1085]	-	1145	744	770	4417	5179	2512	18.5885	9.27411	8.27407	54.4017	71.3122	35.0325
ENSG00000139433	195.32	197.478	204.763	606.532	605.033	728.471	199.187	646.679	-1.69864	3.95173e-06	0.000121587	GLTP	12	109850943	109880488	-	2696	protein_coding	glycolipid transfer protein [Source:HGNC Symbol;Acc:HGNC:24867]	-	161	212	255	659	588	699	4.1756	4.22173	4.37747	12.9666	12.9345	15.5734
ENSG00000143889	481.629	391.23	314.773	1220.43	1430.27	1274.56	395.877	1308.42	-1.72571	4.05982e-06	0.000124733	HNRNPLL	2	38561978	38603586	-	5923	protein_coding	heterogeneous nuclear ribonucleoprotein L like [Source:HGNC Symbol;Acc:HGNC:25127]	-	397	420	392	1326	1390	1223	4.68664	3.80699	3.063	11.8758	13.9177	12.4025
ENSG00000120690	317.851	176.054	181.477	709.615	1021.77	863.952	225.127	865.111	-1.94437	4.08216e-06	0.000125239	ELF1	13	40932028	41061440	-	4335	protein_coding	E74 like ETS transcription factor 1 [Source:HGNC Symbol;Acc:HGNC:3316]	ETS	262	189	226	771	993	829	4.22596	2.34071	2.41281	9.43463	13.5848	11.4866
ENSG00000166436	898.959	827.172	1080.03	239.3	340.588	183.42	935.386	254.436	1.87843	4.10225e-06	0.000125675	TRIM66	11	8612037	8682694	-	11752	protein_coding	tripartite motif containing 66 [Source:HGNC Symbol;Acc:HGNC:29005]	-	741	888	1345	260	331	176	4.40879	4.05672	5.2968	1.1736	1.67036	0.899553
ENSG00000261456	160.138	202.136	222.429	55.223	42.1877	40.6443	194.901	46.0183	2.0821	4.11745e-06	0.00012596	TUBB8	10	46892	74163	-	2981	protein_coding	tubulin beta 8 class VIII [Source:HGNC Symbol;Acc:HGNC:20773]	-	132	217	277	60	41	39	3.09617	3.90816	4.30052	1.0677	0.815671	0.78583
ENSG00000167371	672.096	3783.76	4455.81	627.701	362.197	273.046	2970.55	420.981	2.81883	4.18683e-06	0.000127899	PRRT2	16	29811382	29815892	+	3755	protein_coding	proline rich transmembrane protein 2 [Source:HGNC Symbol;Acc:HGNC:30500]	-	554	4062	5549	682	352	262	10.316	58.077	68.3924	9.63461	5.55937	4.191
ENSG00000161999	74.0034	463.887	616.699	66.2676	22.6373	41.6865	384.863	43.5304	3.14358	4.20036e-06	0.000128129	JMJD8	16	681671	684528	-	2627	protein_coding	jumonji domain containing 8 [Source:HGNC Symbol;Acc:HGNC:14148]	-	61	498	768	72	22	40	1.62361	10.1776	13.5302	1.45389	0.496656	0.914589
ENSG00000104731	1510.4	3248.14	3488.2	861.479	582.396	461.677	2748.91	635.184	2.11359	4.22266e-06	0.000128625	KLHDC4	16	87696485	87765992	-	11177	protein_coding	kelch domain containing 4 [Source:HGNC Symbol;Acc:HGNC:25272]	-	1245	3487	4344	936	566	443	7.78855	16.7495	17.9874	4.44232	3.0032	2.3807
ENSG00000198838	122.53	111.78	97.1622	24.8503	18.5214	7.29513	110.491	16.889	2.70278	4.26192e-06	0.000129637	RYR3	15	33310945	33866121	+	20370	protein_coding	ryanodine receptor 3 [Source:HGNC Symbol;Acc:HGNC:10485]	-	101	120	121	27	18	7	0.346691	0.316275	0.274914	0.0703125	0.0524052	0.0206411
ENSG00000257509	48.5268	28.8765	26.4988	0.920383	0	0	34.634	0.306794	6.59734	4.34483e-06	0.00013197	AC073487.1	12	55761550	55762628	-	529	sense_intronic	novel transcript, sense intronic to SARNP	-	40	31	33	1	0	0	5.28709	3.14616	2.8871	0.100278	0	0
ENSG00000112208	555.632	344.655	340.469	1223.19	1642.23	1525.72	413.585	1463.72	-1.82454	4.37464e-06	0.000132687	BAG2	6	57172326	57189833	+	6651	protein_coding	BCL2 associated athanogene 2 [Source:HGNC Symbol;Acc:HGNC:938]	-	458	370	424	1329	1596	1464	4.81494	2.98668	2.95041	10.5998	14.2311	13.2215
ENSG00000015285	104.333	240.327	264.988	45.0988	16.4635	37.5178	203.216	33.0267	2.62094	4.46201e-06	0.000135145	WAS	X	48676596	48691427	+	2381	protein_coding	Wiskott-Aldrich syndrome [Source:HGNC Symbol;Acc:HGNC:12731]	-	86	258	330	49	16	36	2.52553	5.81747	6.41442	1.09168	0.398523	0.908174
ENSG00000285589	114.038	362.354	369.377	68.1084	38.0718	28.1384	281.923	44.7728	2.65349	4.47788e-06	0.000135434	AC010422.8	19	12668071	12681834	-	5025	protein_coding	novel transcript	-	94	389	460	74	37	27	1.30799	4.15612	4.23667	0.781188	0.436675	0.322741
ENSG00000141956	1136.74	860.706	1018.2	353.427	255.184	304.311	1005.21	304.307	1.72346	4.50169e-06	0.000135961	PRDM15	21	41798225	41879482	-	13004	protein_coding	PR/SET domain 15 [Source:HGNC Symbol;Acc:HGNC:13999]	zf-C2H2	937	924	1268	384	248	292	5.0382	3.81478	4.51279	1.56644	1.13101	1.34875
ENSG00000069696	33.9688	256.163	227.247	27.6115	13.3766	7.29513	172.46	16.0944	3.4177	4.54423e-06	0.000137052	DRD4	11	637293	640706	+	1477	protein_coding	dopamine receptor D4 [Source:HGNC Symbol;Acc:HGNC:3025]	-	28	275	283	30	13	7	1.32553	9.996	8.86766	1.07746	0.521982	0.284671
ENSG00000162650	833.448	2445.19	2964.65	524.618	345.733	398.106	2081.1	422.819	2.29935	4.61958e-06	0.000139128	ATXN7L2	1	109483479	109492804	+	5232	protein_coding	ataxin 7 like 2 [Source:HGNC Symbol;Acc:HGNC:28713]	-	687	2625	3692	570	336	382	9.18125	26.9362	32.6586	5.77919	3.80859	4.38553
ENSG00000117616	7486.47	5236.9	5052.44	949.835	1138.04	2226.06	5925.27	1437.98	2.04289	4.65525e-06	0.000139964	RSRP1	1	25242237	25338213	-	6804	protein_coding	arginine and serine rich protein 1 [Source:HGNC Symbol;Acc:HGNC:25234]	-	6171	5622	6292	1032	1106	2136	63.4168	44.3609	42.7984	8.04591	9.64015	18.8566
ENSG00000106780	53.3795	50.301	38.5437	141.739	212.996	327.239	47.4081	227.325	-2.26424	4.66043e-06	0.000139964	MEGF9	9	120600813	120714470	-	6298	protein_coding	multiple EGF like domains 9 [Source:HGNC Symbol;Acc:HGNC:3234]	-	44	54	48	154	207	314	0.488498	0.460326	0.352729	1.29711	1.94922	2.9947
ENSG00000235888	49.74	31.671	36.9377	1.84077	0	0	39.4496	0.613589	5.91757	4.66878e-06	0.000140017	AF064858.1	21	38988707	39006153	-	1412	lincRNA	novel transcript	-	41	34	46	2	0	0	2.03031	1.29276	1.50774	0.0751372	0	0
ENSG00000269821	2336.57	799.227	880.884	276.115	332.357	198.011	1338.89	268.827	2.31573	4.67741e-06	0.000140079	KCNQ1OT1	11	2608328	2699994	-	91667	antisense	KCNQ1 opposite strand/antisense transcript 1 [Source:HGNC Symbol;Acc:HGNC:6295]	-	1926	858	1097	300	323	190	1.46912	0.502514	0.553856	0.173607	0.208969	0.124499
ENSG00000244945	38.8214	86.6295	73.8754	9.20383	8.23174	5.21081	66.4421	7.54879	3.13664	4.6876e-06	0.000140188	AC136604.2	5	179595904	179603741	-	1966	antisense	uncharacterized LOC101928445 [Source:NCBI gene;Acc:101928445]	-	32	93	92	10	8	5	1.1381	2.53965	2.16575	0.269821	0.241323	0.152761
ENSG00000236283	173.483	146.246	110.813	14.7261	39.1008	10.4216	143.514	21.4162	2.7454	4.77556e-06	0.000142619	AC019197.1	2	164840672	165208261	+	7393	antisense	novel transcript, antisense to SLC38A11 and SCN3A	-	143	157	138	16	38	10	1.35247	1.14013	0.863896	0.114805	0.304829	0.0812466
ENSG00000144840	129.809	50.301	48.9826	305.567	518.6	351.208	76.3643	391.792	-2.36671	4.78837e-06	0.000142802	RABL3	3	120686681	120742993	-	4684	protein_coding	RAB, member of RAS oncogene family like 3 [Source:HGNC Symbol;Acc:HGNC:18072]	-	107	54	61	332	504	337	1.59727	0.618944	0.602721	3.75994	6.38126	4.32154
ENSG00000128989	1266.55	704.214	763.647	2481.35	3750.59	4046.71	911.47	3426.22	-1.91086	4.80598e-06	0.000143127	ARPP19	15	52547045	52569883	-	6917	protein_coding	cAMP regulated phosphoprotein 19 [Source:HGNC Symbol;Acc:HGNC:16967]	-	1044	756	951	2696	3645	3883	10.5535	5.86784	6.36306	20.6758	31.2516	33.7191
ENSG00000109016	805.545	971.555	998.121	244.822	205.794	344.955	925.074	265.19	1.80295	4.8587e-06	0.000144496	DHRS7B	17	21123364	21193265	+	5544	protein_coding	dehydrogenase/reductase 7B [Source:HGNC Symbol;Acc:HGNC:24547]	-	664	1043	1243	266	200	331	8.37448	10.1003	10.3765	2.54518	2.13944	3.58617
ENSG00000187609	264.471	2059.55	2072.53	284.398	104.955	160.493	1465.52	183.282	2.99905	4.86833e-06	0.000144581	EXD3	9	137306896	137423262	-	7626	protein_coding	exonuclease 3'-5' domain containing 3 [Source:HGNC Symbol;Acc:HGNC:26023]	-	218	2211	2581	309	102	154	1.99881	15.5656	15.6637	2.14942	0.793225	1.21297
ENSG00000158050	90.9878	501.147	559.687	72.7103	40.1298	14.5903	383.941	42.4768	3.17443	4.87895e-06	0.000144695	DUSP2	2	96143166	96145440	-	1932	protein_coding	dual specificity phosphatase 2 [Source:HGNC Symbol;Acc:HGNC:3068]	-	75	538	697	79	39	14	2.71436	14.9503	16.6966	2.1691	1.19716	0.435258
ENSG00000125657	243.847	544.928	459.312	116.889	85.4044	88.5837	416.029	96.9589	2.1015	4.9132e-06	0.000145427	TNFSF9	19	6530999	6535928	+	1665	protein_coding	TNF superfamily member 9 [Source:HGNC Symbol;Acc:HGNC:11939]	-	201	585	572	127	83	85	8.44101	18.8632	15.8996	4.04622	2.95636	3.06641
ENSG00000253626	126.17	59.616	79.4964	242.981	493.905	520.038	88.4274	418.975	-2.248	4.91727e-06	0.000145427	EIF5AL1	10	79512601	79516440	+	3840	protein_coding	eukaryotic translation initiation factor 5A-like 1 [Source:HGNC Symbol;Acc:HGNC:17419]	-	104	64	99	264	480	499	1.89372	0.894794	1.19318	3.64697	7.41315	7.8054
ENSG00000165092	8.49219	16.767	8.83293	65.3472	85.4044	85.4572	11.364	78.7363	-2.78693	4.92682e-06	0.000145508	ALDH1A1	9	72900662	73080442	-	2849	protein_coding	aldehyde dehydrogenase 1 family member A1 [Source:HGNC Symbol;Acc:HGNC:402]	-	7	18	11	71	83	82	0.171798	0.339199	0.178691	1.32198	1.72774	1.72881
ENSG00000148942	2033.27	914.734	996.515	288.08	358.081	330.365	1314.84	325.509	2.01377	5.05341e-06	0.000149041	SLC5A12	11	26667019	26723427	-	7544	protein_coding	solute carrier family 5 member 12 [Source:HGNC Symbol;Acc:HGNC:28750]	-	1676	982	1241	313	348	317	15.5341	6.9885	7.61331	2.20091	2.73571	2.52397
ENSG00000142102	1979.89	15163.9	16895	2391.16	881.826	825.392	11346.3	1366.12	3.054	5.16357e-06	0.000151954	PGGHG	11	289135	296107	+	5260	protein_coding	protein-glucosylgalactosylhydroxylysine glucosidase [Source:HGNC Symbol;Acc:HGNC:26210]	-	1632	16279	21040	2598	857	792	21.6944	166.156	185.124	26.2007	9.66247	9.0441
ENSG00000145425	9858.22	7936.38	6061.8	21780.9	30383.4	26921.1	7952.13	26361.8	-1.72909	5.16641e-06	0.000151954	RPS3A	4	151099573	151104652	+	2341	protein_coding	ribosomal protein S3A [Source:HGNC Symbol;Acc:HGNC:10421]	-	8126	8520	7549	23665	29528	25832	242.71	195.395	149.242	536.247	748.041	662.8
ENSG00000179406	331.195	703.283	772.48	178.554	121.418	111.511	602.319	137.161	2.13472	5.18803e-06	0.00015238	LINC00174	7	66376044	66493566	-	11354	processed_transcript	long intergenic non-protein coding RNA 174 [Source:HGNC Symbol;Acc:HGNC:27788]	-	273	755	962	194	118	107	1.68123	3.57003	3.92129	0.906385	0.616348	0.566058
ENSG00000230989	804.332	558.9	489.023	1686.14	2226.69	2612.7	617.418	2175.18	-1.81752	5.20127e-06	0.000152559	HSBP1	16	83807843	83819737	+	9525	protein_coding	heat shock factor binding protein 1 [Source:HGNC Symbol;Acc:HGNC:5203]	-	663	600	609	1832	2164	2507	4.867	3.3819	2.95907	10.2028	13.4736	15.8094
ENSG00000156136	296.014	184.437	164.614	576.16	968.259	1041.12	215.021	861.846	-2.00495	5.22166e-06	0.000152947	DCK	4	70992538	71030914	+	3227	protein_coding	deoxycytidine kinase [Source:HGNC Symbol;Acc:HGNC:2704]	-	244	198	205	626	941	999	5.28693	3.29413	2.94007	10.2905	17.2935	18.5948
ENSG00000206530	786.134	354.902	387.043	96.6402	139.94	113.596	509.36	116.725	2.12491	5.28991e-06	0.000154734	CFAP44	3	113286947	113441610	-	12143	protein_coding	cilia and flagella associated protein 44 [Source:HGNC Symbol;Acc:HGNC:25631]	-	648	381	482	105	136	109	3.73131	1.68451	1.83706	0.458694	0.664211	0.539171
ENSG00000197043	676.949	834.624	860.006	2881.72	2291.51	2233.35	790.527	2468.86	-1.64267	5.29876e-06	0.00015478	ANXA6	5	151100712	151157882	-	5427	protein_coding	annexin A6 [Source:HGNC Symbol;Acc:HGNC:544]	-	558	896	1071	3131	2227	2143	7.18931	8.86385	9.13341	30.6043	24.3362	23.7186
ENSG00000162441	219.584	222.629	187.098	609.294	864.333	636.761	209.77	703.462	-1.74616	5.37866e-06	0.0001569	LZIC	1	9922113	9943407	-	2794	protein_coding	leucine zipper and CTNNBIP1 domain containing [Source:HGNC Symbol;Acc:HGNC:17497]	-	181	239	233	662	840	611	4.52965	4.59246	3.85951	12.5687	17.8298	13.1353
ENSG00000091106	152.859	237.533	226.444	16.5669	31.898	59.4032	205.612	35.956	2.52045	5.41116e-06	0.000157632	NLRC4	2	32224453	32265854	-	3624	protein_coding	NLR family CARD domain containing 4 [Source:HGNC Symbol;Acc:HGNC:16412]	-	126	255	282	18	31	57	2.43106	3.77769	3.60134	0.263478	0.507302	0.944741
ENSG00000162461	50.9531	148.109	141.327	10.1242	1.02897	18.7589	113.463	9.9707	3.51142	5.44367e-06	0.000158363	SLC25A34	1	15736405	15741396	+	3195	protein_coding	solute carrier family 25 member 34 [Source:HGNC Symbol;Acc:HGNC:27653]	-	42	159	176	11	1	18	0.91916	2.67178	2.54944	0.182634	0.0185619	0.338398
ENSG00000265298	164.991	172.328	264.185	20.2484	54.5353	40.6443	200.501	38.476	2.38588	5.46213e-06	0.000158567	AC132812.1	17	64750420	64751311	+	892	unprocessed_pseudogene	U5 small nuclear ribonucleoprotein 200 kDa helicase pseudogene [Source:NCBI gene;Acc:101929240]	-	136	185	329	22	53	39	10.6607	11.1348	17.07	1.30833	3.52374	2.62619
ENSG00000260314	0	0.931501	0	23.0096	50.4194	27.0962	0.3105	33.5084	-6.59319	5.46553e-06	0.000158567	MRC1	10	17809344	17911170	+	5198	protein_coding	mannose receptor C-type 1 [Source:HGNC Symbol;Acc:HGNC:7228]	-	0	1	0	25	49	26	0	0.0103285	0	0.255131	0.559053	0.300444
ENSG00000228302	63.0848	212.382	130.085	20.2484	25.7242	9.37945	135.184	18.4507	2.87369	5.49388e-06	0.000159174	AL512770.1	10	12244751	12247845	-	2510	antisense	novel transcript	-	52	228	162	22	25	9	1.44858	4.8768	2.98706	0.464953	0.59069	0.215375
ENSG00000253931	59.4453	147.177	193.521	26.6911	12.3476	18.7589	133.381	19.2659	2.79091	5.50865e-06	0.000159376	AC105118.1	8	143412749	143417054	+	544	antisense	novel transcript	-	49	158	241	29	12	18	6.29811	15.5931	20.5032	2.82787	1.3082	1.98747
ENSG00000113638	75.2165	62.4105	67.4515	220.892	261.358	277.215	68.3595	253.155	-1.89016	5.5158e-06	0.000159376	TTC33	5	40512333	40755975	-	6821	protein_coding	tetratricopeptide repeat domain 33 [Source:HGNC Symbol;Acc:HGNC:29959]	-	62	67	84	240	254	266	0.63556	0.527352	0.569947	1.86648	2.2084	2.34239
ENSG00000013573	1771.23	3692.47	4649.33	1042.79	695.582	502.322	3371.01	746.899	2.17417	5.55095e-06	0.000160175	DDX11	12	31073845	31104791	+	8374	protein_coding	DEAD/H-box helicase 11 [Source:HGNC Symbol;Acc:HGNC:2736]	-	1460	3964	5790	1133	676	482	12.1908	25.4141	31.9999	7.17723	4.78748	3.45732
ENSG00000262691	139.515	111.78	122.055	25.7707	28.8111	10.4216	124.45	21.6678	2.51872	5.56746e-06	0.000160434	AC040160.1	16	67261108	67263784	+	2677	processed_transcript	novel transcript	-	115	120	152	28	28	10	3.00374	2.40662	2.62784	0.554842	0.620301	0.224377
ENSG00000133805	6.06585	6.5205	14.4539	110.446	112.158	34.3913	9.01341	85.6649	-3.22772	5.57778e-06	0.000160515	AMPD3	11	10308313	10507579	+	6793	protein_coding	adenosine monophosphate deaminase 3 [Source:HGNC Symbol;Acc:HGNC:470]	-	5	7	18	120	109	33	0.0514661	0.0553236	0.122635	0.937086	0.951608	0.291795
ENSG00000079739	435.528	371.669	374.195	2319.37	1891.24	811.844	393.797	1674.15	-2.08828	5.67419e-06	0.00016307	PGM1	1	63593276	63660245	+	4212	protein_coding	phosphoglucomutase 1 [Source:HGNC Symbol;Acc:HGNC:8905]	-	359	399	466	2520	1838	779	5.95962	5.08579	5.12036	31.7374	25.8792	11.109
ENSG00000188985	164.991	105.26	114.025	405.889	530.948	451.256	128.092	462.697	-1.85566	5.70607e-06	0.000163766	DHFRP1	18	26170726	26171284	-	559	processed_pseudogene	dihydrofolate reductase pseudogene 1 [Source:HGNC Symbol;Acc:HGNC:2862]	-	136	113	142	441	516	433	17.0114	10.8528	11.7565	41.8491	54.7433	46.5267
ENSG00000141570	935.354	6791.57	6875.23	1026.23	381.747	526.291	4867.39	644.755	2.91625	5.72217e-06	0.000164007	CBX8	17	79792132	79801683	-	4164	protein_coding	chromobox 8 [Source:HGNC Symbol;Acc:HGNC:15962]	-	771	7291	8562	1115	371	505	12.9466	94.0049	95.1629	14.2044	5.28392	7.28462
ENSG00000111788	748.526	1460.59	1798.71	429.819	259.3	216.77	1335.94	301.963	2.1453	5.78998e-06	0.000165728	AC009533.1	12	9277235	9313241	+	3158	unprocessed_pseudogene	DEAD/H (Asp-Glu-Ala-Asp/His) box polypeptide like pseudogene	-	617	1568	2240	467	252	208	13.6611	26.6568	32.8276	7.84449	4.7324	3.95619
ENSG00000168096	570.19	1532.32	1937.62	384.72	181.098	208.432	1346.71	258.084	2.3834	5.92836e-06	0.000169462	ANKS3	16	4696510	4734378	-	7868	protein_coding	ankyrin repeat and sterile alpha motif domain containing 3 [Source:HGNC Symbol;Acc:HGNC:29422]	-	470	1645	2413	418	176	200	4.17682	11.2247	14.1937	2.8182	1.3266	1.52683
ENSG00000283031	40.0346	54.027	61.0275	1.84077	7.20278	0	51.6964	3.01451	4.1084	5.96985e-06	0.00017042	AC009242.1	2	23667208	23685453	-	2706	lincRNA	novel transcript	-	33	58	76	2	7	0	0.852705	1.15073	1.29984	0.0392068	0.153413	0
ENSG00000137474	394.28	496.49	623.926	145.421	113.186	40.6443	504.899	99.7504	2.33865	5.98257e-06	0.000170555	MYO7A	11	77128264	77215241	+	10147	protein_coding	myosin VIIA [Source:HGNC Symbol;Acc:HGNC:7606]	-	325	533	777	158	110	39	2.23954	2.82009	3.54394	0.825998	0.642907	0.230862
ENSG00000276488	48.5268	96.8761	103.586	16.5669	4.11587	3.12648	82.9963	7.93642	3.37235	6.00387e-06	0.000170934	AC008735.4	19	55612490	55613097	-	608	antisense	novel transcript, antisense to ZNF865	-	40	104	129	18	4	3	4.60012	9.18341	9.8195	1.57047	0.390166	0.296376
ENSG00000122477	116.464	51.2325	73.0724	10.1242	11.3186	12.5059	80.2564	11.3163	2.82454	6.09052e-06	0.00017317	LRRC39	1	100148449	100178273	-	1991	protein_coding	leucine rich repeat containing 39 [Source:HGNC Symbol;Acc:HGNC:28228]	-	96	55	91	11	11	12	3.37142	1.48308	2.11531	0.293077	0.327653	0.362023
ENSG00000149792	407.625	422.901	458.509	1329.95	1261.51	1259.97	429.679	1283.81	-1.57883	6.12233e-06	0.000173843	MRPL49	11	65122183	65127371	+	3080	protein_coding	mitochondrial ribosomal protein L49 [Source:HGNC Symbol;Acc:HGNC:1176]	-	336	454	571	1445	1226	1209	7.62784	7.9137	8.58002	24.8872	23.6066	23.5777
ENSG00000225156	570.19	426.627	491.432	60.7453	75.1147	177.167	496.083	104.342	2.2504	6.15762e-06	0.000174613	AC012354.1	2	44954664	44968762	+	2685	lincRNA	novel transcript	-	470	458	612	66	73	170	12.2396	9.15789	10.549	1.30395	1.6124	3.80304
ENSG00000216285	33.9688	31.671	25.6958	160.147	277.821	86.4994	30.4452	174.822	-2.52506	6.17214e-06	0.000174793	AC078819.1	12	104030779	104031543	+	765	processed_pseudogene	phosphoglycerate mutase 1 (brain) (PGAM1) pseudogene	-	28	34	32	174	270	83	2.55923	2.38612	1.93594	12.0656	20.9313	6.51692
ENSG00000066044	935.354	918.46	906.58	2777.72	2789.53	2480.34	920.131	2682.53	-1.54373	6.19941e-06	0.000175333	ELAVL1	19	7958579	8005659	-	6956	protein_coding	ELAV like RNA binding protein 1 [Source:HGNC Symbol;Acc:HGNC:3312]	-	771	986	1129	3018	2711	2380	7.7501	7.61012	7.51169	23.0154	23.1134	20.5515
ENSG00000189423	87.3482	106.191	126.07	17.4873	23.6663	20.8432	106.536	20.6656	2.36973	6.25878e-06	0.000176777	USP32P3	17	20415547	20431008	+	2935	transcribed_unprocessed_pseudogene	ubiquitin specific peptidase 32 pseudogene 3 [Source:HGNC Symbol;Acc:HGNC:43576]	-	72	114	157	19	23	20	1.71529	2.08531	2.47568	0.343404	0.464743	0.409306
ENSG00000076554	520.45	281.313	292.29	1085.13	1732.78	1342.3	364.684	1386.74	-1.92837	6.29172e-06	0.000177473	TPD52	8	80034745	80231232	-	8197	protein_coding	tumor protein D52 [Source:HGNC Symbol;Acc:HGNC:12005]	-	429	302	364	1179	1684	1288	3.65944	1.978	2.05518	7.6299	12.1837	9.43815
ENSG00000082153	1283.53	955.72	942.714	2905.65	4204.36	3184.84	1060.66	3431.62	-1.69424	6.35824e-06	0.000179113	BZW1	2	200810594	200827338	+	8085	protein_coding	basic leucine zipper and W2 domains 1 [Source:HGNC Symbol;Acc:HGNC:18380]	-	1058	1026	1174	3157	4086	3056	9.14994	6.81305	6.72034	20.7135	29.9717	22.7038
ENSG00000235979	32.7556	13.041	24.0898	0	0	0	23.2955	0	6.98795	6.41444e-06	0.000180458	AC004448.2	17	19417804	19492991	-	4193	lincRNA	novel transcript	-	27	14	30	0	0	0	0.450248	0.179258	0.331131	0	0	0
ENSG00000157456	679.375	438.737	391.861	1478.14	1866.55	1848.79	503.324	1731.16	-1.78321	6.55529e-06	0.000184	CCNB2	15	59105078	59125045	+	2801	protein_coding	cyclin B2 [Source:HGNC Symbol;Acc:HGNC:1580]	-	560	471	488	1606	1814	1774	13.9794	9.0278	8.06324	30.4153	38.4076	38.0423
ENSG00000090889	518.024	389.367	385.437	1336.4	1897.42	1172.43	430.943	1468.75	-1.7697	6.55757e-06	0.000184	KIF4A	X	70290090	70420832	+	4533	protein_coding	kinesin family member 4A [Source:HGNC Symbol;Acc:HGNC:13339]	-	427	418	480	1452	1844	1125	6.5865	4.95068	4.90071	16.9918	24.125	14.9071
ENSG00000103966	134.662	97.8076	129.282	492.405	384.834	385.6	120.584	420.946	-1.80457	6.72305e-06	0.000188395	EHD4	15	41895939	41972578	-	7879	protein_coding	EH domain containing 4 [Source:HGNC Symbol;Acc:HGNC:3245]	-	111	105	161	535	374	370	0.985064	0.715472	0.94571	3.60199	2.8151	2.8207
ENSG00000086717	225.65	95.0131	106.798	16.5669	20.5794	33.3492	142.487	23.4985	2.60021	6.80632e-06	0.000190479	PPEF1	X	18675909	18827921	+	3513	protein_coding	protein phosphatase with EF-hand domain 1 [Source:HGNC Symbol;Acc:HGNC:9243]	-	186	102	133	18	20	32	3.7021	1.55882	1.75217	0.271803	0.337633	0.547139
ENSG00000103174	209.878	353.039	380.619	88.3568	81.2885	47.9394	314.512	72.5282	2.11656	6.82507e-06	0.000190644	NAGPA	16	5024844	5034141	-	5484	protein_coding	N-acetylglucosamine-1-phosphodiester alpha-N-acetylglucosaminidase [Source:HGNC Symbol;Acc:HGNC:17378]	-	173	379	474	96	79	46	2.20578	3.71036	4.00022	0.92861	0.854324	0.503833
ENSG00000108953	3940.38	2820.58	2719.74	9515.84	10182.7	9423.22	3160.23	9707.24	-1.61917	6.83008e-06	0.000190644	YWHAE	17	1344272	1400378	-	3847	protein_coding	tyrosine 3-monooxygenase/tryptophan 5-monooxygenase activation protein epsilon [Source:HGNC Symbol;Acc:HGNC:12851]	-	3248	3028	3387	10339	9896	9042	59.0346	42.2579	40.747	142.566	152.556	141.178
ENSG00000127415	550.779	5465.11	5794.4	613.896	266.503	569.02	3936.76	483.139	3.02653	6.91302e-06	0.000192707	IDUA	4	986997	1004506	+	4000	protein_coding	iduronidase, alpha-L- [Source:HGNC Symbol;Acc:HGNC:5391]	-	454	5867	7216	667	259	546	7.93613	78.7463	83.491	8.84556	3.84001	8.19896
ENSG00000204308	615.077	740.543	714.664	2245.73	1856.26	2098.91	690.095	2066.97	-1.5824	6.98169e-06	0.000194368	RNF5	6	32178354	32180793	+	1178	protein_coding	ring finger protein 5 [Source:HGNC Symbol;Acc:HGNC:10068]	-	507	795	890	2440	1804	2014	30.0937	36.2323	34.9662	109.876	90.8206	102.693
ENSG00000112769	0	0	0.802994	34.0542	46.3036	17.7167	0.267665	32.6915	-6.55872	7.01405e-06	0.000195014	LAMA4	6	112108760	112254939	-	11575	protein_coding	laminin subunit alpha 4 [Source:HGNC Symbol;Acc:HGNC:6484]	-	0	0	1	37	45	17	0	0	0.00399836	0.169567	0.23056	0.0882173
ENSG00000130208	234.142	723.776	489.023	124.252	98.7809	82.3307	482.314	101.788	2.24455	7.14668e-06	0.000198444	APOC1	19	44914247	44919349	+	1231	protein_coding	apolipoprotein C1 [Source:HGNC Symbol;Acc:HGNC:607]	-	193	777	609	135	96	79	10.9626	33.8873	22.8961	5.81749	4.62494	3.85474
ENSG00000158373	172.27	147.177	122.055	493.325	481.557	485.647	147.167	486.843	-1.72811	7.18882e-06	0.000199354	HIST1H2BD	6	26158146	26171349	+	871	protein_coding	histone cluster 1 H2B family member d [Source:HGNC Symbol;Acc:HGNC:4747]	-	142	158	152	536	468	466	11.3994	9.73897	8.0766	32.6442	31.8655	32.1361
ENSG00000204272	451.299	400.545	332.439	1038.19	1282.09	1528.85	394.761	1283.05	-1.70114	7.30962e-06	0.000202441	NBDY	X	56729241	56818380	+	1707	protein_coding	negative regulator of P-body association [Source:HGNC Symbol;Acc:HGNC:50713]	-	372	430	414	1128	1246	1467	15.2378	13.5241	11.2246	35.0538	43.289	51.6205
ENSG00000271615	174.696	104.328	109.207	403.128	565.932	470.015	129.411	479.692	-1.89336	7.35471e-06	0.000203378	ACTG1P22	2	57755428	57766052	+	1701	transcribed_processed_pseudogene	actin gamma 1 pseudogene 22 [Source:HGNC Symbol;Acc:HGNC:51502]	-	144	112	136	438	550	451	5.91931	3.53499	3.70031	13.6593	19.1757	15.9257
ENSG00000161647	490.121	389.367	409.527	147.261	108.042	121.933	429.672	125.745	1.77163	7.36249e-06	0.000203378	MPP3	17	43800799	43833170	-	4491	protein_coding	membrane palmitoylated protein 3 [Source:HGNC Symbol;Acc:HGNC:7221]	-	404	418	510	160	105	117	6.29001	4.99698	5.2557	1.88989	1.38656	1.56484
ENSG00000280789	197.747	2869.95	3288.26	365.392	60.7091	115.68	2118.65	180.594	3.55181	7.41436e-06	0.000204546	PAGR1	16	29815952	29820117	+	1702	protein_coding	PAXIP1 associated glutamate rich protein 1 [Source:HGNC Symbol;Acc:HGNC:28707]	-	163	3081	4095	397	59	111	6.69639	97.1866	111.352	12.3734	2.05582	3.91732
ENSG00000173991	42.461	160.218	147.751	16.5669	18.5214	13.5481	116.81	16.2121	2.85188	7.43783e-06	0.000204929	TCAP	17	39664187	39666555	+	2123	protein_coding	titin-cap [Source:HGNC Symbol;Acc:HGNC:11610]	-	35	172	184	18	18	13	1.15274	4.34963	4.01117	0.449761	0.502823	0.367806
ENSG00000144560	235.355	320.436	327.621	1338.24	1235.79	690.953	294.471	1088.33	-1.88512	7.56702e-06	0.00020822	VGLL4	3	11556070	11771350	-	7236	protein_coding	vestigial like family member 4 [Source:HGNC Symbol;Acc:HGNC:28966]	-	194	344	408	1454	1201	663	1.87463	2.55231	2.60954	10.6592	9.84323	5.50353
ENSG00000145386	942.633	421.038	403.906	1777.26	2834.81	2838.85	589.192	2483.64	-2.0767	7.77036e-06	0.00021354	CCNA2	4	121816444	121823933	-	2798	protein_coding	cyclin A2 [Source:HGNC Symbol;Acc:HGNC:1578]	-	777	452	503	1931	2755	2724	19.4172	8.67291	8.32	36.6095	58.3938	58.477
ENSG00000105443	2746.62	5062.71	5467.58	1525.07	736.741	1057.79	4425.64	1106.54	1.99981	7.8157e-06	0.00021451	CYTH2	19	48469032	48482314	+	9509	protein_coding	cytohesin 2 [Source:HGNC Symbol;Acc:HGNC:9502]	-	2264	5435	6809	1657	716	1015	16.6477	30.6859	33.1399	9.24373	4.46551	6.41146
ENSG00000173213	234.142	291.56	399.891	86.516	84.3754	44.8129	308.531	71.9014	2.10129	7.85101e-06	0.000215202	TUBB8P12	18	47390	49557	-	1633	protein_coding	tubulin beta 8 pseudogene 12 [Source:HGNC Symbol;Acc:HGNC:24983]	-	193	313	498	94	82	43	8.26388	10.2904	14.1139	3.05352	2.97797	1.58164
ENSG00000146221	64.298	132.273	161.402	20.2484	24.6952	15.6324	119.324	20.192	2.56596	7.87866e-06	0.000215683	TCTE1	6	44278743	44297688	-	3067	protein_coding	t-complex-associated-testis-expressed 1 [Source:HGNC Symbol;Acc:HGNC:11693]	-	53	142	201	22	24	15	1.2083	2.4857	3.03309	0.380512	0.464077	0.293767
ENSG00000249425	236.568	131.342	93.9502	20.2484	38.0718	21.8854	153.953	26.7352	2.52452	7.89931e-06	0.000215972	LINC02477	4	160539254	160586817	+	1417	lincRNA	long intergenic non-protein coding RNA 2477 [Source:HGNC Symbol;Acc:HGNC:53425]	-	195	141	117	22	37	21	9.62227	5.34224	3.82137	0.823593	1.54855	0.890175
ENSG00000101282	41.2478	30.7395	48.9826	1.84077	4.11587	0	40.3233	1.98555	4.34339	7.95599e-06	0.000217243	RSPO4	20	958452	1002264	-	2710	protein_coding	R-spondin 4 [Source:HGNC Symbol;Acc:HGNC:16175]	-	34	33	61	2	4	0	0.877248	0.653761	1.04175	0.039149	0.0875354	0
ENSG00000165475	126.17	203.999	163.811	469.395	590.628	695.122	164.66	585.048	-1.82737	8.11794e-06	0.000221152	CRYL1	13	20403666	20525873	-	4327	protein_coding	crystallin lambda 1 [Source:HGNC Symbol;Acc:HGNC:18246]	-	104	219	204	510	574	667	1.68058	2.71726	2.18196	6.25235	7.86716	9.25902
ENSG00000090924	2164.3	3637.51	4071.18	1185.45	731.596	764.946	3290.99	893.999	1.88017	8.11986e-06	0.000221152	PLEKHG2	19	39412585	39428415	+	9200	protein_coding	pleckstrin homology and RhoGEF domain containing G2 [Source:HGNC Symbol;Acc:HGNC:29515]	-	1784	3905	5070	1288	711	734	13.5588	22.7881	25.5049	7.42656	4.58326	4.79219
ENSG00000274419	84.9219	85.698	84.3143	10.1242	3.0869	18.7589	84.9781	10.6567	2.9972	8.2282e-06	0.000223818	TBC1D3D	17	38003976	38014902	+	2116	protein_coding	TBC1 domain family member 3D [Source:HGNC Symbol;Acc:HGNC:28944]	-	70	92	105	11	3	18	2.3131	2.33424	2.29655	0.275763	0.0840811	0.510955
ENSG00000197540	13.3449	85.698	100.374	6.44268	0	0	66.4724	2.14756	4.9094	8.3055e-06	0.000225633	GZMM	19	544034	549924	+	945	protein_coding	granzyme M [Source:HGNC Symbol;Acc:HGNC:4712]	-	11	92	125	7	0	0	0.813905	5.22673	6.12183	0.39294	0	0
ENSG00000136425	75.2165	176.054	207.172	887.249	537.121	612.791	152.814	679.054	-2.14843	8.44584e-06	0.000229154	CIB2	15	78104606	78131544	-	2146	protein_coding	calcium and integrin binding family member 2 [Source:HGNC Symbol;Acc:HGNC:24579]	-	62	189	258	964	522	588	2.02011	4.72831	5.56408	23.8291	14.4256	16.4579
ENSG00000225914	611.438	433.148	433.617	112.287	168.751	136.523	492.734	139.187	1.82368	8.46123e-06	0.00022928	HCG23	6	32254640	32407763	+	8816	antisense	HLA complex group 23 [Source:NCBI gene;Acc:414764]	-	504	465	540	122	164	131	3.99735	2.83175	2.83482	0.734088	1.10323	0.892536
ENSG00000186369	0	1.863	1.60599	33.1338	28.8111	39.6021	1.15633	33.849	-4.77633	8.5027e-06	0.000230112	LINC00643	14	62114353	62130962	+	4637	transcribed_unitary_pseudogene	long intergenic non-protein coding RNA 643 [Source:HGNC Symbol;Acc:HGNC:44296]	-	0	2	2	36	28	38	0	0.0231562	0.0199616	0.411837	0.358108	0.492235
ENSG00000262877	64.298	742.406	793.358	88.3568	20.5794	48.9816	533.354	52.6392	3.33994	8.53031e-06	0.000230567	AC110285.2	17	81388126	81390256	-	1565	lincRNA	novel transcript	-	53	797	988	96	20	47	2.36796	27.3412	29.2177	3.25399	0.757894	1.80389
ENSG00000119866	123.743	124.821	85.9203	23.93	17.4925	25.0119	111.495	22.1448	2.32976	8.57166e-06	0.000231391	BCL11A	2	60450520	60555154	-	25422	protein_coding	B cell CLL/lymphoma 11A [Source:HGNC Symbol;Acc:HGNC:13221]	zf-C2H2	102	134	107	26	17	24	0.280545	0.282989	0.194795	0.0542529	0.0396581	0.0567058
ENSG00000224272	26.6897	31.671	53.8006	1.84077	0	0	37.3871	0.613589	5.84757	8.66234e-06	0.000233319	AC131097.3	2	241808312	241812016	-	2250	antisense	novel transcript	-	22	34	67	2	0	0	0.68368	0.81128	1.37815	0.0471528	0	0
ENSG00000188738	162.565	60.5475	75.4814	10.1242	16.4635	16.6746	99.5312	14.4208	2.78672	8.66491e-06	0.000233319	FSIP2	2	185738895	185833290	+	23494	protein_coding	fibrous sheath interacting protein 2 [Source:HGNC Symbol;Acc:HGNC:21675]	-	134	65	94	11	16	16	0.398805	0.148536	0.185171	0.0248368	0.0403883	0.0409062
ENSG00000213411	40.0346	7.452	25.6958	0	0	0	24.3941	0	7.05335	8.69539e-06	0.000233845	RBM22P2	13	30539597	30543461	-	1814	processed_pseudogene	RNA binding motif protein 22 pseudogene 2 [Source:HGNC Symbol;Acc:HGNC:39695]	-	33	8	32	0	0	0	1.27201	0.23677	0.816424	0	0	0
ENSG00000236671	30.3293	47.5065	43.3617	205.245	372.486	104.216	40.3991	227.316	-2.48832	8.74018e-06	0.000234754	PRKG1-AS1	10	52230742	52314507	-	3252	antisense	PRKG1 antisense RNA 1 [Source:HGNC Symbol;Acc:HGNC:45029]	-	25	51	54	223	362	100	0.537529	0.841965	0.768504	3.63759	6.60163	1.84704
ENSG00000204267	621.143	1345.09	1127.4	226.414	300.459	294.932	1031.21	273.935	1.91313	8.76669e-06	0.00023517	TAP2	6	32821833	32838780	-	6390	protein_coding	transporter 2, ATP binding cassette subfamily B member [Source:HGNC Symbol;Acc:HGNC:44]	-	512	1444	1404	246	292	283	5.6025	12.1322	10.1688	2.04218	2.71004	2.66018
ENSG00000197045	596.88	390.299	337.257	1231.47	1858.32	1563.24	441.479	1551.01	-1.8139	8.85415e-06	0.000237218	GMFB	14	54474484	54489196	-	7966	protein_coding	glia maturation factor beta [Source:HGNC Symbol;Acc:HGNC:4373]	-	492	419	420	1338	1806	1500	4.31855	2.82389	2.44013	8.90996	13.4453	11.3104
ENSG00000126583	583.535	2169.46	2471.61	446.386	249.01	112.553	1741.54	269.317	2.69271	8.87692e-06	0.00023753	PRKCG	19	53879190	53907652	+	3381	protein_coding	protein kinase C gamma [Source:HGNC Symbol;Acc:HGNC:9402]	-	481	2329	3078	485	242	108	9.94747	36.9827	42.1334	7.6095	4.24486	1.91869
ENSG00000101052	173.483	195.615	227.247	516.335	742.915	727.429	198.782	662.226	-1.7348	8.93009e-06	0.000238415	IFT52	20	43590931	43647296	+	2542	protein_coding	intraflagellar transport 52 [Source:HGNC Symbol;Acc:HGNC:15901]	-	143	210	283	561	722	698	3.93345	4.43525	5.15245	11.707	16.8444	16.4932
ENSG00000234072	794.626	985.528	1075.21	323.054	318.98	208.432	951.787	283.489	1.74735	8.93779e-06	0.000238415	AC074117.1	2	27356246	27367622	+	3412	antisense	uncharacterized LOC105374363 [Source:NCBI gene;Acc:105374363]	-	655	1058	1339	351	310	200	13.4229	16.6476	18.1625	5.45705	5.38822	3.52085
ENSG00000154839	230.502	194.684	155.781	576.16	901.376	579.442	193.656	685.659	-1.82549	8.94348e-06	0.000238415	SKA1	18	50374995	50394173	+	2950	protein_coding	spindle and kinetochore associated complex subunit 1 [Source:HGNC Symbol;Acc:HGNC:28109]	-	190	209	194	626	876	556	4.50344	3.80363	3.04357	11.2567	17.6106	11.3208
ENSG00000109771	213.518	154.629	146.948	41.4172	44.2456	39.6021	171.698	41.755	2.03816	9.01893e-06	0.000240104	LRP2BP	4	185363879	185395899	-	7360	protein_coding	LRP2 binding protein [Source:HGNC Symbol;Acc:HGNC:25434]	-	176	166	183	45	43	38	1.67204	1.21089	1.15074	0.324335	0.346484	0.310121
ENSG00000264548	110.398	152.766	190.309	34.9746	31.898	10.4216	151.158	25.7647	2.55072	9.02934e-06	0.000240104	AC132872.2	17	82214227	82217352	+	2368	antisense	novel transcript, antisense CCDC57	-	91	164	237	38	31	10	2.68703	3.71823	4.63201	0.851259	0.776378	0.253656
ENSG00000232682	283.882	85.698	123.661	14.7261	38.0718	19.8011	164.414	24.1997	2.76434	9.06424e-06	0.000240732	AL592430.1	10	60050668	60060743	+	1608	antisense	novel transcript, antisense to ANK3	-	234	92	154	16	37	19	10.1752	3.07168	4.43239	0.52783	1.36461	0.709731
ENSG00000244716	604.159	336.272	565.307	1837.08	1983.85	1407.96	501.913	1742.97	-1.79639	9.1319e-06	0.000242228	BX679664.3	1	108992282	108992836	+	555	processed_pseudogene	ribosomal protein L17 (RPL17) pseudogene	-	498	361	704	1996	1928	1351	62.7407	34.9211	58.706	190.778	206.019	146.214
ENSG00000234420	5808.66	2679.93	2447.52	762.998	943.564	1041.12	3645.37	915.893	1.99269	9.16129e-06	0.000242706	ZNF37BP	10	42513510	42552822	-	10256	transcribed_processed_pseudogene	zinc finger protein 37B, pseudogene [Source:HGNC Symbol;Acc:HGNC:13103]	-	4788	2877	3048	829	917	999	32.6429	15.0604	13.7544	4.28782	5.30254	5.85078
ENSG00000089248	11961.9	19706.8	21045.7	5295.88	3382.22	6000.76	17571.4	4892.96	1.84447	9.18262e-06	0.00024297	ERP29	12	112013316	112023451	+	3083	protein_coding	endoplasmic reticulum protein 29 [Source:HGNC Symbol;Acc:HGNC:13799]	-	9860	21156	26209	5754	3287	5758	223.623	368.412	393.441	99.0048	63.2294	112.182
ENSG00000178773	1248.35	5466.98	6251.3	1081.45	493.905	221.98	4322.21	599.112	2.85071	9.19597e-06	0.000243022	CPNE7	16	89575768	89597246	+	3048	protein_coding	copine 7 [Source:HGNC Symbol;Acc:HGNC:2320]	-	1029	5869	7785	1175	480	213	23.6055	103.377	118.208	20.4495	9.33941	4.1975
ENSG00000271781	20.6239	107.123	126.873	12.8854	3.0869	3.12648	84.8731	6.36625	3.7251	9.23997e-06	0.000243751	AC026740.1	5	675826	676616	+	791	antisense	novel transcript, antisense to TPPP	-	17	115	158	14	3	3	1.50274	7.80541	9.24451	0.938883	0.224925	0.227809
ENSG00000214455	280.242	113.643	142.13	26.6911	21.6083	46.8973	178.672	31.7322	2.49244	9.24641e-06	0.000243751	RCN1P2	13	45390353	45391267	-	915	processed_pseudogene	reticulocalbin 1 pseudogene 2 [Source:HGNC Symbol;Acc:HGNC:39204]	-	231	122	177	29	21	45	17.6524	7.15835	8.95273	1.68127	1.3611	2.95405
ENSG00000250067	268.111	1433.58	1665.41	244.822	94.6651	31.2648	1122.37	123.584	3.18209	9.38278e-06	0.000247041	YJEFN3	19	19528861	19537581	+	2959	protein_coding	YjeF N-terminal domain containing 3 [Source:HGNC Symbol;Acc:HGNC:24785]	-	221	1539	2074	266	92	30	5.22228	27.9234	32.439	4.76866	1.84389	0.608979
ENSG00000239906	32.7556	85.698	137.312	11.965	5.14484	0	85.2552	5.70327	3.8875	9.44388e-06	0.000248139	AL627309.2	1	139790	140339	-	323	antisense	novel transcript	-	27	92	171	13	5	0	5.84486	15.2918	24.5017	2.13501	0.918038	0
ENSG00000146067	1420.62	3540.63	4152.28	923.144	533.005	618.002	3037.85	691.384	2.13552	9.44769e-06	0.000248139	FAM193B	5	177519788	177554541	-	5804	protein_coding	family with sequence similarity 193 member B [Source:HGNC Symbol;Acc:HGNC:25524]	-	1171	3801	5171	1003	518	593	14.1072	35.1597	41.2335	9.16713	5.29292	6.13696
ENSG00000224975	111.612	210.519	203.157	47.8599	33.9559	30.2227	175.096	37.3462	2.22885	9.46137e-06	0.000248192	INE1	X	47204921	47205865	+	945	sense_intronic	inactivation escape 1 [Source:HGNC Symbol;Acc:HGNC:6060]	-	92	226	253	52	33	29	6.8072	12.8396	12.3906	2.91898	2.07098	1.84328
ENSG00000185634	43.6741	31.671	20.8778	116.889	148.171	208.432	32.0743	157.831	-2.30894	9.53716e-06	0.000249874	SHC4	15	48823735	48963444	-	6063	protein_coding	SHC adaptor protein 4 [Source:HGNC Symbol;Acc:HGNC:16743]	-	36	34	26	127	144	200	0.415172	0.301069	0.198467	1.11116	1.40854	1.98138
ENSG00000249669	18.1976	21.4245	24.0898	0	0	0	21.2373	0	6.85923	9.61346e-06	0.000251564	CARMN	5	149406689	149432835	+	17988	lincRNA	cardiac mesoderm enhancer-associated non-coding RNA [Source:HGNC Symbol;Acc:HGNC:42872]	-	15	23	30	0	0	0	0.0583071	0.0686466	0.0771865	0	0	0
ENSG00000115163	114.038	123.89	158.993	416.934	427.022	479.394	132.307	441.117	-1.73513	9.62644e-06	0.000251595	CENPA	2	26764289	26801067	+	1983	protein_coding	centromere protein A [Source:HGNC Symbol;Acc:HGNC:1851]	-	94	133	198	453	415	460	3.3145	3.60083	4.6211	12.1181	12.4113	13.9335
ENSG00000280399	116.464	48.438	69.8604	11.965	9.26071	1.04216	78.2543	7.42262	3.38518	9.66234e-06	0.000252225	AC022497.1	3	138482065	138485755	+	3691	TEC	TEC	-	96	52	87	13	9	1	1.81861	0.756369	1.09088	0.186835	0.144608	0.0162735
ENSG00000213218	13.3449	20.493	32.1197	0	0	0	21.9859	0	6.91221	9.6912e-06	0.000252669	CSH2	17	63872012	63873766	-	1755	protein_coding	chorionic somatomammotropin hormone 2 [Source:HGNC Symbol;Acc:HGNC:2441]	-	11	22	40	0	0	0	0.438256	0.673007	1.05484	0	0	0
ENSG00000206561	54.5927	128.547	130.888	8.28345	19.5504	18.7589	104.676	15.5309	2.76116	9.72064e-06	0.000253128	COLQ	3	15450133	15521751	-	4175	protein_coding	collagen like tail subunit of asymmetric acetylcholinesterase [Source:HGNC Symbol;Acc:HGNC:2226]	-	45	138	163	9	19	18	0.753648	1.77458	1.8069	0.114353	0.269892	0.258966
ENSG00000281207	101.906	174.191	164.614	38.6561	26.7532	29.1805	146.904	31.5299	2.22002	9.74492e-06	0.000253451	SLFNL1-AS1	1	41014590	41043890	+	4800	antisense	SLFNL1 antisense RNA 1 [Source:HGNC Symbol;Acc:HGNC:44126]	-	84	187	205	42	26	28	1.22363	2.09158	1.97659	0.46416	0.321237	0.350383
ENSG00000159958	243.847	545.859	576.549	59.8249	13.3766	113.596	455.419	62.2657	2.87164	9.75725e-06	0.000253463	TNFRSF13C	22	41922023	41926818	-	3944	protein_coding	TNF receptor superfamily member 13C [Source:HGNC Symbol;Acc:HGNC:17755]	-	201	586	718	65	13	109	3.56346	7.97691	8.4254	0.874251	0.195479	1.66003
ENSG00000101203	9.70536	96.8761	105.192	6.44268	0	0	70.5912	2.14756	4.99776	9.87802e-06	0.000256288	COL20A1	20	63293186	63334851	+	10974	protein_coding	collagen type XX alpha 1 chain [Source:HGNC Symbol;Acc:HGNC:14670]	-	8	104	131	7	0	0	0.0509727	0.508795	0.552471	0.0338371	0	0
ENSG00000137817	3052.34	2650.12	3244.9	751.953	740.857	1227.67	2982.45	906.825	1.71772	9.89069e-06	0.000256306	PARP6	15	72241181	72272999	-	7696	protein_coding	poly(ADP-ribose) polymerase family member 6 [Source:HGNC Symbol;Acc:HGNC:26921]	-	2516	2845	4041	817	720	1178	22.8591	19.8468	24.3012	5.6314	5.54831	9.19404
ENSG00000172986	103.119	111.78	76.2844	289	403.355	349.124	97.0613	347.16	-1.84017	9.94932e-06	0.00025739	GXYLT2	3	72888073	72998138	+	3667	protein_coding	glucoside xylosyltransferase 2 [Source:HGNC Symbol;Acc:HGNC:33383]	-	85	120	95	314	392	335	1.62077	1.75689	1.19899	4.54233	6.33969	5.48731
ENSG00000179958	137.088	143.451	216.005	658.074	729.538	437.708	165.515	608.44	-1.87631	9.95664e-06	0.00025739	DCTPP1	16	30423619	30430075	-	1581	protein_coding	dCTP pyrophosphatase 1 [Source:HGNC Symbol;Acc:HGNC:28777]	-	113	154	269	715	709	420	4.99758	5.22953	7.87451	23.9902	26.5955	15.9567
ENSG00000089280	13640.9	15415.4	16251.8	5318.89	3544.8	5662.06	15102.7	4841.92	1.64116	1.00801e-05	0.000260266	FUS	16	31180110	31194871	+	10283	protein_coding	FUS RNA binding protein [Source:HGNC Symbol;Acc:HGNC:4010]	-	11244	16549	20239	5779	3445	5433	76.4564	86.4025	91.0903	29.8121	19.8684	31.7355
ENSG00000263033	24.2634	54.9585	54.6036	0.920383	4.11587	4.16865	44.6085	3.0683	3.88438	1.01818e-05	0.000262575	AC007220.1	16	11196177	11224969	+	1055	lincRNA	novel transcript	-	20	59	68	1	4	4	1.32553	3.00244	2.98304	0.0502814	0.224854	0.227737
ENSG00000156587	257.192	317.642	362.953	1026.23	930.187	944.198	312.596	966.871	-1.62797	1.02304e-05	0.00026351	UBE2L6	11	57551656	57568284	-	2197	protein_coding	ubiquitin conjugating enzyme E2 L6 [Source:HGNC Symbol;Acc:HGNC:12490]	-	212	341	452	1115	904	906	6.74712	8.33294	9.52163	26.9218	24.4023	24.7699
ENSG00000231177	84.9219	60.5475	70.6634	15.6465	7.20278	4.16865	72.0443	9.00598	2.98642	1.02514e-05	0.000263732	LINC00852	3	10284419	10285746	+	1328	antisense	long intergenic non-protein coding RNA 852 [Source:HGNC Symbol;Acc:HGNC:29904]	-	70	65	88	17	7	4	3.68564	2.62778	3.06682	0.679064	0.312603	0.180921
ENSG00000184900	464.644	407.997	470.554	1526	1358.24	1156.8	447.732	1347.01	-1.58916	1.0377e-05	0.000266642	SUMO3	21	44805617	44818779	-	2732	protein_coding	small ubiquitin-like modifier 3 [Source:HGNC Symbol;Acc:HGNC:11124]	-	383	438	586	1658	1320	1110	9.80236	8.60731	9.92705	32.1932	28.6541	24.4044
ENSG00000081181	215.944	212.382	248.928	793.37	861.246	560.683	225.751	738.433	-1.70931	1.04002e-05	0.000266918	ARG2	14	67619798	67651720	+	2418	protein_coding	arginase 2 [Source:HGNC Symbol;Acc:HGNC:664]	-	178	228	310	862	837	538	5.14726	5.06236	5.93347	18.9108	20.5287	13.3645
ENSG00000219201	133.449	78.246	48.9826	349.746	572.106	299.1	86.8925	406.984	-2.23365	1.04366e-05	0.000267242	AC138392.1	1	77810861	77811781	-	921	processed_pseudogene	novel pseudogene	-	110	84	61	380	556	287	8.35114	4.89659	3.0653	21.8869	35.8021	18.7175
ENSG00000266338	2019.93	1342.29	1624.46	450.988	620.468	485.647	1662.23	519.034	1.67915	1.04379e-05	0.000267242	NBPF15	1	144421386	144461674	-	5306	protein_coding	NBPF member 15 [Source:HGNC Symbol;Acc:HGNC:28791]	-	1665	1441	2023	490	603	466	21.9412	14.5804	17.6454	4.89879	6.73974	5.27527
ENSG00000140263	169.844	184.437	167.826	782.326	636.931	417.907	174.036	612.388	-1.81524	1.05006e-05	0.000268525	SORD	15	45023104	45077185	+	6159	protein_coding	sorbitol dehydrogenase [Source:HGNC Symbol;Acc:HGNC:11184]	-	140	198	209	850	619	401	1.58939	1.72595	1.5705	7.32097	5.96037	3.91075
ENSG00000185761	663.604	1277.09	1608.4	313.851	311.777	315.775	1183.03	313.801	1.91507	1.07356e-05	0.000274113	ADAMTSL5	19	1505018	1513604	-	3625	protein_coding	ADAMTS like 5 [Source:HGNC Symbol;Acc:HGNC:27912]	-	547	1371	2003	341	303	303	10.551	20.305	25.5727	4.99006	4.9571	5.02066
ENSG00000111481	1039.69	1355.33	1334.58	3255.4	4168.35	3706.97	1243.2	3710.24	-1.57721	1.07447e-05	0.000274113	COPZ1	12	54301202	54351849	+	3901	protein_coding	coatomer protein complex subunit zeta 1 [Source:HGNC Symbol;Acc:HGNC:2243]	-	857	1455	1662	3537	4051	3557	15.3609	20.0245	19.7178	48.0971	61.5856	54.7689
ENSG00000144802	1072.44	899.83	951.547	306.488	363.226	300.142	974.606	323.285	1.59192	1.09024e-05	0.000277803	NFKBIZ	3	101827991	101861022	+	5902	protein_coding	NFKB inhibitor zeta [Source:HGNC Symbol;Acc:HGNC:29805]	-	884	966	1185	333	353	288	10.4729	8.78723	9.29228	2.99299	3.54706	2.93102
ENSG00000172115	928.075	779.666	639.986	2644.26	2646.51	2007.2	782.576	2432.66	-1.63672	1.09329e-05	0.000278247	CYCS	7	25120091	25125361	-	4457	protein_coding	cytochrome c, somatic [Source:HGNC Symbol;Acc:HGNC:19986]	-	765	837	797	2873	2572	1926	12.0014	10.0822	8.27597	34.1942	34.2233	25.9561
ENSG00000176953	1941.07	2669.68	2736.6	879.886	817.001	557.556	2449.12	751.481	1.70446	1.10741e-05	0.000281506	NFATC2IP	16	28950807	28967097	+	5738	protein_coding	nuclear factor of activated T cells 2 interacting protein [Source:HGNC Symbol;Acc:HGNC:25906]	-	1600	2866	3408	956	794	535	19.4972	26.8157	27.4879	8.83806	8.2064	5.6004
ENSG00000147162	39117.5	26014	30150.8	8980.18	12220	9506.59	31760.8	10235.6	1.63364	1.11712e-05	0.000283543	OGT	X	71533083	71575897	+	9812	protein_coding	O-linked N-acetylglucosamine (GlcNAc) transferase [Source:HGNC Symbol;Acc:HGNC:8127]	-	32244	27927	37548	9757	11876	9122	229.776	152.806	177.106	52.7495	71.7804	55.8417
ENSG00000172379	25.4766	46.575	36.1347	157.386	133.766	187.589	36.0621	159.58	-2.13976	1.11815e-05	0.000283543	ARNT2	15	80404350	80597937	+	7741	protein_coding	aryl hydrocarbon receptor nuclear translocator 2 [Source:HGNC Symbol;Acc:HGNC:16876]	bHLH	21	50	45	171	130	180	0.189686	0.346774	0.269041	1.17181	0.995954	1.39669
ENSG00000255248	99.4799	67.068	56.2095	9.20383	15.4345	5.21081	74.2525	9.94972	2.89695	1.1194e-05	0.000283543	MIR100HG	11	122028327	122556721	-	19385	processed_transcript	mir-100-let-7a-2-mir-125b-1 cluster host gene [Source:HGNC Symbol;Acc:HGNC:39522]	-	82	72	70	10	15	5	0.295775	0.199407	0.167123	0.0273649	0.04589	0.0154928
ENSG00000108176	2.42634	5.589	4.81796	35.8949	46.3036	55.2345	4.27777	45.811	-3.39314	1.12284e-05	0.000284077	DNAJC12	10	67796665	67838166	-	2121	protein_coding	DnaJ heat shock protein family (Hsp40) member C12 [Source:HGNC Symbol;Acc:HGNC:28908]	-	2	6	6	39	45	53	0.0659329	0.151874	0.130922	0.975402	1.25824	1.50093
ENSG00000254598	48.5268	7.452	27.3018	105.844	259.3	233.444	27.7602	199.529	-2.85648	1.13146e-05	0.000285918	CSNK2A3	11	11351942	11353357	-	1416	protein_coding	casein kinase 2 alpha 3 [Source:HGNC Symbol;Acc:HGNC:2458]	-	40	8	34	115	252	224	1.97519	0.30332	1.11127	4.30818	10.5543	9.50191
ENSG00000110958	3381.11	1884.43	1704.76	6631.36	9504.58	8685.37	2323.43	8273.77	-1.83255	1.1405e-05	0.000287863	PTGES3	12	56663341	56688408	-	3399	protein_coding	prostaglandin E synthase 3 [Source:HGNC Symbol;Acc:HGNC:16049]	-	2787	2023	2123	7205	9237	8334	57.3322	31.9535	28.9069	112.446	161.166	147.275
ENSG00000130827	1328.42	2801.95	3309.14	790.609	548.44	564.851	2479.84	634.634	1.96634	1.15784e-05	0.000291894	PLXNA3	X	154458281	154477779	+	11710	protein_coding	plexin A3 [Source:HGNC Symbol;Acc:HGNC:9101]	-	1095	3008	4121	859	533	542	6.53838	13.791	16.2873	3.89131	2.69938	2.78015
ENSG00000198353	964.47	797.364	833.507	165.669	197.562	345.998	865.114	236.409	1.87203	1.15989e-05	0.000292066	HOXC4	12	54016931	54056030	+	2725	protein_coding	homeobox C4 [Source:HGNC Symbol;Acc:HGNC:5126]	Homeobox	795	856	1038	180	192	332	20.3992	16.8648	17.6293	3.50401	4.17857	7.31809
ENSG00000126003	488.908	377.258	453.691	1495.62	1459.08	1109.9	439.952	1354.87	-1.62308	1.1625e-05	0.000292214	PLAGL2	20	32192503	32207791	-	5705	protein_coding	PLAG1 like zinc finger 2 [Source:HGNC Symbol;Acc:HGNC:9047]	zf-C2H2	403	405	565	1625	1418	1065	4.93926	3.8113	4.58349	15.1098	14.7405	11.213
ENSG00000117228	83.7087	54.9585	49.7856	165.669	294.285	377.262	62.8176	279.072	-2.15599	1.16322e-05	0.000292214	GBP1	1	89052319	89065360	-	4992	protein_coding	guanylate binding protein 1 [Source:HGNC Symbol;Acc:HGNC:4182]	-	69	59	62	180	286	362	0.966468	0.634529	0.574805	1.91275	3.3977	4.35572
ENSG00000172375	403.986	700.488	714.664	207.086	137.882	149.029	606.379	164.666	1.88076	1.17134e-05	0.000293908	C2CD2L	11	119102198	119118544	+	9216	protein_coding	C2CD2 like [Source:HGNC Symbol;Acc:HGNC:29000]	-	333	752	890	225	134	143	2.52647	4.38076	4.46941	1.29509	0.862294	0.932008
ENSG00000163945	1927.73	2135	2719.74	778.644	632.815	285.552	2260.82	565.671	1.99864	1.17763e-05	0.000295141	UVSSA	4	1347266	1395992	+	15773	protein_coding	UV stimulated scaffold protein A [Source:HGNC Symbol;Acc:HGNC:29304]	-	1589	2292	3387	846	615	274	7.04405	7.80143	9.93812	2.84522	2.31235	1.04343
ENSG00000125434	542.287	1074.02	1223.76	287.16	189.33	256.372	946.69	244.287	1.95463	1.17916e-05	0.000295178	SLC25A35	17	8287763	8295343	-	3897	protein_coding	solute carrier family 25 member 35 [Source:HGNC Symbol;Acc:HGNC:31921]	-	447	1153	1524	312	184	246	8.02029	15.8845	18.0991	4.24702	2.80014	3.79167
ENSG00000196757	1370.88	820.652	893.732	261.389	367.342	170.914	1028.42	266.548	1.94756	1.18111e-05	0.00029532	ZNF700	19	11925068	11950773	+	3319	protein_coding	zinc finger protein 700 [Source:HGNC Symbol;Acc:HGNC:25292]	zf-C2H2	1130	881	1113	284	357	164	23.8059	14.2509	15.52	4.53911	6.37902	2.96799
ENSG00000163126	46.1005	78.246	85.9203	9.20383	9.26071	12.5059	70.0889	10.3235	2.76879	1.18704e-05	0.000296223	ANKRD23	2	96824526	96857934	-	4116	protein_coding	ankyrin repeat domain 23 [Source:HGNC Symbol;Acc:HGNC:24470]	-	38	84	107	10	9	12	0.645537	1.09567	1.20313	0.12888	0.129676	0.175118
ENSG00000009950	737.607	2108.92	2546.29	493.325	332.357	362.672	1797.61	396.118	2.18221	1.1875e-05	0.000296223	MLXIPL	7	73593194	73624543	-	4815	protein_coding	MLX interacting protein like [Source:HGNC Symbol;Acc:HGNC:12744]	bHLH	608	2264	3171	536	323	348	8.82917	25.2438	30.4792	5.90511	3.97832	4.34119
ENSG00000162994	431.889	287.834	389.452	101.242	97.752	120.891	369.725	106.628	1.79368	1.19186e-05	0.000296963	CLHC1	2	55174791	55232563	-	4398	protein_coding	clathrin heavy chain linker domain containing 1 [Source:HGNC Symbol;Acc:HGNC:26453]	-	356	309	485	110	95	116	5.65988	3.77205	5.10375	1.32677	1.28104	1.58427
ENSG00000090581	1140.38	2070.73	2083.77	582.603	394.095	528.376	1764.96	501.691	1.8149	1.19407e-05	0.000297167	GNPTG	16	1351923	1364113	+	4102	protein_coding	N-acetylglucosamine-1-phosphate transferase subunit gamma [Source:HGNC Symbol;Acc:HGNC:23026]	-	940	2223	2595	633	383	507	16.023	29.095	29.2782	8.18593	5.53728	7.42401
ENSG00000158106	708.491	9979.17	10792.2	1298.66	499.05	611.749	7159.96	803.153	3.15615	1.19589e-05	0.000297275	RHPN1	8	143368887	143384220	+	4172	protein_coding	rhophilin Rho GTPase binding protein 1 [Source:HGNC Symbol;Acc:HGNC:19973]	-	584	10713	13440	1411	485	587	9.78772	137.861	149.093	17.9408	6.8943	8.45123
ENSG00000130300	9.70536	43.7805	81.1024	2.76115	0	0	44.8627	0.920383	5.5434	1.1979e-05	0.000297426	PLVAP	19	17351448	17377350	-	2305	protein_coding	plasmalemma vesicle associated protein [Source:HGNC Symbol;Acc:HGNC:13635]	-	8	47	101	3	0	0	0.242679	1.09472	2.02793	0.0690415	0	0
ENSG00000225218	20.6239	40.0545	47.3766	2.76115	1.02897	0	36.0183	1.26337	4.79497	1.22606e-05	0.000304067	AP001628.1	21	42831040	42836477	-	285	lincRNA	novel transcript	-	17	43	59	3	1	0	4.17078	8.10024	9.58099	0.558388	0.208089	0
ENSG00000254461	94.6273	102.465	54.6036	11.965	5.14484	17.7167	83.8986	11.6089	2.85211	1.2289e-05	0.000304301	AP001107.4	11	66259567	66261834	-	539	antisense	novel transcript	-	78	110	68	13	5	17	10.1186	10.9567	5.8388	1.27942	0.550141	1.89446
ENSG00000185386	564.124	2298.94	2355.18	431.66	239.75	331.407	1739.42	334.272	2.3796	1.22986e-05	0.000304301	MAPK11	22	50263713	50270767	-	2688	protein_coding	mitogen-activated protein kinase 11 [Source:HGNC Symbol;Acc:HGNC:6873]	-	465	2468	2933	469	233	318	12.0959	49.2935	50.4994	9.25557	5.14067	7.10598
ENSG00000269425	44.8873	86.6295	75.4814	13.8057	3.0869	2.08432	68.9994	6.32566	3.42924	1.23182e-05	0.000304372	AC104521.1	19	4339577	4343491	+	279	antisense	novel transcript, antisense to STAP2	-	37	93	94	15	3	2	9.27279	17.8959	15.5929	2.85198	0.637691	0.430578
ENSG00000230306	30.3293	99.6706	93.1473	12.8854	3.0869	6.25297	74.3824	7.40841	3.32008	1.233e-05	0.000304372	BANF1P2	10	133344643	133344906	-	264	processed_pseudogene	barrier to autointegration factor 1 pseudogene 2 [Source:HGNC Symbol;Acc:HGNC:23426]	-	25	107	116	14	3	6	6.62139	21.7598	20.3356	2.81309	0.673923	1.36513
ENSG00000225138	305.719	1716.76	2023.54	312.93	164.635	147.987	1348.67	208.517	2.69318	1.24205e-05	0.000306253	SLC9A3-AS1	5	473236	480884	+	4302	processed_transcript	SLC9A3 antisense RNA 1 [Source:HGNC Symbol;Acc:HGNC:40550]	-	252	1843	2520	340	160	142	4.09584	23.0001	27.1102	4.19245	2.20568	1.98264
ENSG00000170919	1390.29	1053.53	956.365	358.029	410.558	302.227	1133.4	356.938	1.66653	1.25549e-05	0.00030921	TPT1-AS1	13	45341345	45393413	+	10402	processed_transcript	TPT1 antisense RNA 1 [Source:HGNC Symbol;Acc:HGNC:43686]	-	1146	1131	1191	389	399	290	7.70337	5.83741	5.29905	1.98378	2.27483	1.67458
ENSG00000124795	1989.6	1087.06	978.849	3742.28	6057.54	5133.69	1351.84	4977.83	-1.88102	1.26259e-05	0.000310599	DEK	6	18223868	18264823	-	4361	protein_coding	DEK proto-oncogene [Source:HGNC Symbol;Acc:HGNC:2768]	-	1640	1167	1219	4066	5887	4926	26.2948	14.3668	12.9366	49.4585	80.0573	67.8476
ENSG00000256087	560.485	460.161	442.449	73.6307	105.984	183.42	487.698	121.012	2.01175	1.26876e-05	0.000311759	ZNF432	19	52031379	52095738	-	5985	protein_coding	zinc finger protein 432 [Source:HGNC Symbol;Acc:HGNC:20810]	zf-C2H2	462	494	551	80	103	176	5.39747	4.43136	4.26079	0.709064	1.02062	1.76634
ENSG00000127589	33.9688	7.452	20.8778	146.341	173.896	85.4572	20.7662	135.231	-2.71686	1.2973e-05	0.000318406	TUBBP1	8	30351873	30353518	+	1646	transcribed_processed_pseudogene	tubulin beta pseudogene 1 [Source:HGNC Symbol;Acc:HGNC:12414]	-	28	8	26	159	169	82	1.18944	0.260936	0.731049	5.12421	6.08905	2.99233
ENSG00000270069	41.2478	35.397	22.4838	0.920383	1.02897	2.08432	33.0429	1.34456	4.6286	1.29898e-05	0.000318453	MIR222HG	X	45745211	45770274	-	2785	lincRNA	MIR222 host gene [Source:HGNC Symbol;Acc:HGNC:49555]	-	34	38	28	1	1	2	0.853624	0.732542	0.465303	0.0190473	0.0212945	0.0431351
ENSG00000160305	1500.69	1530.46	1821.99	591.806	579.309	450.214	1617.71	540.443	1.58174	1.30273e-05	0.000319004	DIP2A	21	46458899	46569852	+	13557	protein_coding	disco interacting protein 2 homolog A [Source:HGNC Symbol;Acc:HGNC:17217]	-	1237	1643	2269	643	563	432	6.37997	6.50651	7.74594	2.51598	2.46285	1.91402
ENSG00000215859	104.333	138.794	120.449	26.6911	18.5214	32.307	121.192	25.8398	2.23046	1.31501e-05	0.000321643	PDZK1P1	1	147993862	148014956	-	3674	transcribed_unprocessed_pseudogene	PDZ domain containing 1 pseudogene 1 [Source:HGNC Symbol;Acc:HGNC:31974]	-	86	149	150	29	18	31	1.63671	2.17732	1.88954	0.418715	0.290554	0.506814
ENSG00000006125	1658.4	1463.39	1557.81	4739.97	5599.64	3679.87	1559.87	4673.16	-1.58304	1.32151e-05	0.000322862	AP2B1	17	35578046	35726409	+	7587	protein_coding	adaptor related protein complex 2 subunit beta 1 [Source:HGNC Symbol;Acc:HGNC:563]	-	1367	1571	1940	5150	5442	3531	12.5983	11.1168	11.8341	36.0078	42.5384	27.9546
ENSG00000197355	482.842	2159.22	2509.35	429.819	236.663	244.908	1717.14	303.796	2.49882	1.32534e-05	0.000323427	UAP1L1	9	137077501	137084539	+	5283	protein_coding	UDP-N-acetylglucosamine pyrophosphorylase 1 like 1 [Source:HGNC Symbol;Acc:HGNC:28082]	-	398	2318	3125	467	230	235	5.26763	23.5563	27.3762	4.68917	2.5819	2.67186
ENSG00000138411	84.9219	50.301	39.3467	190.519	262.387	289.721	58.1899	247.542	-2.09665	1.33141e-05	0.000324539	HECW2	2	196189099	196593692	-	23683	protein_coding	HECT, C2 and WW domain containing E3 ubiquitin protein ligase 2 [Source:HGNC Symbol;Acc:HGNC:29853]	-	70	54	49	207	255	278	0.206668	0.122414	0.0957552	0.463653	0.638552	0.705073
ENSG00000196337	63.0848	489.038	536.4	34.0542	58.6512	53.1502	362.841	48.6185	2.90202	1.3338e-05	0.000324752	CGB7	19	49054275	49058860	-	3386	protein_coding	chorionic gonadotropin subunit beta 7 [Source:HGNC Symbol;Acc:HGNC:16451]	-	52	525	668	37	57	51	1.07381	8.32428	9.13046	0.579662	0.998346	0.90471
ENSG00000184009	20871.4	17117.3	18521.8	49721.9	56713.6	51764.1	18836.8	52733.2	-1.48517	1.34194e-05	0.000325746	ACTG1	17	81509971	81523847	-	2993	protein_coding	actin gamma 1 [Source:HGNC Symbol;Acc:HGNC:144]	-	17204	18376	23066	54023	55117	49670	401.916	329.624	356.672	957.484	1092.12	996.812
ENSG00000092421	49.74	100.602	109.207	327.656	339.559	351.208	86.5164	339.475	-1.96665	1.34233e-05	0.000325746	SEMA6A	5	116443616	116574934	-	10956	protein_coding	semaphorin 6A [Source:HGNC Symbol;Acc:HGNC:10738]	-	41	108	136	356	330	337	0.261664	0.529232	0.5745	1.72368	1.7863	1.84758
ENSG00000113068	302.079	338.135	305.941	779.565	1004.27	1131.79	315.385	971.875	-1.62342	1.34246e-05	0.000325746	PFDN1	5	140245039	140303121	-	2156	protein_coding	prefoldin subunit 1 [Source:HGNC Symbol;Acc:HGNC:8866]	-	249	363	381	847	976	1086	8.07539	9.03924	8.17861	20.8398	26.8469	30.2557
ENSG00000066926	320.277	241.259	260.17	828.345	912.695	767.031	273.902	836.023	-1.61083	1.34599e-05	0.00032623	FECH	18	57548283	57586772	-	4473	protein_coding	ferrochelatase [Source:HGNC Symbol;Acc:HGNC:3647]	-	264	259	324	900	887	736	4.12684	3.10867	3.35235	10.6734	11.7603	9.88337
ENSG00000165555	77.6429	42.849	61.8305	10.1242	8.23174	4.16865	60.7741	7.5082	3.00786	1.35157e-05	0.000326913	NOXRED1	14	77394021	77423517	-	2492	protein_coding	NADP dependent oxidoreductase domain containing 1 [Source:HGNC Symbol;Acc:HGNC:20487]	-	64	46	77	11	8	4	1.79575	0.991024	1.43003	0.234156	0.190386	0.0964135
ENSG00000119138	234.142	203.067	219.217	757.475	877.71	525.249	218.809	720.145	-1.71905	1.35187e-05	0.000326913	KLF9	9	70384597	70414624	-	5175	protein_coding	Kruppel like factor 9 [Source:HGNC Symbol;Acc:HGNC:1123]	zf-C2H2	193	218	273	823	853	504	2.60771	2.26162	2.44149	8.43625	9.77534	5.84987
ENSG00000119986	24.2634	66.1365	52.9976	240.22	206.823	202.179	47.7992	216.407	-2.17086	1.35902e-05	0.000328078	AVPI1	10	97677424	97687323	-	1457	protein_coding	arginine vasopressin induced 1 [Source:HGNC Symbol;Acc:HGNC:30898]	-	20	71	66	261	201	194	0.959805	2.61621	2.09646	9.50256	8.18144	7.99776
ENSG00000245970	75.2165	89.4241	114.828	17.4873	21.6083	12.5059	93.1562	17.2005	2.43873	1.35976e-05	0.000328078	AP003352.1	8	98041726	98044121	+	1989	antisense	novel transcript	-	62	96	143	19	21	12	2.17956	2.59126	3.3274	0.506732	0.626149	0.362387
ENSG00000240291	234.142	155.561	127.676	18.4077	42.1877	42.7286	172.459	34.4413	2.32559	1.37938e-05	0.000332436	AL450384.2	10	18513115	18545651	-	1575	antisense	novel transcript, antisense to CACNB2	-	193	167	159	20	41	41	8.5682	5.69259	4.67218	0.673611	1.54382	1.56361
ENSG00000269981	21.8371	299.012	257.761	28.5319	15.4345	12.5059	192.87	18.8241	3.35536	1.39527e-05	0.000335887	AL627309.7	1	137682	137965	-	284	processed_pseudogene	novel pseudogene	-	18	321	321	31	15	12	4.43167	60.6821	52.3106	5.79033	3.13232	2.53798
ENSG00000171962	158.925	129.479	139.721	29.4523	41.1587	32.307	142.708	34.306	2.05696	1.39896e-05	0.000336239	DRC3	17	17972813	18016889	+	7332	protein_coding	dynein regulatory complex subunit 3 [Source:HGNC Symbol;Acc:HGNC:25384]	-	131	139	174	32	40	31	1.24929	1.01781	1.09832	0.231519	0.323542	0.25396
ENSG00000166503	1059.1	681.858	692.18	2239.29	2718.53	2682.52	811.045	2546.78	-1.65139	1.39988e-05	0.000336239	HDGFL3	15	83112738	83208018	-	16253	protein_coding	HDGF like 3 [Source:HGNC Symbol;Acc:HGNC:24937]	-	873	732	862	2433	2642	2574	3.75572	2.41797	2.45458	7.94087	9.64034	9.51264
ENSG00000106299	578.682	445.257	384.634	1188.21	1769.83	1570.54	469.524	1509.53	-1.68558	1.40384e-05	0.00033681	WASL	7	123681935	123749067	-	4435	protein_coding	Wiskott-Aldrich syndrome like [Source:HGNC Symbol;Acc:HGNC:12735]	-	477	478	479	1291	1720	1507	7.52034	5.7864	4.99856	15.4416	23	20.4101
ENSG00000205133	401.559	148.109	157.387	693.969	1211.1	1353.77	235.685	1086.28	-2.20698	1.40626e-05	0.000337013	TRIQK	8	92883530	93017673	-	6724	protein_coding	triple QxxK/R motif containing [Source:HGNC Symbol;Acc:HGNC:27828]	-	331	159	196	754	1177	1299	3.44202	1.26953	1.34906	5.94844	10.3811	11.604
ENSG00000213639	2567.07	1355.33	1280.77	5143.1	8003.31	5813.18	1734.39	6319.86	-1.8658	1.41296e-05	0.000338239	PPP1CB	2	28751640	28802940	+	5760	protein_coding	protein phosphatase 1 catalytic subunit beta [Source:HGNC Symbol;Acc:HGNC:9282]	-	2116	1455	1595	5588	7778	5578	25.6866	13.5617	12.8157	51.4628	80.0827	58.1677
ENSG00000230444	40.0346	47.5065	23.2868	1.84077	3.0869	2.08432	36.9427	2.33733	3.98575	1.41852e-05	0.000339121	TFAMP1	7	1614590	1615325	+	736	processed_pseudogene	transcription factor A, mitochondrial pseudogene 1 [Source:HGNC Symbol;Acc:HGNC:11636]	-	33	51	29	2	3	2	3.13508	3.7202	1.82357	0.144149	0.241733	0.163222
ENSG00000145365	76.4297	62.4105	50.5886	163.828	296.343	316.817	63.1429	258.996	-2.03963	1.41982e-05	0.000339121	TIFA	4	112274542	112285903	-	4250	protein_coding	TRAF interacting protein with forkhead associated domain [Source:HGNC Symbol;Acc:HGNC:19075]	-	63	67	63	178	288	304	1.03649	0.84637	0.686048	2.22173	4.0188	4.29646
ENSG00000126067	983.881	948.268	737.148	2276.11	2724.71	2938.89	889.766	2646.57	-1.57289	1.42226e-05	0.000339151	PSMB2	1	35599544	35641844	-	4843	protein_coding	proteasome subunit beta 2 [Source:HGNC Symbol;Acc:HGNC:9539]	-	811	1018	918	2473	2648	2820	11.709	11.2852	8.77266	27.0875	32.4262	34.9752
ENSG00000177888	269.324	201.204	170.235	563.274	783.045	806.633	213.588	717.651	-1.7502	1.42312e-05	0.000339151	ZBTB41	1	197153680	197200542	-	8562	protein_coding	zinc finger and BTB domain containing 41 [Source:HGNC Symbol;Acc:HGNC:24819]	ZBTB	222	216	212	612	761	774	1.81297	1.35442	1.14594	3.79172	5.27111	5.4299
ENSG00000170743	0	0	1.60599	17.4873	29.8401	63.5718	0.535329	36.9664	-5.91936	1.42526e-05	0.000339281	SYT9	11	7238778	7469042	+	4727	protein_coding	synaptotagmin 9 [Source:HGNC Symbol;Acc:HGNC:19265]	-	0	0	2	19	29	61	0	0	0.0195816	0.21322	0.363836	0.775122
ENSG00000282508	101.906	244.053	327.621	26.6911	55.5643	42.7286	224.527	41.6613	2.43413	1.44656e-05	0.000343968	LINC01002	19	198264	239440	-	7765	processed_transcript	long intergenic non-protein coding RNA 1002 [Source:HGNC Symbol;Acc:HGNC:38538]	-	84	262	408	29	54	41	0.756398	1.81148	2.43177	0.198114	0.412425	0.317153
ENSG00000138109	50.9531	18.63	33.7257	0.920383	0	2.08432	34.4363	1.00157	5.10723	1.46807e-05	0.000348694	CYP2C9	10	94938658	94989391	+	3358	protein_coding	cytochrome P450 family 2 subfamily C member 9 [Source:HGNC Symbol;Acc:HGNC:2623]	-	42	20	42	1	0	2	0.874543	0.31976	0.578858	0.0157972	0	0.0357746
ENSG00000198625	5983.35	6921.98	5396.92	2099.39	2382.06	1826.91	6100.75	2102.79	1.53667	1.46992e-05	0.000348746	MDM4	1	204516379	204558120	+	11008	protein_coding	MDM4, p53 regulator [Source:HGNC Symbol;Acc:HGNC:6974]	-	4932	7431	6721	2281	2315	1753	31.3276	36.2421	28.2572	10.992	12.472	9.56532
ENSG00000129691	497.4	411.723	476.175	1349.28	1424.09	1239.13	461.766	1337.5	-1.53452	1.47183e-05	0.000348811	ASH2L	8	38105242	38144076	+	5910	protein_coding	ASH2 like, histone lysine methyltransferase complex subunit [Source:HGNC Symbol;Acc:HGNC:744]	-	410	442	593	1466	1384	1189	4.85075	4.01522	4.64377	13.1585	13.8881	12.0843
ENSG00000111057	44.8873	28.8765	36.9377	169.35	130.679	157.366	36.9005	152.465	-2.05151	1.48753e-05	0.000352039	KRT18	12	52948871	52952901	+	3218	protein_coding	keratin 18 [Source:HGNC Symbol;Acc:HGNC:6430]	-	37	31	46	184	127	151	0.803949	0.51719	0.661569	3.03313	2.34051	2.81849
ENSG00000144596	105.546	512.325	589.397	98.481	39.1008	30.2227	402.423	55.9348	2.84555	1.48874e-05	0.000352039	GRIP2	3	14489111	14556075	-	11885	protein_coding	glutamate receptor interacting protein 2 [Source:HGNC Symbol;Acc:HGNC:23841]	-	87	550	734	107	38	29	0.511838	2.48449	2.85825	0.477578	0.189617	0.146563
ENSG00000103187	196.534	220.766	224.035	915.781	715.133	513.785	213.778	714.9	-1.74128	1.4925e-05	0.000352538	COTL1	16	84565594	84618077	-	6762	protein_coding	coactosin like F-actin binding protein 1 [Source:HGNC Symbol;Acc:HGNC:18304]	-	162	237	279	995	695	493	1.67515	1.88169	1.90956	7.80562	6.09541	4.37923
ENSG00000215256	237.781	133.205	173.447	558.673	658.54	616.959	181.478	611.391	-1.75428	1.49425e-05	0.000352561	DHRS4-AS1	14	23938731	23988839	-	3593	antisense	DHRS4 antisense RNA 1 [Source:HGNC Symbol;Acc:HGNC:23175]	-	196	143	216	607	640	592	3.81427	2.13675	2.78227	8.96172	10.5637	9.8967
ENSG00000134757	6.06585	0	0	37.7357	68.9409	33.3492	2.02195	46.6752	-4.69566	1.5068e-05	0.000355129	DSG3	18	31447795	31478702	+	5525	protein_coding	desmoglein 3 [Source:HGNC Symbol;Acc:HGNC:3050]	-	5	0	0	41	67	32	0.0632777	0	0	0.393651	0.719177	0.347891
ENSG00000130203	4180.58	25731.8	23661	2505.28	1273.86	4329.14	17857.8	2702.76	2.72408	1.53579e-05	0.000361562	APOE	19	44905754	44909393	+	2191	protein_coding	apolipoprotein E [Source:HGNC Symbol;Acc:HGNC:613]	-	3446	27624	29466	2722	1238	4154	109.973	676.89	622.418	65.903	33.5098	113.881
ENSG00000226029	122.53	88.4926	65.0425	15.6465	11.3186	20.8432	92.0217	15.9361	2.52723	1.54062e-05	0.0003623	LINC01772	1	16460948	16468481	+	3245	lincRNA	long intergenic non-protein coding RNA 1772 [Source:HGNC Symbol;Acc:HGNC:52562]	-	101	95	81	17	11	20	2.1763	1.57175	1.15524	0.277903	0.201035	0.370204
ENSG00000244879	6036.73	5595.52	4669.41	1837.08	2115.56	1281.86	5433.89	1744.83	1.63883	1.54467e-05	0.000362852	GABPB1-AS1	15	50354959	50372202	+	17179	antisense	GABPB1 antisense RNA 1 [Source:HGNC Symbol;Acc:HGNC:44157]	-	4976	6007	5815	1996	2056	1230	20.2533	18.773	15.6659	6.16343	7.09771	4.30064
ENSG00000173598	585.961	412.655	347.696	1180.85	1655.61	1586.17	448.771	1474.21	-1.7169	1.5476e-05	0.000363141	NUDT4	12	93377883	93408146	+	10078	protein_coding	nudix hydrolase 4 [Source:HGNC Symbol;Acc:HGNC:8051]	-	483	443	433	1283	1609	1522	3.35109	2.35995	1.98846	6.75324	9.46836	9.07123
ENSG00000133460	912.304	1239.83	1292.02	451.908	283.995	316.817	1148.05	350.907	1.70991	1.60592e-05	0.000376413	SLC2A11	22	23856703	23886309	+	8890	protein_coding	solute carrier family 2 member 11 [Source:HGNC Symbol;Acc:HGNC:14239]	-	752	1331	1609	491	276	304	5.91465	8.03805	8.3764	2.92981	1.8412	2.05399
ENSG00000026652	424.61	300.875	318.788	112.287	75.1147	108.385	348.091	98.5954	1.81856	1.6412e-05	0.00038426	AGPAT4	6	161129979	161274061	-	8769	protein_coding	1-acylglycerol-3-phosphate O-acyltransferase 4 [Source:HGNC Symbol;Acc:HGNC:20885]	-	350	323	397	122	73	104	2.79081	1.97755	2.09529	0.738022	0.493703	0.712376
ENSG00000113558	1381.8	739.611	656.046	2406.8	4714.73	3632.97	925.819	3584.84	-1.95369	1.64974e-05	0.000385838	SKP1	5	134148935	134177038	-	12771	protein_coding	S-phase kinase associated protein 1 [Source:HGNC Symbol;Acc:HGNC:10899]	-	1139	794	817	2615	4582	3486	6.23608	3.33787	2.96074	10.8619	21.2776	16.3956
ENSG00000136488	35.1819	10.2465	18.4689	0	0	0	21.2991	0	6.85638	1.65286e-05	0.000386142	CSH1	17	63894909	63896661	-	1660	protein_coding	chorionic somatomammotropin hormone 1 [Source:HGNC Symbol;Acc:HGNC:2440]	-	29	11	23	0	0	0	1.22153	0.355761	0.641243	0	0	0
ENSG00000237017	40.0346	210.519	197.536	21.1688	7.20278	26.054	149.363	18.1419	3.04293	1.65905e-05	0.000387166	AC245052.4	19	54119511	54125343	-	4158	antisense	novel transcript	-	33	226	246	23	7	25	0.554935	2.91809	2.73813	0.293429	0.0998405	0.361145
ENSG00000196154	152.859	334.409	322	1056.6	897.26	972.336	269.756	975.399	-1.85244	1.68535e-05	0.000392875	S100A4	1	153543613	153550136	-	1025	protein_coding	S100 calcium binding protein A4 [Source:HGNC Symbol;Acc:HGNC:10494]	-	126	359	401	1148	872	933	8.59527	18.8038	18.106	59.4125	50.4528	54.6744
ENSG00000165424	77.6429	109.917	93.1473	406.809	273.706	306.395	93.5691	328.97	-1.81235	1.6941e-05	0.000394483	ZCCHC24	10	79382325	79445627	-	5051	protein_coding	zinc finger CCHC-type containing 24 [Source:HGNC Symbol;Acc:HGNC:26911]	-	64	118	116	442	266	294	0.885963	1.25423	1.06288	4.64199	3.12318	3.4962
ENSG00000224945	21.8371	32.6025	29.7108	0.920383	0	0	28.0501	0.306794	6.29923	1.70451e-05	0.000396475	AL353150.1	9	89088604	89109934	-	1038	sense_intronic	novel transcript	-	18	35	37	1	0	0	1.21252	1.81028	1.64971	0.0511049	0	0
ENSG00000255192	83.7087	41.9175	32.1197	7.36307	2.05794	0	52.582	3.14033	4.03078	1.70839e-05	0.000396945	NANOGP8	15	35084193	35085110	-	918	protein_coding	Nanog homeobox retrogene P8 [Source:HGNC Symbol;Acc:HGNC:23106]	-	69	45	40	8	2	0	5.25556	2.63175	2.0166	0.462282	0.129205	0
ENSG00000136114	59.4453	84.7665	124.464	6.44268	15.4345	18.7589	89.5586	13.5454	2.73492	1.71892e-05	0.000398761	THSD1	13	52377167	52416373	-	3705	protein_coding	thrombospondin type 1 domain containing 1 [Source:HGNC Symbol;Acc:HGNC:17754]	-	49	91	155	7	15	18	0.924742	1.31864	1.93618	0.100223	0.240102	0.291817
ENSG00000279095	248.7	517.914	368.574	122.411	78.2016	88.5837	378.396	96.3987	1.97263	1.71994e-05	0.000398761	AC243964.3	19	44664131	44666158	+	2028	TEC	TEC	-	205	556	459	133	76	85	7.06803	14.7191	10.4749	3.47891	2.22248	2.51754
ENSG00000083067	1831.89	1083.34	1093.68	300.965	358.081	490.858	1336.3	383.301	1.80159	1.74576e-05	0.000404309	TRPM3	9	70529063	71446904	-	19912	protein_coding	transient receptor potential cation channel subfamily M member 3 [Source:HGNC Symbol;Acc:HGNC:17992]	-	1510	1163	1362	327	348	471	5.30243	3.13573	3.16567	0.871149	1.03647	1.4208
ENSG00000255468	107.972	261.752	180.674	49.7007	37.0429	27.0962	183.466	37.9466	2.27278	1.7487e-05	0.000404551	AP001107.9	11	66347950	66364804	+	2552	antisense	uncharacterized LOC102724064 [Source:NCBI gene;Acc:102724064]	-	89	281	225	54	36	26	2.4385	5.91153	4.08042	1.12247	0.836594	0.611954
ENSG00000134256	77.6429	40.0545	54.6036	10.1242	4.11587	1.04216	57.4337	5.09408	3.47301	1.75158e-05	0.000404779	CD101	1	117001750	117036476	+	3828	protein_coding	CD101 molecule [Source:HGNC Symbol;Acc:HGNC:5949]	-	64	43	68	11	4	1	1.16902	0.603074	0.822129	0.152434	0.0619699	0.0156911
ENSG00000079215	1967.76	1026.51	1088.86	196.962	276.792	498.153	1361.04	323.969	2.0709	1.77762e-05	0.000410243	SLC1A3	5	36606355	36688334	+	6265	protein_coding	solute carrier family 1 member 3 [Source:HGNC Symbol;Acc:HGNC:10941]	-	1622	1102	1356	214	269	478	18.1027	9.44354	10.0171	1.81198	2.54639	4.58282
ENSG00000106976	1783.36	4702.21	5233.91	1287.62	718.22	526.291	3906.5	844.042	2.21043	1.77907e-05	0.000410243	DNM1	9	128191655	128255248	+	10775	protein_coding	dynamin 1 [Source:HGNC Symbol;Acc:HGNC:2972]	-	1470	5048	6518	1399	698	505	9.53922	25.1522	27.9963	6.88748	3.84177	2.81514
ENSG00000088836	872.269	1578.89	2032.38	375.516	279.879	506.49	1494.51	387.295	1.94859	1.78296e-05	0.000410696	SLC4A11	20	3227417	3239559	-	4346	protein_coding	solute carrier family 4 member 11 [Source:HGNC Symbol;Acc:HGNC:16438]	-	719	1695	2531	408	272	486	11.5678	20.9389	26.9529	4.98001	3.71169	6.71696
ENSG00000189067	451.299	397.751	324.409	1172.57	980.607	1703.93	391.153	1285.7	-1.71739	1.83131e-05	0.000421379	LITAF	16	11547722	11636381	-	5060	protein_coding	lipopolysaccharide induced TNF factor [Source:HGNC Symbol;Acc:HGNC:16841]	zf-LITAF-like	372	427	404	1274	953	1635	5.1405	4.53056	3.69517	13.3561	11.1695	19.4086
ENSG00000185482	172.27	352.107	366.165	89.2772	69.9698	50.0237	296.847	69.7569	2.08942	1.84769e-05	0.000424691	STAC3	12	57243453	57251193	-	2096	protein_coding	SH3 and cysteine rich domain 3 [Source:HGNC Symbol;Acc:HGNC:28423]	-	142	378	456	97	68	48	4.73707	9.68221	10.0688	2.45494	1.92402	1.37555
ENSG00000170835	128.596	232.875	294.699	55.223	4.11587	9.37945	218.723	22.9061	3.24844	1.85467e-05	0.000425514	CEL	9	133061978	133071861	+	2384	protein_coding	carboxyl ester lipase [Source:HGNC Symbol;Acc:HGNC:1848]	-	106	250	367	60	4	9	3.10894	5.62999	7.12464	1.33507	0.0995054	0.226758
ENSG00000221823	339.688	421.038	302.729	1013.34	1126.72	1021.32	354.485	1053.79	-1.57188	1.85526e-05	0.000425514	PPP3R1	2	68178857	68256237	-	3363	protein_coding	protein phosphatase 3 regulatory subunit B, alpha [Source:HGNC Symbol;Acc:HGNC:9317]	-	280	452	377	1101	1095	980	5.82162	7.21582	5.18821	17.3668	19.3099	17.5035
ENSG00000225031	60.6585	39.123	39.3467	196.962	244.894	137.565	46.3761	193.141	-2.06452	1.86726e-05	0.000427807	EIF4BP7	X	111619677	111621489	-	1813	processed_pseudogene	eukaryotic translation initiation factor 4B pseudogene 7 [Source:HGNC Symbol;Acc:HGNC:37940]	-	50	42	49	214	238	132	1.92835	1.24373	1.25084	6.26146	7.78524	4.37323
ENSG00000054690	2488.21	1683.22	1848.49	705.934	714.104	471.057	2006.64	630.365	1.67024	1.91973e-05	0.000439044	PLEKHH1	14	67533301	67589612	+	10817	protein_coding	pleckstrin homology, MyTH4 and FERM domain containing H1 [Source:HGNC Symbol;Acc:HGNC:17733]	-	2051	1807	2302	767	694	452	13.2578	8.96862	9.84922	3.76139	3.80492	2.50991
ENSG00000108352	539.861	508.599	568.519	196.962	181.098	129.228	538.993	169.096	1.67194	1.92042e-05	0.000439044	RAPGEFL1	17	40177010	40195656	+	5711	protein_coding	Rap guanine nucleotide exchange factor like 1 [Source:HGNC Symbol;Acc:HGNC:17428]	-	445	546	708	214	176	124	5.4483	5.1328	5.73752	1.98775	1.82765	1.30417
ENSG00000140262	1327.21	700.488	690.574	2759.31	4036.64	2807.58	906.09	3201.18	-1.82151	1.92874e-05	0.000440474	TCF12	15	56918623	57299281	+	9446	protein_coding	transcription factor 12 [Source:HGNC Symbol;Acc:HGNC:11623]	bHLH	1094	752	860	2998	3923	2694	8.09808	4.27409	4.2136	16.8362	24.6299	17.1307
ENSG00000226979	15.7712	11.178	35.3317	0	0	0	20.7603	0	6.82895	1.94803e-05	0.000444404	LTA	6	31572054	31574324	+	1737	protein_coding	lymphotoxin alpha [Source:HGNC Symbol;Acc:HGNC:6709]	-	13	12	44	0	0	0	0.523307	0.370899	1.17235	0	0	0
ENSG00000270580	98.2668	149.04	173.447	26.6911	19.5504	1.04216	140.251	15.7612	3.14829	1.97386e-05	0.000449818	PKD1P6-NPIPP1	16	15104723	15131601	-	3043	processed_transcript	PKD1P6-NPIPP1 readthrough [Source:NCBI gene;Acc:105369154]	-	81	160	216	29	19	1	1.86121	2.82288	3.28515	0.50554	0.370292	0.0197389
ENSG00000183773	121.317	392.162	534.794	94.7995	39.1008	41.6865	349.424	58.5289	2.57695	1.9995e-05	0.000455001	AIFM3	22	20965108	20981360	+	5401	protein_coding	apoptosis inducing factor, mitochondria associated 3 [Source:HGNC Symbol;Acc:HGNC:26398]	-	100	421	666	103	38	40	1.29461	4.18487	5.70694	1.01163	0.417256	0.444848
ENSG00000138594	351.819	283.176	189.506	795.211	946.651	977.547	274.834	906.47	-1.72338	2.00087e-05	0.000455001	TMOD3	15	51829628	51947295	+	10632	protein_coding	tropomodulin 3 [Source:HGNC Symbol;Acc:HGNC:11873]	-	290	304	236	864	920	938	1.9072	1.53509	1.02731	4.31081	5.13175	5.29924
ENSG00000049541	439.168	324.162	342.878	1125.63	1212.12	967.126	368.736	1101.63	-1.57981	2.00727e-05	0.00045571	RFC2	7	74231499	74254458	-	2211	protein_coding	replication factor C subunit 2 [Source:HGNC Symbol;Acc:HGNC:9970]	-	362	348	427	1223	1178	928	11.4481	8.45016	8.93804	29.3425	31.5973	25.2107
ENSG00000122068	602.946	318.573	331.636	1031.75	1761.59	1854	417.718	1549.12	-1.89198	2.00826e-05	0.00045571	FYTTD1	3	197737179	197787596	+	8025	protein_coding	forty-two-three domain containing 1 [Source:HGNC Symbol;Acc:HGNC:25407]	-	497	342	413	1121	1712	1779	4.33036	2.288	2.38182	7.41004	12.6518	13.3155
ENSG00000135740	410.051	964.103	1125.8	248.503	170.809	70.867	833.317	163.393	2.35017	2.02067e-05	0.000458041	SLC9A5	16	67237683	67272190	+	5419	protein_coding	solute carrier family 9 member A5 [Source:HGNC Symbol;Acc:HGNC:11078]	-	338	1035	1402	270	166	68	4.36124	10.254	11.9738	2.64304	1.81669	0.75373
ENSG00000205002	149.22	127.616	112.419	355.268	481.557	418.949	129.752	418.591	-1.69151	2.04446e-05	0.000462941	AARD	8	116938199	116944487	+	2412	protein_coding	alanine and arginine rich domain containing protein [Source:HGNC Symbol;Acc:HGNC:33842]	-	123	137	140	386	468	402	3.56567	3.04942	2.6863	8.48926	11.507	10.0109
ENSG00000198225	20.6239	26.082	24.8928	107.685	123.476	91.7102	23.8662	107.624	-2.16879	2.06752e-05	0.000467668	FKBP1C	6	63211446	63213024	+	1579	protein_coding	FK506 binding protein 1C [Source:HGNC Symbol;Acc:HGNC:21376]	-	17	28	31	117	120	88	0.7528	0.952029	0.908621	3.93064	4.50705	3.34755
ENSG00000108100	474.35	597.092	511.507	1374.13	1572.26	1575.75	527.649	1507.38	-1.51411	2.0719e-05	0.000468162	CCNY	10	35247025	35572669	+	5743	protein_coding	cyclin Y [Source:HGNC Symbol;Acc:HGNC:23354]	-	391	641	637	1493	1528	1512	4.76048	5.9923	5.13338	13.7905	15.7789	15.8139
ENSG00000233708	15.7712	59.616	48.9826	0	0	4.16865	41.4566	1.38955	4.93962	2.07412e-05	0.000468167	AL512353.2	1	42886597	42888767	-	1962	processed_pseudogene	epidermodysplasia verruciformis 1 (EVER1) pseudogene	-	13	64	61	0	0	4	0.463294	1.75128	1.43891	0	0	0.122458
ENSG00000006042	0	12.1095	8.02994	53.3822	77.1726	83.3729	6.71315	71.3092	-3.36928	2.0845e-05	0.000470015	TMEM98	17	32927910	32945106	+	5187	protein_coding	transmembrane protein 98 [Source:HGNC Symbol;Acc:HGNC:24529]	-	0	13	10	58	75	80	0	0.134555	0.0892251	0.593159	0.857508	0.926403
ENSG00000273113	54.5927	18.63	33.7257	2.76115	0	0	35.6495	0.920383	5.19938	2.10738e-05	0.000474672	AC133528.1	2	241581922	241582726	+	805	lincRNA	novel transcript	-	45	20	42	3	0	0	3.90867	1.33385	2.41466	0.19769	0	0
ENSG00000099956	698.786	924.98	1094.48	3343.75	2620.78	2404.27	906.082	2789.6	-1.62192	2.11023e-05	0.000474814	SMARCB1	22	23786931	23838008	+	16525	protein_coding	SWI/SNF related, matrix associated, actin dependent regulator of chromatin, subfamily b, member 1 [Source:HGNC Symbol;Acc:HGNC:11103]	-	576	993	1363	3633	2547	2307	2.43721	3.22613	3.81731	11.6623	9.14072	8.38556
ENSG00000145293	422.183	348.381	365.362	957.198	1232.7	1125.53	378.642	1105.15	-1.54575	2.11346e-05	0.000474984	ENOPH1	4	82430562	82461091	+	2025	protein_coding	enolase-phosphatase 1 [Source:HGNC Symbol;Acc:HGNC:24599]	-	348	374	455	1040	1198	1080	12.0162	9.91564	10.399	27.2438	35.0853	32.035
ENSG00000164764	149.22	112.712	104.389	30.3726	30.869	20.8432	122.107	27.3616	2.15472	2.11648e-05	0.000474984	SBSPON	8	73064540	73124088	-	4383	protein_coding	somatomedin B and thrombospondin type 1 domain containing [Source:HGNC Symbol;Acc:HGNC:30362]	-	123	121	130	33	30	20	1.96221	1.48214	1.3727	0.399395	0.405922	0.274085
ENSG00000179397	137.088	53.0955	79.4964	9.20383	17.4925	15.6324	89.8934	14.1096	2.67243	2.11983e-05	0.000474984	CATSPERE	1	244454377	244641177	+	4333	protein_coding	catsper channel auxiliary subunit epsilon [Source:HGNC Symbol;Acc:HGNC:28491]	-	113	57	99	10	17	15	1.82349	0.706253	1.05743	0.122425	0.232677	0.207935
ENSG00000114857	11309.2	5373.83	6038.51	1727.56	2531.26	2185.41	7573.84	2148.08	1.81793	2.11989e-05	0.000474984	NKTR	3	42600614	42648741	+	17356	protein_coding	natural killer cell triggering receptor [Source:HGNC Symbol;Acc:HGNC:7833]	-	9322	5769	7520	1877	2460	2097	37.5554	17.8454	20.0526	5.73686	8.40579	7.2573
ENSG00000185499	151.646	681.858	849.567	136.217	85.4044	61.4875	561.024	94.3695	2.57156	2.13249e-05	0.000477306	MUC1	1	155185824	155192916	-	4717	protein_coding	mucin 1, cell surface associated [Source:HGNC Symbol;Acc:HGNC:7508]	-	125	732	1058	148	83	59	1.85292	8.33143	10.3806	1.66439	1.04353	0.751298
ENSG00000088340	1333.27	3639.37	4497.57	982.049	636.931	446.045	3156.74	688.342	2.19722	2.13578e-05	0.000477434	FER1L4	20	35558737	35607562	-	9067	transcribed_unitary_pseudogene	fer-1 like family member 4, pseudogene [Source:HGNC Symbol;Acc:HGNC:15801]	-	1099	3907	5601	1067	619	428	8.47514	23.1342	28.5894	6.24253	4.04874	2.83535
ENSG00000176268	67.9375	48.438	54.6036	10.1242	2.05794	7.29513	56.993	6.49243	3.12276	2.14263e-05	0.000477434	CYCSP34	13	40863599	40863902	-	304	processed_pseudogene	cytochrome c, somatic pseudogene 34 [Source:HGNC Symbol;Acc:HGNC:24408]	-	56	52	68	11	2	7	12.8803	9.18341	10.3523	1.91946	0.390166	1.38309
ENSG00000281026	610.225	263.615	312.364	31.293	113.186	83.3729	395.401	75.9508	2.38098	2.14317e-05	0.000477434	N4BP2L2-IT2	13	32504506	32509395	-	4890	sense_intronic	N4BPL2 intronic transcript 2 [Source:HGNC Symbol;Acc:HGNC:25038]	-	503	283	389	34	110	80	7.19237	3.10708	3.68166	0.368833	1.33406	0.982669
ENSG00000153094	32.7556	20.493	24.0898	95.7198	105.984	160.493	25.7795	120.732	-2.23417	2.14356e-05	0.000477434	BCL2L11	2	111119378	111168447	+	6658	protein_coding	BCL2 like 11 [Source:HGNC Symbol;Acc:HGNC:994]	-	27	22	30	104	103	154	0.283552	0.1774	0.208536	0.828608	0.917458	1.38932
ENSG00000279667	798.266	283.176	309.956	28.5319	72.0278	130.27	463.799	76.9433	2.59244	2.14527e-05	0.000477434	AL603839.4	1	40473055	40474059	+	1005	TEC	TEC	-	658	304	386	31	70	125	45.7797	16.2398	17.7756	1.63627	4.13071	7.47085
ENSG00000154099	80.0692	50.301	57.0125	11.965	3.0869	8.33729	62.4609	7.79639	2.99119	2.14811e-05	0.000477434	DNAAF1	16	84145287	84178767	+	7783	protein_coding	dynein axonemal assembly factor 1 [Source:HGNC Symbol;Acc:HGNC:30539]	-	66	54	71	13	3	8	0.592939	0.372495	0.422196	0.0886046	0.0228595	0.0617403
ENSG00000206417	110.398	190.026	219.217	46.0192	33.9559	11.4638	173.214	30.4796	2.50443	2.1511e-05	0.000477434	H1FX-AS1	3	129315392	129326225	+	3420	antisense	H1FX antisense RNA 1 [Source:HGNC Symbol;Acc:HGNC:27953]	-	91	204	273	50	33	11	1.86049	3.20242	3.69436	0.775539	0.572243	0.193194
ENSG00000156299	128.596	136.931	108.404	353.427	395.124	431.455	124.644	393.335	-1.6587	2.15535e-05	0.000477434	TIAM1	21	31118416	31559977	-	9216	protein_coding	T cell lymphoma invasion and metastasis 1 [Source:HGNC Symbol;Acc:HGNC:11805]	-	106	147	135	384	384	414	0.804222	0.856346	0.677945	2.21029	2.47105	2.69826
ENSG00000255031	37.6083	225.423	232.065	20.2484	5.14484	29.1805	165.032	18.1913	3.18321	2.15717e-05	0.000477434	AP002807.1	11	68050740	68053762	+	1209	antisense	novel transcript, antisense to CHKA	-	31	242	289	22	5	28	1.79287	10.7464	11.063	0.965286	0.245266	1.3911
ENSG00000198888	57233.7	54936.2	67898.7	10021.1	13358.1	25673.6	60022.9	16350.9	1.87615	2.15748e-05	0.000477434	MT-ND1	MT	3307	4262	+	956	protein_coding	mitochondrially encoded NADH:ubiquinone oxidoreductase core subunit 1 [Source:HGNC Symbol;Acc:HGNC:7455]	-	47177	58976	84557	10888	12982	24635	3450.53	3312.01	4093.5	604.157	805.335	1547.82
ENSG00000050030	100.693	78.246	80.2994	250.344	334.415	288.679	86.4128	291.146	-1.75463	2.15766e-05	0.000477434	NEXMIF	X	74732856	74925485	-	11869	protein_coding	neurite extension and migration factor [Source:HGNC Symbol;Acc:HGNC:29433]	-	83	84	100	272	325	277	0.488964	0.379961	0.389932	1.21567	1.62391	1.40182
ENSG00000180628	61.8717	32.6025	39.3467	156.465	171.838	221.98	44.607	183.428	-2.04711	2.16054e-05	0.000477577	PCGF5	10	91163012	91284331	+	8306	protein_coding	polycomb group ring finger 5 [Source:HGNC Symbol;Acc:HGNC:28264]	-	51	35	49	170	167	213	0.42933	0.22623	0.273028	1.08572	1.19239	1.54033
ENSG00000268230	168.631	157.424	126.07	23.93	41.1587	41.6865	150.708	35.5917	2.08387	2.1777e-05	0.000480874	AC012313.3	19	58346854	58362751	-	4151	processed_transcript	novel transcript	-	139	169	157	26	40	40	2.3414	2.18579	1.75045	0.332262	0.571479	0.578806
ENSG00000101115	3900.34	3501.51	3885.69	1341	1479.66	1312.08	3762.51	1377.58	1.44956	2.18205e-05	0.000481336	SALL4	20	51782331	51802520	-	5772	protein_coding	spalt like transcription factor 4 [Source:HGNC Symbol;Acc:HGNC:15924]	zf-C2H2	3215	3759	4839	1457	1438	1259	38.9464	34.9639	38.8001	13.3904	14.7749	13.1016
ENSG00000156873	962.044	1643.17	1974.56	477.679	369.4	493.984	1526.59	447.021	1.7722	2.18652e-05	0.000481825	PHKG2	16	30748270	30761176	+	7509	protein_coding	phosphorylase kinase catalytic subunit gamma 2 [Source:HGNC Symbol;Acc:HGNC:8931]	-	793	1764	2459	519	359	474	7.38421	12.6122	15.1558	3.66644	2.83534	3.7916
ENSG00000141012	741.247	2404.2	2693.24	566.956	360.139	354.335	1946.23	427.143	2.18796	2.21231e-05	0.000487004	GALNS	16	88813734	88856970	-	8402	protein_coding	galactosamine (N-acetyl)-6-sulfatase [Source:HGNC Symbol;Acc:HGNC:4122]	-	611	2581	3354	616	350	340	5.08477	16.4922	18.475	3.88918	2.47046	2.43065
ENSG00000062524	26.6897	128.547	155.781	13.8057	15.4345	9.37945	103.673	12.8732	3.01233	2.23525e-05	0.000491548	LTK	15	41503638	41513887	-	3490	protein_coding	leukocyte receptor tyrosine kinase [Source:HGNC Symbol;Acc:HGNC:6721]	-	22	138	194	15	15	9	0.440768	2.12289	2.57264	0.227995	0.254894	0.154897
ENSG00000095917	12.1317	60.5475	86.7233	5.5223	0	0	53.1342	1.84077	4.80592	2.24919e-05	0.000494104	TPSD1	16	1256059	1258998	+	1532	protein_coding	tryptase delta 1 [Source:HGNC Symbol;Acc:HGNC:14118]	-	10	65	108	6	0	0	0.456409	2.27787	3.26263	0.207755	0	0
ENSG00000179010	2580.41	2597.95	2555.93	7583.04	6313.75	7079.4	2578.1	6992.06	-1.43942	2.25817e-05	0.000495568	MRFAP1	4	6640091	6642745	+	2655	protein_coding	Morf4 family associated protein 1 [Source:HGNC Symbol;Acc:HGNC:24549]	-	2127	2789	3183	8239	6136	6793	56.0165	56.3973	55.485	164.615	137.061	153.682
ENSG00000003402	4975.21	3457.73	3188.69	1225.03	1084.53	1483	3873.88	1264.19	1.61547	2.2736e-05	0.000498442	CFLAR	2	201116104	201176687	+	22529	protein_coding	CASP8 and FADD like apoptosis regulator [Source:HGNC Symbol;Acc:HGNC:1876]	-	4101	3712	3971	1331	1054	1423	12.728	8.84586	8.15758	3.13398	2.77454	3.79393
ENSG00000147155	1708.14	2474.07	2812.08	658.994	600.917	916.06	2331.43	725.324	1.68478	2.28057e-05	0.000499457	EBP	X	48521158	48528716	+	2409	protein_coding	EBP, cholestenol delta-isomerase [Source:HGNC Symbol;Acc:HGNC:3133]	-	1408	2656	3502	716	584	879	40.8676	59.1923	67.2795	15.7665	14.377	21.9168
ENSG00000165929	0	3.726	0	21.1688	44.2456	44.8129	1.242	36.7425	-4.85563	2.31361e-05	0.000506173	TC2N	14	91779751	91867536	-	6147	protein_coding	tandem C2 domains, nuclear [Source:HGNC Symbol;Acc:HGNC:19859]	-	0	4	0	23	43	43	0	0.0349358	0	0.198483	0.414857	0.420176
ENSG00000042286	47.3136	186.3	201.551	15.6465	14.4056	33.3492	145.055	21.1337	2.78415	2.32824e-05	0.000508853	AIFM2	10	70098223	70132934	-	5135	protein_coding	apoptosis inducing factor, mitochondria associated 2 [Source:HGNC Symbol;Acc:HGNC:21411]	-	39	200	251	17	14	32	0.531052	2.09105	2.26223	0.175618	0.161689	0.374314
ENSG00000224066	12.1317	139.725	130.085	8.28345	8.23174	9.37945	93.9806	8.63155	3.44876	2.34104e-05	0.000511126	AL049795.1	1	32204769	32206814	-	1357	antisense	novel transcript	-	10	150	162	9	8	9	0.515268	5.93452	5.52508	0.351822	0.349626	0.398372
ENSG00000187735	3237.95	2162.01	2025.95	7097.99	8964.37	6728.19	2475.31	7596.85	-1.61799	2.36693e-05	0.000516173	TCEA1	8	53966552	54022529	-	4415	protein_coding	transcription elongation factor A1 [Source:HGNC Symbol;Acc:HGNC:11612]	-	2669	2321	2523	7712	8712	6456	42.2698	28.224	26.4478	92.6608	117.025	87.8332
ENSG00000165684	504.679	2140.59	2356.79	448.227	274.734	135.481	1667.35	286.147	2.54256	2.36898e-05	0.000516173	SNAPC4	9	136375577	136400168	-	5045	protein_coding	small nuclear RNA activating complex polypeptide 4 [Source:HGNC Symbol;Acc:HGNC:11137]	MYB	416	2298	2935	487	267	130	5.76561	24.4547	26.9247	5.12068	3.13865	1.54778
ENSG00000100522	1185.27	953.857	790.146	2877.12	3922.43	2410.52	976.423	3070.02	-1.65304	2.37628e-05	0.000517235	GNPNAT1	14	52775194	52791668	-	4009	protein_coding	glucosamine-phosphate N-acetyltransferase 1 [Source:HGNC Symbol;Acc:HGNC:19980]	-	977	1024	984	3126	3812	2313	17.0401	13.7132	11.3596	41.3631	56.391	34.655
ENSG00000185615	168.631	832.761	1059.15	166.589	97.752	75.0356	686.847	113.126	2.60194	2.38244e-05	0.00051797	PDIA2	16	283152	287215	+	2248	protein_coding	protein disulfide isomerase family A member 2 [Source:HGNC Symbol;Acc:HGNC:14180]	-	139	894	1319	181	95	72	4.32346	21.3509	27.1551	4.27112	2.50623	1.92381
ENSG00000164603	86.1351	81.0405	61.0275	219.972	258.271	330.365	76.0677	269.536	-1.82765	2.38451e-05	0.00051797	BMT2	7	112819147	112939916	-	4138	protein_coding	base methyltransferase of 25S rRNA 2 homolog [Source:HGNC Symbol;Acc:HGNC:26475]	-	71	87	76	239	251	317	1.19972	1.12876	0.850014	3.06385	3.5973	4.60145
ENSG00000280927	76.4297	128.547	161.402	17.4873	27.7821	3.12648	122.126	16.132	2.92061	2.38901e-05	0.000518419	CTBP1-AS	4	1210120	1218591	+	3886	antisense	CTBP1 antisense RNA [Source:HGNC Symbol;Acc:HGNC:48337]	-	63	138	201	19	27	3	1.13358	1.90656	2.39385	0.259364	0.412054	0.0463708
ENSG00000173376	5011.61	2923.98	2901.22	833.867	1050.58	1345.43	3612.27	1076.62	1.74634	2.40598e-05	0.000521304	NDNF	4	121035613	121073021	-	3556	protein_coding	neuron derived neurotrophic factor [Source:HGNC Symbol;Acc:HGNC:26256]	-	4131	3139	3613	906	1021	1291	81.2281	47.3919	47.0229	13.5153	17.0277	21.8067
ENSG00000092094	1190.12	1350.68	1485.54	474.918	453.775	499.195	1342.11	475.963	1.49578	2.40718e-05	0.000521304	OSGEP	14	20446411	20455105	-	5037	protein_coding	O-sialoglycoprotein endopeptidase [Source:HGNC Symbol;Acc:HGNC:18028]	-	981	1450	1850	516	441	479	13.6179	15.455	16.9982	5.43422	5.1923	5.71202
ENSG00000158201	1892.55	1523	1593.14	325.816	436.282	703.459	1669.56	488.519	1.77321	2.42185e-05	0.00052395	ABHD3	18	21650897	21704805	-	4366	protein_coding	abhydrolase domain containing 3 [Source:HGNC Symbol;Acc:HGNC:18718]	-	1560	1635	1984	354	424	675	24.9835	20.1052	21.0311	4.3011	5.75937	9.28637
ENSG00000169169	4176.94	9916.75	11664.3	2612.05	1627.83	2358.41	8585.99	2199.43	1.9649	2.43624e-05	0.000526528	CPT1C	19	49690898	49713731	+	5864	protein_coding	carnitine palmitoyltransferase 1C [Source:HGNC Symbol;Acc:HGNC:18540]	-	3443	10646	14526	2838	1582	2263	41.054	97.469	114.645	25.6731	15.9995	23.1802
ENSG00000171385	0	0	0.802994	16.5669	18.5214	50.0237	0.267665	28.3707	-6.35248	2.44807e-05	0.000528551	KCND3	1	111770662	111989155	-	7863	protein_coding	potassium voltage-gated channel subfamily D member 3 [Source:HGNC Symbol;Acc:HGNC:6239]	-	0	0	1	18	18	48	0	0	0.00588593	0.121435	0.135762	0.366673
ENSG00000161010	1140.38	1969.19	2323.86	617.577	508.31	507.533	1811.15	544.473	1.73416	2.46322e-05	0.000531284	MRNIP	5	179835133	179862173	-	8496	protein_coding	MRN complex interacting protein [Source:HGNC Symbol;Acc:HGNC:30817]	-	940	2114	2894	671	494	487	7.73617	13.3587	15.7648	4.18955	3.4483	3.44303
ENSG00000266074	1048.18	3687.81	4121.77	927.746	375.573	382.473	2952.59	561.931	2.3934	2.46849e-05	0.000531883	BAHCC1	17	81395475	81466332	+	13473	protein_coding	BAH domain and coiled-coil containing 1 [Source:HGNC Symbol;Acc:HGNC:29279]	-	864	3959	5133	1008	365	367	4.48396	15.7759	17.6323	3.96877	1.60665	1.63617
ENSG00000105404	42.461	849.528	476.175	66.2676	43.2167	46.8973	456.055	52.1272	3.1291	2.48726e-05	0.000535388	RABAC1	19	41956681	41959390	-	1999	protein_coding	Rab acceptor 1 [Source:HGNC Symbol;Acc:HGNC:9794]	-	35	912	593	72	42	45	1.22424	24.4938	13.7292	1.91064	1.24603	1.35215
ENSG00000099901	672.096	867.227	695.392	2341.45	1993.11	2005.12	744.905	2113.23	-1.50422	2.50342e-05	0.000538324	RANBP1	22	20115938	20127357	+	4622	protein_coding	RAN binding protein 1 [Source:HGNC Symbol;Acc:HGNC:9847]	-	554	931	866	2544	1937	1924	8.38094	10.8142	8.67144	29.1976	24.8538	25.0035
ENSG00000115365	645.406	486.243	539.612	1321.67	1876.84	1765.42	557.087	1654.64	-1.57089	2.55377e-05	0.000548061	LANCL1	2	210431249	210477652	-	5254	protein_coding	LanC like 1 [Source:HGNC Symbol;Acc:HGNC:6508]	-	532	522	672	1436	1824	1694	7.08002	5.33402	5.91946	14.4985	20.5886	19.3664
ENSG00000167978	29311.4	42184.9	49133.6	14922.2	12512.3	6906.4	40209.9	11446.9	1.81259	2.55384e-05	0.000548061	SRRM2	16	2752329	2772538	+	13266	protein_coding	serine/arginine repetitive matrix 2 [Source:HGNC Symbol;Acc:HGNC:16639]	-	24161	45287	61188	16213	12160	6627	127.347	183.277	213.466	64.8311	54.3609	30.0056
ENSG00000120334	234.142	189.095	118.04	509.892	624.584	762.862	180.425	632.446	-1.81193	2.56332e-05	0.000549471	CENPL	1	173799550	173824720	-	4914	protein_coding	centromere protein L [Source:HGNC Symbol;Acc:HGNC:17879]	-	193	203	147	554	607	732	2.74622	2.21786	1.38448	5.98046	7.32566	8.9475
ENSG00000279253	90.9878	54.9585	100.374	19.328	10.2897	4.16865	82.1068	11.2621	2.85608	2.56555e-05	0.000549471	AL121753.2	20	35262727	35264187	-	1461	TEC	novel transcript	-	75	59	125	21	10	4	3.58942	2.16808	3.95971	0.762481	0.405922	0.164451
ENSG00000170322	1482.49	1670.18	1997.85	624.02	616.352	578.399	1716.84	606.257	1.5019	2.5791e-05	0.000551818	NFRKB	11	129863636	129895590	-	6335	protein_coding	nuclear factor related to kappaB binding protein [Source:HGNC Symbol;Acc:HGNC:7802]	Others	1222	1793	2488	678	599	555	13.4877	15.1952	18.1764	5.67731	5.60755	5.26226
ENSG00000196696	148.007	182.574	187.9	36.8153	57.6222	39.6021	172.827	44.6799	1.95377	2.58975e-05	0.00055311	PDXDC2P-NPIPB14P	16	69976297	70065948	-	6114	processed_transcript	nuclear pore complex-interacting protein [Source:NCBI gene;Acc:283970]	-	122	196	234	40	56	38	1.39523	1.72109	1.77131	0.347052	0.543195	0.373322
ENSG00000261159	469.497	126.684	144.539	21.1688	54.5353	44.8129	246.907	40.1724	2.61966	2.59032e-05	0.00055311	AC112484.3	3	128859716	128860526	-	811	lincRNA	novel transcript	-	387	136	180	23	53	43	33.3659	9.0031	10.272	1.50441	3.87568	3.18474
ENSG00000175309	1891.33	3070.23	3355.71	1043.71	828.319	609.664	2772.42	827.233	1.7448	2.60136e-05	0.000554914	PHYKPL	5	178208497	178232791	-	8402	protein_coding	5-phosphohydroxy-L-lysine phospho-lyase [Source:HGNC Symbol;Acc:HGNC:28249]	-	1559	3296	4179	1134	805	585	12.9741	21.061	23.0193	7.15962	5.68206	4.18215
ENSG00000125046	40.0346	27.945	27.3018	0	2.05794	0	31.7605	0.685979	5.5668	2.60951e-05	0.000556097	SSUH2	3	8619400	8745040	-	6279	protein_coding	ssu-2 homolog (C. elegans) [Source:HGNC Symbol;Acc:HGNC:24809]	-	33	30	34	0	2	0	0.367482	0.25651	0.250606	0	0.01889	0
ENSG00000106992	111.612	516.051	527.567	96.6402	58.6512	36.4756	385.077	63.9224	2.59026	2.61781e-05	0.00055731	AK1	9	127866480	127877743	-	2667	protein_coding	adenylate kinase 1 [Source:HGNC Symbol;Acc:HGNC:361]	-	92	554	657	105	57	35	2.412	11.1522	11.4011	2.08846	1.26749	0.788263
ENSG00000139517	112.825	105.26	118.843	429.819	465.094	262.625	112.309	385.846	-1.78051	2.63572e-05	0.000560563	LNX2	13	27545911	27620404	-	4692	protein_coding	ligand of numb-protein X 2 [Source:HGNC Symbol;Acc:HGNC:20421]	-	93	113	148	467	452	252	1.38592	1.29299	1.45985	5.27981	5.71312	3.22603
ENSG00000151552	201.386	203.067	233.671	662.676	570.048	633.634	212.708	622.119	-1.54774	2.6456e-05	0.000562105	QDPR	4	17460261	17512234	-	3059	protein_coding	quinoid dihydropteridine reductase [Source:HGNC Symbol;Acc:HGNC:9752]	-	166	218	291	720	554	608	3.79438	3.82605	4.40268	12.4857	10.7405	11.9385
ENSG00000273038	120.104	93.1501	97.1622	15.6465	28.8111	20.8432	103.472	21.7669	2.25071	2.64862e-05	0.000562187	AL365203.2	10	32887255	32889311	-	2057	lincRNA	novel transcript	-	99	100	121	17	28	20	3.36522	2.61	2.72241	0.438404	0.807266	0.584012
ENSG00000181408	6.06585	76.383	77.8904	3.68153	3.0869	0	53.4464	2.25615	4.55407	2.65151e-05	0.000562241	UTS2R	17	82374230	82375586	+	1357	protein_coding	urotensin 2 receptor [Source:HGNC Symbol;Acc:HGNC:4468]	-	5	82	97	4	3	0	0.257634	3.2442	3.30822	0.156365	0.13111	0
ENSG00000134717	1358.75	684.653	646.41	2184.07	4264.04	3798.68	896.604	3415.6	-1.93019	2.65638e-05	0.000562716	BTF3L4	1	52056125	52090716	+	6022	protein_coding	basic transcription factor 3 like 4 [Source:HGNC Symbol;Acc:HGNC:30547]	-	1120	735	805	2373	4144	3645	13.0044	6.55271	6.18669	20.9034	40.8105	36.3566
ENSG00000156475	23.0502	51.2325	48.1796	157.386	198.591	166.746	40.8208	174.241	-2.08456	2.66478e-05	0.000563936	PPP2R2B	5	146581146	147084784	-	13206	protein_coding	protein phosphatase 2 regulatory subunit Bbeta [Source:HGNC Symbol;Acc:HGNC:9305]	-	19	55	60	171	193	160	0.100599	0.223597	0.210273	0.686886	0.86672	0.727737
ENSG00000272438	64.298	297.149	351.711	51.5415	37.0429	18.7589	237.719	35.7811	2.73153	2.67697e-05	0.000565954	AL645608.6	1	904834	915976	+	351	lincRNA	novel transcript	-	53	319	438	56	36	18	10.558	48.793	57.7524	8.46332	6.08259	3.08029
ENSG00000254154	44.8873	28.8765	24.8928	0.920383	3.0869	0	32.8855	1.33576	4.6244	2.68e-05	0.000566035	CRYZL2P-SEC16B	1	177928788	178038007	-	7841	processed_transcript	CRYZL2P-SEC16B readthrough [Source:HGNC Symbol;Acc:HGNC:53757]	-	37	31	31	1	3	0	0.329946	0.212258	0.182976	0.00676532	0.0226904	0
ENSG00000264057	80.0692	13.9725	20.8778	1.84077	0	0	38.3065	0.613589	5.87844	2.69547e-05	0.000568739	AC103810.1	17	64927634	64934203	+	968	transcribed_unprocessed_pseudogene	bromodomain PHD finger transcription factor (BPTF) pseudogene	-	66	15	26	2	0	0	4.7674	0.831936	1.24309	0.109601	0	0
ENSG00000186063	622.356	277.587	238.489	1145.88	1850.08	1535.1	379.478	1510.36	-1.99452	2.69918e-05	0.000568959	AIDA	1	222668013	222713210	-	4232	protein_coding	axin interactor, dorsalization associated [Source:HGNC Symbol;Acc:HGNC:25761]	-	513	298	297	1245	1798	1473	8.47587	3.78046	3.24798	15.6057	25.1963	20.9066
ENSG00000213366	1164.64	2152.7	2140.78	546.708	359.11	646.14	1819.37	517.319	1.81454	2.71303e-05	0.000571314	GSTM2	1	109668022	109709551	+	9116	protein_coding	glutathione S-transferase mu 2 [Source:HGNC Symbol;Acc:HGNC:4634]	-	960	2311	2666	594	349	620	7.36342	13.6104	13.535	3.45654	2.27046	4.0852
ENSG00000229557	25.4766	24.219	24.0898	66.2676	143.027	156.324	24.5951	121.873	-2.30894	2.72265e-05	0.00057214	LINC00379	13	91127613	91131407	-	545	lincRNA	long intergenic non-protein coding RNA 379 [Source:HGNC Symbol;Acc:HGNC:42705]	-	21	26	30	72	139	150	2.69424	2.56124	2.54758	7.00803	15.1256	16.5318
ENSG00000159873	491.334	318.573	247.322	840.31	1284.15	1989.49	352.41	1371.32	-1.96141	2.72325e-05	0.00057214	CCDC117	22	28772674	28789301	+	4326	protein_coding	coiled-coil domain containing 117 [Source:HGNC Symbol;Acc:HGNC:26599]	-	405	342	308	913	1248	1909	6.54608	4.24438	3.29509	11.1955	17.1089	26.5061
ENSG00000134602	520.45	275.724	231.262	995.855	1599.02	1204.74	342.479	1266.54	-1.88854	2.72499e-05	0.00057214	STK26	X	132023265	132075943	+	3354	protein_coding	serine/threonine kinase 26 [Source:HGNC Symbol;Acc:HGNC:18174]	-	429	296	288	1082	1554	1156	8.94349	4.73808	3.97404	17.1129	27.4777	20.7024
ENSG00000137168	357.885	276.656	228.05	924.065	1231.67	705.543	287.53	953.761	-1.7312	2.73788e-05	0.000574283	PPIL1	6	36854827	36875024	-	1810	protein_coding	peptidylprolyl isomerase like 1 [Source:HGNC Symbol;Acc:HGNC:9260]	-	295	297	284	1004	1197	677	11.3961	8.80952	7.26178	29.4249	39.2201	22.4665
ENSG00000204257	114.038	290.628	277.033	15.6465	19.5504	69.8248	227.233	35.0072	2.70293	2.75449e-05	0.000577199	HLA-DMA	6	32948613	32969094	-	2534	protein_coding	major histocompatibility complex, class II, DM alpha [Source:HGNC Symbol;Acc:HGNC:4934]	-	94	312	345	17	19	67	2.59379	6.61032	6.30109	0.355879	0.444672	1.58816
ENSG00000272217	389.428	248.711	225.641	10.1242	22.6373	88.5837	287.926	40.4484	2.83429	2.7672e-05	0.000579295	AL645940.1	6	33246075	33246856	-	594	lincRNA	uncharacterized LOC105375022 [Source:NCBI gene;Acc:105375022]	-	321	267	281	11	22	85	37.786	24.1323	21.8939	0.982349	2.19649	8.59525
ENSG00000135932	452.512	308.327	279.442	845.832	1341.77	1210.99	346.76	1132.87	-1.70914	2.78338e-05	0.00058211	CAB39	2	230712845	230821075	+	5360	protein_coding	calcium binding protein 39 [Source:HGNC Symbol;Acc:HGNC:20292]	-	373	331	348	919	1304	1162	4.86583	3.31541	3.00481	9.09516	14.428	13.0217
ENSG00000134333	10472.1	5206.16	5453.13	24966.3	36056.1	17634.4	7043.79	26218.9	-1.89626	2.79128e-05	0.000583192	LDHA	11	18394388	18408425	+	6210	protein_coding	lactate dehydrogenase A [Source:HGNC Symbol;Acc:HGNC:6535]	-	8632	5589	6791	27126	35041	16921	97.1925	48.3189	50.611	231.715	334.64	163.667
ENSG00000152117	657.538	1633.85	1907.91	432.58	335.444	286.594	1399.77	351.539	1.99361	2.79771e-05	0.000583963	AC073869.1	2	131492813	131521573	+	3914	transcribed_processed_pseudogene	sphingomyelin phosphodiesterase 4, neutral membrane (neutral sphingomyelinase-3) pseudogene [Source:NCBI gene;Acc:150776]	-	542	1754	2376	470	326	275	9.68258	24.0593	28.095	6.36996	4.93958	4.22025
ENSG00000166750	0	0.931501	3.21197	33.1338	60.7091	15.6324	1.38116	36.4918	-4.6077	2.8222e-05	0.000587785	SLFN5	17	35243036	35273655	+	10709	protein_coding	schlafen family member 5 [Source:HGNC Symbol;Acc:HGNC:28286]	-	0	1	4	36	59	15	0	0.00501332	0.0172868	0.178325	0.326735	0.0841334
ENSG00000111405	30.3293	13.041	14.4539	0	0	0	19.2747	0	6.71212	2.82401e-05	0.000587785	ENDOU	12	47709734	47725567	-	2679	protein_coding	endonuclease, poly(U) specific [Source:HGNC Symbol;Acc:HGNC:14369]	-	25	14	18	0	0	0	0.652499	0.280562	0.310959	0	0	0
ENSG00000123560	0	1.863	0.802994	23.93	37.0429	27.0962	0.888665	29.3563	-4.96905	2.82428e-05	0.000587785	PLP1	X	103773718	103792619	+	6078	protein_coding	proteolipid protein 1 [Source:HGNC Symbol;Acc:HGNC:9086]	-	0	2	1	26	36	26	0	0.0176662	0.00761452	0.22692	0.351265	0.256944
ENSG00000220785	592.027	1332.98	1415.68	335.019	259.3	318.901	1113.56	304.407	1.8715	2.85024e-05	0.000592612	MTMR9LP	1	32231658	32241620	-	2961	transcribed_unprocessed_pseudogene	myotubularin related protein 9-like, pseudogene [Source:HGNC Symbol;Acc:HGNC:27920]	-	488	1431	1763	364	252	306	11.5238	25.9463	27.5561	6.52113	5.04725	6.20739
ENSG00000242267	98.2668	31.671	46.5736	0	9.26071	2.08432	58.8371	3.78168	3.97372	2.88606e-05	0.000599476	SKINT1L	1	48096092	48182428	-	2010	transcribed_unprocessed_pseudogene	Skint1 like (pseudogene) [Source:HGNC Symbol;Acc:HGNC:33993]	-	81	34	58	0	9	2	2.81775	0.908149	1.33547	0	0.265546	0.0597668
ENSG00000179915	7.27902	4.6575	2.40898	18.4077	38.0718	126.102	4.78183	60.8603	-3.7009	2.91219e-05	0.000604315	NRXN1	2	49918505	51225575	-	24320	protein_coding	neurexin 1 [Source:HGNC Symbol;Acc:HGNC:8008]	-	6	5	3	20	37	121	0.0172505	0.0110378	0.00570901	0.0436241	0.0902259	0.298846
ENSG00000280075	32.7556	58.6845	48.9826	6.44268	4.11587	0	46.8076	3.51952	3.71535	2.92686e-05	0.000606769	AC018692.3	21	9810381	9810503	-	123	processed_pseudogene	family with sequence similarity 27, member C (FAM27C) pseudogene	-	27	63	61	7	4	0	15.3487	27.4985	22.9524	3.01893	1.92863	0
ENSG00000132199	3416.29	3099.1	3506.67	1303.26	1300.62	970.252	3340.69	1191.38	1.48746	2.94751e-05	0.000610458	ENOSF1	18	670324	712676	-	11398	protein_coding	enolase superfamily member 1 [Source:HGNC Symbol;Acc:HGNC:30365]	-	2816	3327	4367	1416	1264	931	17.2749	15.6711	17.732	6.59014	6.57675	4.90622
ENSG00000145217	141.941	570.078	684.954	130.694	53.5063	46.8973	465.658	77.0327	2.59491	2.95268e-05	0.000610936	SLC26A1	4	979073	993440	-	4293	protein_coding	solute carrier family 26 member 1 [Source:HGNC Symbol;Acc:HGNC:10993]	-	117	612	853	142	52	45	1.90563	7.65358	9.19584	1.75464	0.718349	0.629619
ENSG00000228451	9.70536	13.041	10.4389	58.9045	114.215	45.8551	11.0618	72.9917	-2.71857	2.97871e-05	0.000615674	SDAD1P1	8	26375913	26382953	-	3987	transcribed_processed_pseudogene	SDA1 domain containing 1 pseudogene 1 [Source:HGNC Symbol;Acc:HGNC:31403]	-	8	14	13	64	111	44	0.1403	0.188519	0.150904	0.851517	1.65109	0.662876
ENSG00000018408	560.485	374.463	314.773	1052	1531.1	1495.5	416.574	1359.53	-1.70762	2.98406e-05	0.000615674	WWTR1	3	149517235	149736714	-	8413	protein_coding	WW domain containing transcription regulator 1 [Source:HGNC Symbol;Acc:HGNC:24042]	-	462	402	392	1143	1488	1435	3.83976	2.56537	2.15644	7.20701	10.4893	10.2454
ENSG00000076053	184.402	105.26	100.374	365.392	537.121	483.563	130.012	462.025	-1.83299	2.98423e-05	0.000615674	RBM7	11	114400030	114414203	+	7885	protein_coding	RNA binding motif protein 7 [Source:HGNC Symbol;Acc:HGNC:9904]	-	152	113	125	397	522	464	1.34789	0.769398	0.733688	2.67084	3.9261	3.53462
ENSG00000102890	38.8214	332.546	328.424	44.1784	27.7821	17.7167	233.264	29.8924	2.96336	2.99063e-05	0.000616399	ELMO3	16	67199111	67204029	+	2575	protein_coding	engulfment and cell motility 3 [Source:HGNC Symbol;Acc:HGNC:17289]	-	32	357	409	48	27	17	0.868931	7.44329	7.35105	0.988835	0.621841	0.39655
ENSG00000115415	683.015	353.97	334.045	1394.38	1923.14	1455.9	457.01	1591.14	-1.80109	2.99639e-05	0.000616991	STAT1	2	190964358	191020960	-	6053	protein_coding	signal transducer and activator of transcription 1 [Source:HGNC Symbol;Acc:HGNC:11362]	STAT	563	380	416	1515	1869	1397	6.50355	3.37044	3.18072	13.2771	18.3118	13.8628
ENSG00000152154	90.9878	81.972	75.4814	17.4873	19.5504	9.37945	82.8137	15.4724	2.41688	3.00664e-05	0.000618505	TMEM178A	2	39664982	39717963	+	2470	protein_coding	transmembrane protein 178A [Source:HGNC Symbol;Acc:HGNC:28517]	-	75	88	94	19	19	9	2.12313	1.91276	1.7613	0.408053	0.456194	0.218863
ENSG00000182512	430.675	398.682	409.527	1262.77	945.622	1422.55	412.961	1210.31	-1.55146	3.00971e-05	0.000618539	GLRX5	14	95533503	95544724	+	2845	protein_coding	glutaredoxin 5 [Source:HGNC Symbol;Acc:HGNC:20134]	-	355	428	510	1372	919	1365	8.72487	8.07673	8.29643	25.5818	19.1569	28.8188
ENSG00000163040	355.459	556.106	663.273	175.793	113.186	160.493	524.946	149.824	1.80934	3.04008e-05	0.000624181	CCDC74A	2	131527675	131533666	+	3077	protein_coding	coiled-coil domain containing 74A [Source:HGNC Symbol;Acc:HGNC:25197]	-	293	597	826	191	110	154	6.65814	10.4165	12.4238	3.2928	2.12011	3.00621
ENSG00000138780	410.051	252.437	235.277	979.288	1484.8	752.44	299.255	1072.18	-1.84257	3.06059e-05	0.000627788	GSTCD	4	105708778	105847728	+	6295	protein_coding	glutathione S-transferase C-terminal domain containing [Source:HGNC Symbol;Acc:HGNC:25806]	-	338	271	293	1064	1443	722	3.75434	2.31125	2.15415	8.96614	13.5945	6.88918
ENSG00000220472	40.0346	40.0545	68.2545	250.344	174.925	168.83	49.4479	198.033	-1.99649	3.10302e-05	0.000635882	AL139095.2	6	7338839	7339568	-	730	processed_pseudogene	ribosomal protein S3 (RPS3) pseudogene	-	33	43	85	272	170	162	3.16085	3.16242	5.38889	19.7654	13.8108	13.3296
ENSG00000174326	10.9185	73.5885	68.2545	5.5223	0	2.08432	50.9205	2.53554	4.30646	3.12191e-05	0.000639139	SLC16A11	17	7041630	7043923	-	2041	protein_coding	solute carrier family 16 member 11 [Source:HGNC Symbol;Acc:HGNC:23093]	-	9	79	85	6	0	2	0.308328	2.07806	1.92743	0.155944	0	0.058859
ENSG00000204619	259.618	242.19	232.868	774.042	885.942	569.02	244.892	743.001	-1.60169	3.14679e-05	0.000643615	PPP1R11	6	30066709	30070333	+	2538	protein_coding	protein phosphatase 1 regulatory inhibitor subunit 11 [Source:HGNC Symbol;Acc:HGNC:9285]	-	214	260	290	841	861	546	5.89569	5.49991	5.28822	17.5778	20.1189	12.9219
ENSG00000099251	226.863	172.328	174.25	26.6911	68.9409	33.3492	191.147	42.9937	2.15374	3.19293e-05	0.000652428	HSD17B7P2	10	38356380	38378505	+	1506	transcribed_unprocessed_pseudogene	hydroxysteroid 17-beta dehydrogenase 7 pseudogene 2 [Source:HGNC Symbol;Acc:HGNC:28120]	-	187	185	217	29	67	32	8.68219	6.59509	6.66865	1.02149	2.63841	1.27629
ENSG00000214114	146.794	95.9446	81.1024	253.105	537.121	470.015	107.947	420.08	-1.96364	3.21113e-05	0.00065552	MYCBP	1	38862964	38874105	-	3039	protein_coding	MYC binding protein [Source:HGNC Symbol;Acc:HGNC:7554]	-	121	103	101	275	522	451	2.78399	1.81962	1.53813	4.80023	10.1867	8.91398
ENSG00000261652	84.9219	22.356	17.6659	212.609	389.979	175.083	41.6479	259.224	-2.65184	3.21703e-05	0.000656095	C15orf65	15	55408548	55418764	+	843	protein_coding	chromosome 15 open reading frame 65 [Source:HGNC Symbol;Acc:HGNC:44654]	-	70	24	22	231	379	168	5.80608	1.52847	1.20781	14.536	26.6627	11.9704
ENSG00000164828	7218.36	8027.67	8669.12	3198.33	2893.46	2843.02	7971.72	2978.27	1.42043	3.23749e-05	0.000659639	SUN1	7	816615	896435	+	11811	protein_coding	Sad1 and UNC84 domain containing 1 [Source:HGNC Symbol;Acc:HGNC:18587]	-	5950	8618	10796	3475	2812	2728	35.2244	39.1736	42.3038	15.6073	14.1196	13.8734
ENSG00000086300	342.114	119.232	163.008	559.593	1073.21	1026.53	208.118	886.445	-2.09312	3.24157e-05	0.000659841	SNX10	7	26291895	26374329	+	3518	protein_coding	sorting nexin 10 [Source:HGNC Symbol;Acc:HGNC:14974]	-	282	128	203	608	1043	985	5.60488	1.95339	2.67057	9.16785	17.5825	16.8177
ENSG00000100216	562.911	581.256	521.143	1330.87	1639.15	1647.66	555.103	1539.23	-1.47144	3.24805e-05	0.000660529	TOMM22	22	38681948	38685421	+	2191	protein_coding	translocase of outer mitochondrial membrane 22 [Source:HGNC Symbol;Acc:HGNC:18002]	-	464	624	649	1446	1593	1581	14.8077	15.2903	13.709	35.0095	43.1188	43.3427
ENSG00000172331	95.8404	79.1775	76.2844	203.405	325.154	359.546	83.7675	296.035	-1.82294	3.27721e-05	0.000665826	BPGM	7	134646808	134679813	+	2539	protein_coding	bisphosphoglycerate mutase [Source:HGNC Symbol;Acc:HGNC:1093]	-	79	85	95	221	316	345	2.17559	1.79734	1.73167	4.61731	7.38104	8.16173
ENSG00000249859	611.438	367.943	430.405	140.819	152.287	144.86	469.928	145.989	1.68585	3.30813e-05	0.00067147	PVT1	8	127794533	128101253	+	5493	lincRNA	Pvt1 oncogene [Source:HGNC Symbol;Acc:HGNC:9709]	-	504	395	536	153	148	139	6.41555	3.86066	4.51605	1.47755	1.59788	1.51996
ENSG00000227543	69.1507	121.095	119.646	22.0892	17.4925	25.0119	103.297	21.5312	2.2649	3.31727e-05	0.000672684	SPAG5-AS1	17	28598790	28617377	+	3835	processed_transcript	SPAG5 antisense RNA 1 [Source:HGNC Symbol;Acc:HGNC:41140]	-	57	130	149	24	17	24	1.03926	1.81992	1.79814	0.331975	0.262891	0.3759
ENSG00000254676	54.5927	31.671	22.4838	2.76115	0	3.12648	36.2492	1.96254	4.19265	3.34322e-05	0.000677304	AP000873.4	11	83180144	83184520	+	905	sense_overlapping	novel transcript, sense overlapping PCF11	-	45	34	28	3	0	3	3.47678	2.01699	1.4319	0.175846	0	0.199113
ENSG00000165949	36.3951	32.6025	61.8305	6.44268	1.02897	0	43.6094	2.49055	4.09276	3.3467e-05	0.000677366	IFI27	14	94104836	94116698	+	4147	protein_coding	interferon alpha inducible protein 27 [Source:HGNC Symbol;Acc:HGNC:5397]	-	30	35	77	7	1	0	0.505825	0.453115	0.85933	0.0895414	0.0143008	0
ENSG00000196440	1258.06	904.487	941.108	398.526	350.878	277.215	1034.55	342.206	1.59548	3.35901e-05	0.000678884	ARMCX4	X	101418287	101533459	+	13351	protein_coding	armadillo repeat containing X-linked 4 [Source:HGNC Symbol;Acc:HGNC:28615]	-	1037	971	1172	433	341	266	5.43097	3.90463	4.06272	1.72042	1.51472	1.19672
ENSG00000104936	835.874	3982.16	4348.21	824.663	354.994	532.544	3055.42	570.734	2.42047	3.36056e-05	0.000678884	DMPK	19	45769717	45782552	-	5807	protein_coding	DM1 protein kinase [Source:HGNC Symbol;Acc:HGNC:2933]	-	689	4275	5415	896	345	511	8.29622	39.5238	43.1569	8.18495	3.52339	5.28561
ENSG00000146013	20.6239	34.4655	41.7557	2.76115	0	0	32.2817	0.920383	5.06327	3.37102e-05	0.000680353	GFRA3	5	138252379	138274671	-	2039	protein_coding	GDNF family receptor alpha 3 [Source:HGNC Symbol;Acc:HGNC:4245]	-	17	37	52	3	0	0	0.582968	0.974224	1.18029	0.0780484	0	0
ENSG00000163743	370.017	192.821	236.08	700.412	1174.05	888.964	266.306	921.143	-1.79189	3.38037e-05	0.000680957	RCHY1	4	75479037	75514764	-	6565	protein_coding	ring finger and CHY zinc finger domain containing 1 [Source:HGNC Symbol;Acc:HGNC:17479]	-	305	207	294	761	1141	853	3.24846	1.69282	2.0726	6.14907	10.3073	7.80441
ENSG00000230699	433.102	851.391	945.123	249.424	163.606	70.867	743.206	161.299	2.20355	3.38039e-05	0.000680957	AL645608.2	1	911435	914948	+	3043	lincRNA	novel transcript	-	357	914	1177	271	159	68	8.20312	16.1257	17.901	4.72419	3.09876	1.34225
ENSG00000138100	32.7556	108.986	145.342	20.2484	8.23174	4.16865	95.6943	10.8829	3.12984	3.38677e-05	0.0006816	TRIM54	2	27282392	27307439	+	2764	protein_coding	tripartite motif containing 54 [Source:HGNC Symbol;Acc:HGNC:16008]	-	27	117	181	22	8	4	0.683028	2.27259	3.03071	0.422225	0.17165	0.0869256
ENSG00000227502	46.1005	43.7805	45.7706	184.077	335.444	107.343	45.2172	208.954	-2.20836	3.39682e-05	0.000682978	LINC01268	6	113868013	113873351	-	2755	lincRNA	long intergenic non-protein coding RNA 1268 [Source:HGNC Symbol;Acc:HGNC:50323]	-	38	47	57	200	326	103	0.964439	0.915905	0.957539	3.85095	7.01761	2.24565
ENSG00000178449	163.778	145.314	131.691	407.73	396.153	616.959	146.928	473.614	-1.68966	3.40725e-05	0.000684268	COX14	12	50111979	50120457	+	1073	protein_coding	cytochrome c oxidase assembly factor COX14 [Source:HGNC Symbol;Acc:HGNC:28216]	-	135	156	164	443	385	592	8.79725	7.80547	7.07371	21.901	21.2791	33.1397
ENSG00000072609	163.778	142.52	163.008	48.7803	39.1008	39.6021	156.435	42.4944	1.87882	3.40964e-05	0.000684268	CHFR	12	132822187	132956304	-	17127	protein_coding	checkpoint with forkhead and ring finger domains [Source:HGNC Symbol;Acc:HGNC:20455]	-	135	153	203	53	38	38	0.551144	0.479606	0.548552	0.164155	0.131582	0.133269
ENSG00000100664	2946.79	2059.55	1941.64	7477.19	9780.34	5174.33	2315.99	7477.29	-1.69106	3.45359e-05	0.000692436	EIF5	14	103333544	103345025	+	8505	protein_coding	eukaryotic translation initiation factor 5 [Source:HGNC Symbol;Acc:HGNC:3299]	-	2429	2211	2418	8124	9505	4965	19.9694	13.9569	13.1579	50.6705	66.2782	35.0648
ENSG00000234996	10.9185	9.31501	13.6509	48.7803	82.3174	70.867	11.2948	67.3216	-2.56944	3.48453e-05	0.000697985	AC098934.2	1	202861754	202875241	+	2321	transcribed_processed_pseudogene	actin gamma 1 pseudogene [Source:NCBI gene;Acc:148709]	-	9	10	17	53	80	68	0.271132	0.231312	0.338982	1.21132	2.04413	1.75979
ENSG00000122694	38.8214	77.3145	52.9976	231.016	240.779	178.21	56.3779	216.668	-1.93839	3.49249e-05	0.000698924	GLIPR2	9	36136536	36163913	+	3055	protein_coding	GLI pathogenesis related 2 [Source:HGNC Symbol;Acc:HGNC:18007]	-	32	83	66	251	234	171	0.732405	1.45862	0.999852	4.35835	4.54253	3.3621
ENSG00000081320	120.104	64.2735	67.4515	202.484	386.892	437.708	83.9429	342.361	-2.03234	3.50088e-05	0.000699947	STK17B	2	196133566	196176503	-	6580	protein_coding	serine/threonine kinase 17b [Source:HGNC Symbol;Acc:HGNC:11396]	-	99	69	84	220	376	420	1.05202	0.562986	0.590822	1.7736	3.38887	3.83398
ENSG00000166407	8.49219	41.9175	32.9227	200.644	143.027	126.102	27.7775	156.591	-2.48198	3.51109e-05	0.00070133	LMO1	11	8224304	8268716	-	1690	protein_coding	LIM domain only 1 [Source:HGNC Symbol;Acc:HGNC:6641]	-	7	45	41	218	139	121	0.289617	1.42955	1.12279	6.84273	4.87777	4.30056
ENSG00000169021	780.068	656.708	675.318	1671.42	1972.53	2286.5	704.031	1976.82	-1.48968	3.55479e-05	0.000709398	UQCRFS1	19	29205321	29213541	-	3475	protein_coding	ubiquinol-cytochrome c reductase, Rieske iron-sulfur polypeptide 1 [Source:HGNC Symbol;Acc:HGNC:12587]	-	643	705	841	1816	1917	2194	12.9381	10.892	11.2007	27.7218	32.716	37.9234
ENSG00000105290	10049.9	13740.6	15573.3	4079.14	2390.29	5203.51	13121.2	3890.98	1.75372	3.57097e-05	0.000711959	APLP1	19	35867899	35879791	+	3656	protein_coding	amyloid beta precursor like protein 1 [Source:HGNC Symbol;Acc:HGNC:597]	-	8284	14751	19394	4432	2323	4993	158.433	216.615	245.507	64.3063	37.6822	82.0316
ENSG00000164587	4386.82	6821.38	6383	17307.8	17465.7	15457.3	5863.73	16743.6	-1.51365	3.57448e-05	0.000711994	RPS14	5	150442635	150449756	-	5099	protein_coding	ribosomal protein S14 [Source:HGNC Symbol;Acc:HGNC:10387]	-	3616	7323	7949	18805	16974	14832	49.5857	77.1042	72.1491	195.636	197.42	174.719
ENSG00000105518	505.892	1473.63	1410.86	318.453	254.155	291.805	1130.13	288.138	1.97203	3.58185e-05	0.000712612	TMEM205	19	11342776	11346518	-	1606	protein_coding	transmembrane protein 205 [Source:HGNC Symbol;Acc:HGNC:29631]	-	417	1582	1757	346	247	280	18.1553	52.8853	50.6325	11.4285	9.12104	10.4722
ENSG00000107984	17210	14571.5	16016.5	3866.53	4421.48	7195.08	15932.7	5161.03	1.62628	3.58425e-05	0.000712612	DKK1	10	52314296	52318042	+	2206	protein_coding	dickkopf WNT signaling pathway inhibitor 1 [Source:HGNC Symbol;Acc:HGNC:2891]	-	14186	15643	19946	4201	4297	6904	449.642	380.705	418.46	101.02	115.519	187.984
ENSG00000153993	0	5.589	3.21197	14.7261	47.3325	88.5837	2.93366	50.2141	-4.045	3.62791e-05	0.00072062	SEMA3D	7	84995553	85186855	-	8062	protein_coding	semaphorin 3D [Source:HGNC Symbol;Acc:HGNC:10726]	-	0	6	4	16	46	85	0	0.0399561	0.0229626	0.105278	0.338383	0.633289
ENSG00000102001	27.9029	13.041	14.4539	0	0	0	18.4659	0	6.65079	3.63176e-05	0.000720715	CACNA1F	X	49205063	49233371	-	6928	protein_coding	calcium voltage-gated channel subunit alpha1 F [Source:HGNC Symbol;Acc:HGNC:1393]	-	23	14	18	0	0	0	0.232131	0.108491	0.120245	0	0	0
ENSG00000269352	90.9878	573.804	651.228	86.516	68.9409	64.614	438.673	73.357	2.58079	3.66218e-05	0.000725719	PTOV1-AS2	19	49856970	49859289	-	1023	antisense	PTOV1 antisense RNA 2 [Source:HGNC Symbol;Acc:HGNC:51284]	-	75	616	811	94	67	62	5.12623	32.328	36.6901	4.8743	3.88412	3.64034
ENSG00000137875	36.3951	19.5615	20.8778	0.920383	0	0	25.6115	0.306794	6.16164	3.6644e-05	0.000725719	BCL2L10	15	52109263	52112775	-	1319	protein_coding	BCL2 like 10 [Source:HGNC Symbol;Acc:HGNC:993]	-	30	21	26	1	0	0	1.59034	0.854769	0.912287	0.0402175	0	0
ENSG00000204899	399.133	276.656	211.99	761.157	1096.88	1060.92	295.926	972.986	-1.71882	3.66717e-05	0.000725719	MZT1	13	72708357	72727687	-	2299	protein_coding	mitotic spindle organizing protein 1 [Source:HGNC Symbol;Acc:HGNC:33830]	-	329	297	264	827	1066	1018	10.0062	6.93572	5.31457	19.0821	27.4986	26.5971
ENSG00000269947	114.038	74.52	69.8604	16.5669	18.5214	16.6746	86.1395	17.2543	2.317	3.70788e-05	0.000733097	AC135178.5	17	8277763	8278436	+	674	lincRNA	novel transcript	-	94	80	87	18	18	16	9.75171	6.37242	5.97396	1.41668	1.58382	1.42589
ENSG00000162769	1757.88	1350.68	1237.41	427.058	491.847	570.062	1448.66	496.322	1.54527	3.72432e-05	0.000735664	FLVCR1	1	212858255	212899363	+	6442	protein_coding	feline leukemia virus subgroup C cellular receptor 1 [Source:HGNC Symbol;Acc:HGNC:24682]	-	1449	1450	1541	464	478	547	15.7275	12.0843	11.071	3.82082	4.40048	5.10026
ENSG00000196205	1915.6	1911.44	2755.07	7895.97	7937.46	4734.54	2194.04	6855.99	-1.64366	3.80986e-05	0.000751867	EEF1A1P5	9	133019486	133020874	+	1389	processed_pseudogene	eukaryotic translation elongation factor 1 alpha 1 pseudogene 5 [Source:HGNC Symbol;Acc:HGNC:3200]	-	1579	2052	3431	8579	7714	4543	79.4864	79.3139	114.32	327.638	329.36	196.457
ENSG00000280007	24.2634	39.123	49.7856	4.60192	0	0	37.724	1.53397	4.56468	3.82412e-05	0.000753984	AC008079.1	22	18110759	18131154	-	20396	antisense	novel transcript, antisense to TUBA8	-	20	42	62	5	0	0	0.0685643	0.110555	0.140686	0.0130042	0	0
ENSG00000269982	150.433	102.465	97.1622	16.5669	32.927	26.054	116.687	25.1826	2.21318	3.83792e-05	0.000756006	AC018809.2	3	9958717	9962539	+	3823	antisense	novel transcript, antisense to TMEM111	-	124	110	121	18	32	25	2.26793	1.54477	1.46482	0.249763	0.496408	0.392791
ENSG00000270091	67.9375	50.301	71.4664	4.60192	5.14484	15.6324	63.235	8.45973	2.91045	3.85573e-05	0.000758815	AC015726.1	17	19896590	19897287	-	698	lincRNA	novel transcript	-	56	54	89	5	5	15	5.60977	4.15348	5.90116	0.379992	0.424823	1.29081
ENSG00000166839	610.225	418.244	447.267	130.694	173.896	165.704	491.912	156.765	1.64961	3.87772e-05	0.00076244	ANKDD1A	15	64911902	64958700	+	5042	protein_coding	ankyrin repeat and death domain containing 1A [Source:HGNC Symbol;Acc:HGNC:28002]	-	503	449	557	142	169	159	6.97554	4.78099	5.11276	1.49398	1.98782	1.89418
ENSG00000127423	87.3482	94.0816	79.4964	240.22	273.706	328.281	86.9754	280.735	-1.69082	3.89247e-05	0.000764636	AUNIP	1	25831913	25859458	-	2408	protein_coding	aurora kinase A and ninein interacting protein [Source:HGNC Symbol;Acc:HGNC:28363]	-	72	101	99	261	266	315	2.09069	2.25185	1.90275	5.74968	6.55116	7.85742
ENSG00000261067	18.1976	40.0545	40.1497	2.76115	1.02897	2.08432	32.8006	1.95815	4.0594	3.91725e-05	0.000768796	AC109460.3	16	28974804	28990775	+	5296	processed_transcript	novel transcript	-	15	43	50	3	1	2	0.198041	0.435908	0.436943	0.0300492	0.0111981	0.0226834
ENSG00000269012	37.6083	25.1505	32.1197	0	0	3.12648	31.6262	1.04216	4.96531	3.93213e-05	0.000770758	KRT18P40	19	20961057	20965140	+	1571	unprocessed_pseudogene	keratin 18 pseudogene 40 [Source:HGNC Symbol;Acc:HGNC:33409]	-	31	27	40	0	0	3	1.37974	0.922703	1.17838	0	0	0.114702
ENSG00000111269	247.487	143.451	147.751	468.475	635.902	706.585	179.563	603.654	-1.75167	3.93447e-05	0.000770758	CREBL2	12	12611827	12645108	+	3922	protein_coding	cAMP responsive element binding protein like 2 [Source:HGNC Symbol;Acc:HGNC:2350]	Others	204	154	184	509	618	678	3.63693	2.10808	2.17127	6.88446	9.34488	10.3836
ENSG00000196368	164.991	81.0405	98.7682	303.726	443.485	536.713	114.933	427.975	-1.90021	3.94898e-05	0.000772892	NUDT11	X	51490011	51496596	-	2385	protein_coding	nudix hydrolase 11 [Source:HGNC Symbol;Acc:HGNC:18011]	-	136	87	123	330	431	515	3.98716	1.95842	2.38682	7.33982	10.7172	12.9701
ENSG00000105374	19.4107	95.9446	114.828	11.0446	8.23174	7.29513	76.7278	8.85716	3.11608	3.96018e-05	0.000774258	NKG7	19	51371606	51372715	-	935	protein_coding	natural killer cell granule protein 7 [Source:HGNC Symbol;Acc:HGNC:7830]	-	16	103	143	12	8	7	1.19652	5.91425	7.07828	0.680815	0.507424	0.449689
ENSG00000254718	38.8214	40.0545	40.1497	2.76115	3.0869	6.25297	39.6752	4.03367	3.30704	3.96321e-05	0.000774258	AL157756.1	14	60240121	60248765	-	3154	antisense	uncharacterized LOC101927702 [Source:NCBI gene;Acc:101927702]	-	32	43	50	3	3	6	0.709416	0.731949	0.733688	0.0504568	0.0564095	0.114266
ENSG00000254689	78.8561	54.027	66.6485	12.8854	13.3766	7.29513	66.5105	11.1857	2.56755	3.9739e-05	0.000775638	LINC02235	8	81842618	81923199	+	1343	bidirectional_promoter_lncRNA	long intergenic non-protein coding RNA 2235 [Source:HGNC Symbol;Acc:HGNC:53106]	-	65	58	83	14	13	7	3.38415	2.3186	2.86026	0.552983	0.574064	0.313075
ENSG00000214617	100.693	619.448	702.619	115.968	46.3036	18.7589	474.253	60.3436	2.9729	4.00711e-05	0.000781404	SLC6A10P	16	32877469	32885501	-	4479	transcribed_unprocessed_pseudogene	solute carrier family 6 member 10, pseudogene [Source:HGNC Symbol;Acc:HGNC:11043]	-	83	665	875	126	45	18	1.29572	7.97104	9.04128	1.49228	0.595833	0.241389
ENSG00000233426	121.317	111.78	117.237	314.771	370.429	372.052	116.778	352.417	-1.59374	4.01305e-05	0.000781849	EIF3FP3	2	58251440	58252525	+	1086	processed_pseudogene	eukaryotic translation initiation factor 3 subunit F pseudogene 3 [Source:HGNC Symbol;Acc:HGNC:37625]	-	100	120	146	342	360	357	6.43847	5.93233	6.22194	16.7054	19.6592	19.7453
ENSG00000196421	27.9029	192.821	208.778	22.0892	22.6373	8.33729	143.167	17.6879	3.01725	4.02863e-05	0.000784169	C20orf204	20	64034344	64039962	+	5480	protein_coding	chromosome 20 open reading frame 204 [Source:HGNC Symbol;Acc:HGNC:27655]	-	23	207	260	24	22	8	0.293468	2.02798	2.19582	0.232322	0.238087	0.087687
ENSG00000279812	13.3449	103.397	107.601	10.1242	5.14484	6.25297	74.7809	7.17401	3.38047	4.04412e-05	0.000786466	AC120057.4	17	7192295	7192448	-	154	TEC	TEC	-	11	111	134	11	5	6	4.99442	38.6969	40.2705	3.78906	1.92549	2.34022
ENSG00000115935	82.4956	54.9585	71.4664	201.564	232.547	291.805	69.6402	241.972	-1.79884	4.05098e-05	0.000787084	WIPF1	2	174559572	174682916	-	9121	protein_coding	WAS/WASL interacting protein family member 1 [Source:HGNC Symbol;Acc:HGNC:12736]	-	68	59	89	219	226	280	0.52129	0.347283	0.451597	1.27368	1.46946	1.84392
ENSG00000274341	55.8058	44.712	50.5886	2.76115	9.26071	0	50.3688	4.00729	3.65498	4.0695e-05	0.000789963	AC005899.6	17	32408013	32408309	+	297	lincRNA	novel transcript	-	46	48	63	3	9	0	10.8296	8.67679	9.81719	0.535827	1.79713	0
ENSG00000196526	84.9219	51.2325	46.5736	208.007	303.546	189.673	60.9094	233.742	-1.94667	4.07598e-05	0.000790502	AFAP1	4	7758714	7939926	-	10036	protein_coding	actin filament associated protein 1 [Source:HGNC Symbol;Acc:HGNC:24017]	-	70	55	58	226	295	182	0.487697	0.294223	0.267467	1.19456	1.74323	1.08927
ENSG00000137038	208.665	217.04	222.429	656.233	675.003	530.46	216.045	620.565	-1.52202	4.08115e-05	0.000790787	DMAC1	9	7796490	7888380	-	3000	protein_coding	distal membrane arm assembly complex 1 [Source:HGNC Symbol;Acc:HGNC:30536]	-	172	233	277	713	656	509	4.00885	4.16974	4.27328	12.6075	12.9681	10.1911
ENSG00000136235	1.21317	1.863	3.21197	14.7261	34.9849	58.361	2.09605	36.024	-4.05727	4.09366e-05	0.000792492	GPNMB	7	23235967	23275108	+	6040	protein_coding	glycoprotein nmb [Source:HGNC Symbol;Acc:HGNC:4462]	-	1	2	4	16	34	56	0.0115765	0.0177774	0.0306497	0.140521	0.333837	0.5569
ENSG00000125945	163.778	122.958	123.661	413.252	473.325	373.094	136.799	419.89	-1.62002	4.15282e-05	0.000803217	ZNF436	1	23359448	23369442	-	4392	protein_coding	zinc finger protein 436 [Source:HGNC Symbol;Acc:HGNC:20814]	zf-C2H2	135	132	154	449	460	358	2.14924	1.61356	1.62279	5.42305	6.21139	4.89606
ENSG00000106153	1602.6	2026.95	1800.31	5686.13	4847.47	4338.52	1809.95	4957.37	-1.45355	4.1714e-05	0.000806081	CHCHD2	7	56101569	56106576	-	1132	protein_coding	coiled-coil-helix-coiled-coil-helix domain containing 2 [Source:HGNC Symbol;Acc:HGNC:21645]	-	1321	2176	2242	6178	4711	4163	81.5961	103.202	91.6626	289.508	246.808	220.895
ENSG00000130254	1904.68	3001.29	3349.29	1157.84	601.946	526.291	2751.75	762.027	1.85231	4.18452e-05	0.000807465	SAFB2	19	5586999	5624046	-	6222	protein_coding	scaffold attachment factor B2 [Source:HGNC Symbol;Acc:HGNC:21605]	-	1570	3222	4171	1258	585	505	17.6434	27.8016	31.0251	10.7253	5.57595	4.87514
ENSG00000254995	30.3293	50.301	41.7557	3.68153	2.05794	6.25297	40.7953	3.99748	3.35682	4.18613e-05	0.000807465	STX16-NPEPL1	20	58651434	58715410	+	3859	protein_coding	STX16-NPEPL1 readthrough (NMD candidate) [Source:HGNC Symbol;Acc:HGNC:41993]	-	25	54	52	4	2	6	0.452979	0.751265	0.623637	0.0549851	0.0307361	0.0933904
ENSG00000135766	1147.66	785.255	751.602	2867.91	3636.37	2021.79	894.839	2842.03	-1.66768	4.2054e-05	0.00081045	EGLN1	1	231363751	231425044	-	7265	protein_coding	egl-9 family hypoxia inducible factor 1 [Source:HGNC Symbol;Acc:HGNC:1232]	-	946	843	936	3116	3534	1940	9.10476	6.22969	5.96271	22.7521	28.8485	16.0395
ENSG00000165259	60.6585	71.7255	60.2245	197.882	300.459	185.505	64.2029	227.949	-1.82746	4.2156e-05	0.000811683	HDX	X	84317874	84502479	-	7258	protein_coding	highly divergent homeobox [Source:HGNC Symbol;Acc:HGNC:26411]	Homeobox	50	77	75	215	292	178	0.481688	0.569571	0.478242	1.57138	2.38594	1.47309
ENSG00000156531	556.845	499.284	435.223	1236.99	1859.35	1293.32	497.117	1463.22	-1.5579	4.2207e-05	0.000811933	PHF6	X	134373253	134428791	+	8016	protein_coding	PHD finger protein 6 [Source:HGNC Symbol;Acc:HGNC:18145]	-	459	536	542	1344	1807	1241	4.00376	3.58989	3.12928	8.89409	13.3688	9.29908
ENSG00000105245	986.307	2805.68	3480.17	744.59	393.066	565.894	2424.05	567.85	2.09392	4.22751e-05	0.000812065	NUMBL	19	40665905	40690972	-	5823	protein_coding	NUMB like, endocytic adaptor protein [Source:HGNC Symbol;Acc:HGNC:8061]	-	813	3012	4334	809	382	543	9.7624	27.7704	34.4465	7.3699	3.89054	5.60117
ENSG00000170502	2672.61	1279.88	1256.68	381.959	366.313	646.14	1736.39	464.804	1.90123	4.22899e-05	0.000812065	NUDT9	4	87422582	87459454	+	3184	protein_coding	nudix hydrolase 9 [Source:HGNC Symbol;Acc:HGNC:8056]	-	2203	1374	1565	415	356	620	48.3787	23.168	22.7481	6.91409	6.63086	11.6962
ENSG00000117407	26.6897	254.3	224.838	30.3726	11.3186	19.8011	168.609	20.4975	3.03932	4.24525e-05	0.000814348	ARTN	1	43933320	43937241	+	2658	protein_coding	artemin [Source:HGNC Symbol;Acc:HGNC:727]	-	22	273	280	33	11	19	0.578736	5.51419	4.87535	0.658595	0.245432	0.429363
ENSG00000213937	16.9844	156.492	199.142	21.1688	7.20278	2.08432	124.206	10.152	3.60529	4.24851e-05	0.000814348	CLDN9	16	3012456	3014505	+	2050	protein_coding	claudin 9 [Source:HGNC Symbol;Acc:HGNC:2051]	-	14	168	248	23	7	2	0.477515	4.39977	5.59888	0.59516	0.202506	0.0586006
ENSG00000159086	5968.8	3196.91	3334.83	849.514	1424.09	1411.09	4166.85	1228.23	1.76235	4.27684e-05	0.00081845	PAXBP1	21	32733899	32771858	-	7212	protein_coding	PAX3 and PAX7 binding protein 1 [Source:HGNC Symbol;Acc:HGNC:13579]	Others	4920	3432	4153	923	1384	1354	47.7004	25.5485	26.6507	6.789	11.3808	11.2769
ENSG00000108829	672.096	604.544	729.118	2120.56	2086.75	1489.25	668.586	1898.85	-1.50591	4.27816e-05	0.00081845	LRRC59	17	50375059	50397553	-	4570	protein_coding	leucine rich repeat containing 59 [Source:HGNC Symbol;Acc:HGNC:28817]	-	554	649	908	2304	2028	1429	8.4763	7.62435	9.19545	26.744	26.3175	18.782
ENSG00000284976	343.327	1799.66	2172.9	355.268	141.998	260.54	1438.63	252.602	2.5098	4.28141e-05	0.00081845	BX255925.3	9	137217452	137219361	+	1910	protein_coding	novel RING finger protein	-	283	1932	2706	386	138	250	10.3601	54.306	65.5688	10.7205	4.28488	7.86199
ENSG00000186462	0	2.7945	0.802994	17.4873	31.898	43.7708	1.19917	31.052	-4.63448	4.29824e-05	0.000820932	NAP1L2	X	73212299	73214848	-	2550	protein_coding	nucleosome assembly protein 1 like 2 [Source:HGNC Symbol;Acc:HGNC:7638]	-	0	3	1	19	31	42	0	0.0631619	0.0181494	0.395251	0.720966	0.989316
ENSG00000108556	18.1976	43.7805	55.4066	4.60192	0	0	39.1282	1.53397	4.61996	4.30707e-05	0.000821884	CHRNE	17	4897774	4934438	-	2864	protein_coding	cholinergic receptor nicotinic epsilon subunit [Source:HGNC Symbol;Acc:HGNC:1966]	-	15	47	69	5	0	0	0.366211	0.881047	1.11501	0.0926098	0	0
ENSG00000141668	0	2.7945	7.22694	35.8949	31.898	75.0356	3.34048	47.6095	-3.75577	4.3498e-05	0.000829297	CBLN2	18	72536680	72638521	-	5593	protein_coding	cerebellin 2 precursor [Source:HGNC Symbol;Acc:HGNC:1544]	-	0	3	9	39	31	72	0	0.0287972	0.0744733	0.369896	0.328708	0.773239
ENSG00000141449	1437.61	510.462	582.17	153.704	209.909	250.119	843.413	204.577	2.04322	4.35459e-05	0.00082947	GREB1L	18	21242242	21525417	+	10572	protein_coding	GREB1 like retinoic acid receptor coactivator [Source:HGNC Symbol;Acc:HGNC:31042]	-	1185	548	725	167	204	240	7.83744	2.7829	3.17383	0.837952	1.14437	1.36358
ENSG00000179111	454.939	4419.97	4636.48	792.45	215.054	168.83	3170.46	392.111	3.0151	4.40278e-05	0.000837901	HES7	17	8120590	8124092	-	1868	protein_coding	hes family bHLH transcription factor 7 [Source:HGNC Symbol;Acc:HGNC:15977]	bHLH	375	4745	5774	861	209	162	14.0368	136.375	143.055	24.4504	6.63533	5.20912
ENSG00000239704	188.041	95.9446	93.1473	12.8854	38.0718	15.6324	125.711	22.1965	2.50224	4.42253e-05	0.000840861	CDRT4	17	15436015	15503608	-	3245	protein_coding	CMT1A duplicated region transcript 4 [Source:HGNC Symbol;Acc:HGNC:14383]	-	155	103	116	14	37	15	3.33987	1.70411	1.65442	0.228862	0.676208	0.277653
ENSG00000204428	9.70536	59.616	49.7856	3.68153	0	0	39.7023	1.22718	4.96	4.42621e-05	0.000840861	LY6G5C	6	31676684	31684040	-	2621	protein_coding	lymphocyte antigen 6 family member G5C [Source:HGNC Symbol;Acc:HGNC:13932]	-	8	64	62	4	0	0	0.21342	1.31095	1.09478	0.0809567	0	0
ENSG00000139445	1119.76	2246.78	2783.98	656.233	503.165	612.791	2050.17	590.73	1.7954	4.44221e-05	0.000843151	FOXN4	12	109277979	109309220	-	3471	protein_coding	forkhead box N4 [Source:HGNC Symbol;Acc:HGNC:21399]	Fork	923	2412	3467	713	489	588	18.5934	37.3076	46.2277	10.8967	8.35501	10.1753
ENSG00000125148	26.6897	108.986	69.8604	252.185	251.068	550.261	68.5119	351.171	-2.3526	4.45237e-05	0.000844318	MT2A	16	56608199	56609497	+	1299	protein_coding	metallothionein 2A [Source:HGNC Symbol;Acc:HGNC:7406]	-	22	117	87	274	244	528	1.1842	4.83561	3.09965	11.1893	11.1397	24.4147
ENSG00000140382	365.164	299.943	311.562	849.514	1013.53	866.036	325.556	909.694	-1.48305	4.45626e-05	0.000844318	HMG20A	15	77420412	77485607	+	6403	protein_coding	high mobility group 20A [Source:HGNC Symbol;Acc:HGNC:5001]	HMG	301	322	388	923	985	831	3.28697	2.69989	2.80447	7.64677	9.12317	7.79549
ENSG00000122026	4845.4	3903.92	3378.19	10494.2	11321.7	11222	4042.5	11012.6	-1.44594	4.46608e-05	0.000844747	RPL21	13	27251309	27256691	+	2249	protein_coding	ribosomal protein L21 [Source:HGNC Symbol;Acc:HGNC:10313]	-	3994	4191	4207	11402	11003	10768	124.174	100.047	86.5737	268.937	290.145	287.589
ENSG00000213189	37.6083	33.534	28.9078	131.615	210.938	93.7945	33.35	145.449	-2.12834	4.46644e-05	0.000844747	BTF3L4P2	2	159003975	159004320	+	346	processed_pseudogene	basic transcription factor 3 like 4 pseudogene 2 [Source:HGNC Symbol;Acc:HGNC:39646]	-	31	36	36	143	205	90	6.26467	5.586	4.81537	21.924	35.1375	15.624
ENSG00000121774	3081.45	2697.63	2495.7	7163.34	7484.71	7102.33	2758.26	7250.13	-1.39434	4.51309e-05	0.000852814	KHDRBS1	1	32013829	32060850	+	3588	protein_coding	KH RNA binding domain containing, signal transduction associated 1 [Source:HGNC Symbol;Acc:HGNC:18116]	-	2540	2896	3108	7783	7274	6815	49.4987	43.3332	40.0896	115.068	120.23	114.088
ENSG00000162704	1364.82	975.281	737.148	3141.27	3426.46	2759.64	1025.75	3109.12	-1.60038	4.55299e-05	0.000859594	ARPC5	1	183620846	183635757	-	10624	protein_coding	actin related protein 2/3 complex subunit 5 [Source:HGNC Symbol;Acc:HGNC:708]	-	1125	1047	918	3413	3330	2648	7.40418	5.29094	3.99906	17.0415	18.5887	14.9712
ENSG00000065665	1169.5	863.501	865.627	319.373	329.27	366.841	966.208	338.495	1.51294	4.57879e-05	0.0008637	SEC61A2	10	12129637	12169961	+	3916	protein_coding	Sec61 translocon alpha 2 subunit [Source:HGNC Symbol;Acc:HGNC:17702]	-	964	927	1078	347	320	352	17.2126	12.709	12.7403	4.70053	4.84619	5.39916
ENSG00000198807	52.1663	18.63	9.63592	92.0383	147.142	306.395	26.8107	181.859	-2.77941	4.59593e-05	0.000866169	PAX9	14	36657568	36679715	+	6035	protein_coding	paired box 9 [Source:HGNC Symbol;Acc:HGNC:8623]	PAX	43	20	12	100	143	294	0.4982	0.177921	0.0920253	0.878987	1.40524	2.92615
ENSG00000205611	1004.5	857.912	751.602	334.099	287.082	303.269	871.34	308.15	1.49911	4.60398e-05	0.000866921	LINC01597	20	30278906	30288479	-	4472	lincRNA	long intergenic non-protein coding RNA 1597 [Source:HGNC Symbol;Acc:HGNC:51594]	-	828	921	936	363	279	291	12.9462	11.0569	9.68673	4.30591	3.69995	3.90856
ENSG00000061794	565.337	375.395	381.422	1064.88	1605.19	1361.06	440.718	1343.71	-1.60916	4.63443e-05	0.000871562	MRPS35	12	27710773	27756295	+	1979	protein_coding	mitochondrial ribosomal protein S35 [Source:HGNC Symbol;Acc:HGNC:16635]	-	466	403	475	1157	1560	1306	16.4647	10.9329	11.1084	31.0133	46.7489	39.6391
ENSG00000258461	33.9688	48.438	73.8754	10.1242	2.05794	4.16865	52.0941	5.45027	3.24469	4.63679e-05	0.000871562	AC012651.1	15	42348103	42412317	+	4670	protein_coding	novel transcript	-	28	52	92	11	2	4	0.419232	0.597807	0.911746	0.12495	0.0253984	0.0514481
ENSG00000115944	960.831	812.268	746.784	2075.46	2217.43	2634.58	839.961	2309.16	-1.45928	4.65061e-05	0.00087321	COX7A2L	2	42333546	42425088	-	5605	protein_coding	cytochrome c oxidase subunit 7A2 like [Source:HGNC Symbol;Acc:HGNC:2289]	-	792	872	930	2255	2155	2528	9.88012	8.35247	7.6791	21.3418	22.8016	27.0912
ENSG00000246339	342.114	203.067	179.871	38.6561	50.4194	84.4151	241.684	57.8302	2.06339	4.65374e-05	0.00087321	EXTL3-AS1	8	28696198	28701464	-	4261	antisense	EXTL3 antisense RNA 1 [Source:HGNC Symbol;Acc:HGNC:27985]	-	282	218	224	42	49	81	4.62754	2.74675	2.43299	0.522875	0.681989	1.14182
ENSG00000200087	132.236	138.794	127.676	31.293	43.2167	28.1384	132.902	34.216	1.95809	4.66375e-05	0.000874321	SNORA73B	1	28508559	28508762	+	204	snoRNA	small nucleolar RNA, H/ACA box 73B [Source:HGNC Symbol;Acc:HGNC:10116]	-	109	149	159	34	42	27	37.3602	39.213	36.072	8.84114	12.2099	7.94986
ENSG00000258727	52.1663	81.0405	96.3592	11.965	15.4345	15.6324	76.522	14.344	2.42111	4.67564e-05	0.00087578	AL135999.1	14	23561097	23568073	+	3243	antisense	uncharacterized LOC102724814 [Source:NCBI gene;Acc:102724814]	-	43	87	120	13	15	15	0.927116	1.44028	1.71253	0.212645	0.274307	0.277824
ENSG00000255284	207.452	368.874	334.848	96.6402	58.6512	94.8367	303.725	83.376	1.86558	4.68693e-05	0.000876843	AP006621.3	11	777578	784297	+	1059	lincRNA	uncharacterized LOC171391 [Source:NCBI gene;Acc:171391]	-	171	396	417	105	57	91	11.2905	20.0758	18.224	5.2596	3.19207	5.16145
ENSG00000096060	1498.27	979.939	857.597	2928.66	3619.91	3450.6	1111.93	3333.05	-1.58426	4.69276e-05	0.000876843	FKBP5	6	35573585	35728583	-	10628	protein_coding	FK506 binding protein 5 [Source:HGNC Symbol;Acc:HGNC:3721]	-	1235	1052	1068	3182	3518	3311	8.12509	5.31421	4.65075	15.8821	19.6308	18.7126
ENSG00000038210	140.728	125.753	90.7383	294.523	402.327	513.785	119.073	403.545	-1.76298	4.69363e-05	0.000876843	PI4K2B	4	25233975	25279092	+	3540	protein_coding	phosphatidylinositol 4-kinase type 2 beta [Source:HGNC Symbol;Acc:HGNC:18215]	-	116	135	113	320	391	493	2.29122	2.04741	1.47733	4.7952	6.55038	8.36507
ENSG00000138663	393.067	265.478	242.504	776.803	1185.37	878.542	300.35	946.906	-1.65798	4.72513e-05	0.000881592	COPS4	4	83034447	83075818	+	3566	protein_coding	COP9 signalosome subunit 4 [Source:HGNC Symbol;Acc:HGNC:16702]	-	324	285	302	844	1152	843	6.35296	4.29079	3.91948	12.5551	19.1586	14.1995
ENSG00000079277	633.275	544.928	620.714	241.14	181.098	199.053	599.639	207.097	1.53328	4.72731e-05	0.000881592	MKNK1	1	46557408	46616843	-	8070	protein_coding	MAP kinase interacting serine/threonine kinase 1 [Source:HGNC Symbol;Acc:HGNC:7110]	-	522	585	773	262	176	191	4.52282	3.89185	4.43312	1.72222	1.2934	1.42163
ENSG00000186765	37.6083	182.574	180.674	26.6911	18.5214	17.7167	133.619	20.9764	2.67213	4.7397e-05	0.000883131	FSCN2	17	81528396	81537130	+	2019	protein_coding	fascin actin-bundling protein 2, retinal [Source:HGNC Symbol;Acc:HGNC:3960]	-	31	196	225	29	18	17	1.07359	5.21187	5.15762	0.761941	0.528724	0.505753
ENSG00000125743	1070.02	1257.53	1365.89	3153.23	3098.22	3737.19	1231.14	3329.55	-1.43509	4.74792e-05	0.000883891	SNRPD2	19	45687454	45692569	-	1608	protein_coding	small nuclear ribonucleoprotein D2 polypeptide [Source:HGNC Symbol;Acc:HGNC:11159]	-	882	1350	1701	3426	3011	3586	38.3526	45.0736	48.9577	113.021	111.05	133.952
ENSG00000075651	77.6429	64.2735	55.4066	163.828	218.141	454.382	65.7743	278.784	-2.08571	4.75911e-05	0.000885202	PLD1	3	171600405	171810950	-	12859	protein_coding	phospholipase D1 [Source:HGNC Symbol;Acc:HGNC:9067]	-	64	69	69	178	212	436	0.348005	0.288082	0.248339	0.734298	0.977736	2.0366
ENSG00000106852	71.577	58.6845	66.6485	214.449	249.01	189.673	65.6367	217.711	-1.73108	4.78511e-05	0.000889265	LHX6	9	122202577	122229626	-	5748	protein_coding	LIM homeobox 6 [Source:HGNC Symbol;Acc:HGNC:21735]	Homeobox	59	63	83	233	242	182	0.717708	0.588434	0.668289	2.1503	2.49685	1.90187
ENSG00000088756	52.1663	7.452	20.8778	87.4364	189.33	276.173	26.8321	184.313	-2.79444	4.79101e-05	0.000889587	ARHGAP28	18	6729718	6915716	+	11910	protein_coding	Rho GTPase activating protein 28 [Source:HGNC Symbol;Acc:HGNC:25509]	-	43	8	26	95	184	265	0.252447	0.0360622	0.101033	0.423128	0.916218	1.33647
ENSG00000196562	237.781	195.615	191.112	79.153	42.1877	42.7286	208.17	54.6898	1.92497	4.80023e-05	0.000890523	SULF2	20	47656348	47786616	-	6657	protein_coding	sulfatase 2 [Source:HGNC Symbol;Acc:HGNC:20392]	-	196	210	238	86	41	41	2.05869	1.69362	1.65463	0.685298	0.365257	0.36994
ENSG00000102221	185.615	113.643	95.5562	489.644	578.28	337.66	131.605	468.528	-1.83567	4.80659e-05	0.000890929	JADE3	X	46912276	47061242	+	5137	protein_coding	jade family PHD finger 3 [Source:HGNC Symbol;Acc:HGNC:22982]	-	153	122	119	532	562	324	2.08255	1.27504	1.07211	5.49366	6.48813	3.78845
ENSG00000180233	49.74	31.671	29.7108	115.048	157.432	171.957	37.0406	148.146	-2.0078	4.83824e-05	0.000895506	ZNRF2	7	30284307	30367692	+	3696	protein_coding	zinc and ring finger 2 [Source:HGNC Symbol;Acc:HGNC:22316]	-	41	34	37	125	153	165	0.775648	0.49388	0.463311	1.79406	2.45501	2.6815
ENSG00000133985	54.5927	28.8765	48.9826	170.271	170.809	161.535	44.1506	167.538	-1.92727	4.83966e-05	0.000895506	TTC9	14	70641787	70675360	+	5217	protein_coding	tetratricopeptide repeat domain 9 [Source:HGNC Symbol;Acc:HGNC:20267]	-	45	31	61	185	166	155	0.603121	0.319018	0.541143	1.88109	1.88704	1.78458
ENSG00000139344	166.204	77.3145	69.8604	25.7707	13.3766	17.7167	104.46	18.9547	2.45477	4.89762e-05	0.000905444	AMDHD1	12	95943293	95968716	+	2686	protein_coding	amidohydrolase domain containing 1 [Source:HGNC Symbol;Acc:HGNC:28577]	-	137	83	87	28	13	17	3.56638	1.659	1.49905	0.552983	0.287032	0.380162
ENSG00000143369	211.092	344.655	395.073	62.5861	51.4484	119.849	316.94	77.961	2.02543	4.90241e-05	0.000905545	ECM1	1	150508062	150513789	+	3360	protein_coding	extracellular matrix protein 1 [Source:HGNC Symbol;Acc:HGNC:3153]	-	174	370	492	68	50	115	3.62095	5.91203	6.77687	1.07357	0.882518	2.05582
ENSG00000260646	7.27902	25.1505	51.3916	0.920383	0	0	27.9404	0.306794	6.29863	4.92077e-05	0.000907546	AL031705.1	16	1512979	1514675	+	682	lincRNA	novel transcript	-	6	27	64	1	0	0	0.615148	2.12546	4.34309	0.0777813	0	0
ENSG00000178623	1.21317	95.9446	100.374	1.84077	1.02897	5.21081	65.844	2.69351	4.62237	4.92442e-05	0.000907546	GPR35	2	240605431	240631259	+	5089	protein_coding	G protein-coupled receptor 35 [Source:HGNC Symbol;Acc:HGNC:4492]	-	1	103	125	2	1	5	0.0137398	1.08662	1.13679	0.0208477	0.0116536	0.0590152
ENSG00000110888	2239.51	1088.92	1298.44	346.064	588.57	402.274	1542.29	445.636	1.79098	4.92599e-05	0.000907546	CAPRIN2	12	30709552	30754951	-	8392	protein_coding	caprin family member 2 [Source:HGNC Symbol;Acc:HGNC:21259]	-	1846	1169	1617	376	572	386	15.3808	7.47865	8.91759	2.37674	4.04225	2.76279
ENSG00000163041	2955.28	2920.25	2552.72	6078.21	7787.23	11322	2809.42	8395.83	-1.57943	4.9504e-05	0.000911258	H3F3A	1	226061851	226072001	+	3146	protein_coding	H3 histone family member 3A [Source:HGNC Symbol;Acc:HGNC:4764]	-	2436	3135	3179	6604	7568	10864	54.1416	53.4999	46.7665	111.355	142.664	207.423
ENSG00000185101	6.06585	85.698	95.5562	7.36307	2.05794	2.08432	62.44	3.83511	4.01334	4.95614e-05	0.000911528	ANO9	11	417933	442011	-	6207	protein_coding	anoctamin 9 [Source:HGNC Symbol;Acc:HGNC:20679]	-	5	92	119	8	2	2	0.056325	0.795757	0.887296	0.0683704	0.0191091	0.0193542
ENSG00000006025	342.114	1354.4	1741.69	300.045	160.519	239.697	1146.07	233.42	2.2959	5.01585e-05	0.000921716	OSBPL7	17	47807372	47821834	-	6572	protein_coding	oxysterol binding protein like 7 [Source:HGNC Symbol;Acc:HGNC:16387]	-	282	1454	2169	326	156	230	3.0003	11.8779	15.2744	2.63136	1.40773	2.10211
ENSG00000163597	349.393	413.586	378.21	935.109	1005.3	1254.76	380.396	1065.06	-1.485	5.06183e-05	0.000929365	SNHG16	17	76557766	76565348	+	5362	processed_transcript	small nucleolar RNA host gene 16 [Source:HGNC Symbol;Acc:HGNC:44352]	-	288	444	471	1016	977	1204	3.75559	4.4456	4.06534	10.0514	10.8059	13.4873
ENSG00000255122	281.455	84.7665	105.192	8.28345	43.2167	12.5059	157.138	21.3353	2.88196	5.0662e-05	0.00092937	AC068587.2	8	12580287	12581063	+	186	processed_pseudogene	40S ribosomal protein S24 (Rps24) pseudogene	-	232	91	131	9	42	12	87.2143	26.2665	32.5958	2.56678	13.3915	3.8752
ENSG00000272142	21.8371	21.4245	24.8928	72.7103	118.331	111.511	22.7181	100.851	-2.14724	5.13019e-05	0.000940299	LYRM4-AS1	6	5029972	5043449	+	1489	lincRNA	LYRM4 antisense RNA 1 [Source:NCBI gene;Acc:100129461]	-	18	23	31	79	115	107	0.845261	0.829292	0.963541	2.81444	4.58032	4.31633
ENSG00000137841	18.1976	16.767	16.0599	0	0	0	17.0081	0	6.5363	5.18984e-05	0.000950417	PLCB2	15	40278176	40307935	-	7350	protein_coding	phospholipase C beta 2 [Source:HGNC Symbol;Acc:HGNC:9055]	-	15	18	20	0	0	0	0.142698	0.13148	0.125935	0	0	0
ENSG00000284621	41.2478	55.89	44.9676	2.76115	9.26071	5.21081	47.3685	5.74422	3.05435	5.25265e-05	0.000961095	AP000553.4	22	21661859	21661929	-	71	unitary_pseudogene	novel pseudogene	-	34	60	56	3	9	5	33.4837	45.3698	36.5034	2.24142	7.51756	4.22997
ENSG00000145050	4075.04	3959.81	3950.73	1165.21	895.202	1825.87	3995.19	1295.42	1.62488	5.28966e-05	0.000967039	MANF	3	51385047	51389397	+	2383	protein_coding	mesencephalic astrocyte derived neurotrophic factor [Source:HGNC Symbol;Acc:HGNC:15461]	-	3359	4251	4920	1266	870	1752	98.5596	95.7726	95.553	28.1818	21.6515	44.1607
ENSG00000147224	401.559	351.176	337.257	938.791	1043.37	975.463	363.331	985.876	-1.44065	5.31315e-05	0.000970262	PRPS1	X	107628424	107651026	+	2623	protein_coding	phosphoribosyl pyrophosphate synthetase 1 [Source:HGNC Symbol;Acc:HGNC:9462]	-	331	377	420	1020	1014	936	8.82353	7.71644	7.41061	20.6282	22.9262	21.434
ENSG00000177606	107.972	315.779	388.649	84.6752	30.869	32.307	270.8	49.2838	2.45666	5.31863e-05	0.000970262	JUN	1	58780788	58784327	-	3540	protein_coding	Jun proto-oncogene, AP-1 transcription factor subunit [Source:HGNC Symbol;Acc:HGNC:6204]	TF_bZIP	89	339	484	92	30	31	1.75792	5.14127	6.32769	1.37862	0.502587	0.525998
ENSG00000111276	800.692	652.05	539.612	1786.46	1839.79	1896.73	664.118	1841	-1.47158	5.32093e-05	0.000970262	CDKN1B	12	12715058	12722371	+	2811	protein_coding	cyclin dependent kinase inhibitor 1B [Source:HGNC Symbol;Acc:HGNC:1785]	-	660	700	672	1941	1788	1820	16.4171	13.3694	11.064	36.6289	37.7224	38.8899
ENSG00000259158	106.759	44.712	63.4365	1.84077	16.4635	2.08432	71.6358	6.79619	3.40435	5.34012e-05	0.000972401	ADAM20P1	14	70453541	70483775	-	3733	transcribed_unprocessed_pseudogene	ADAM metallopeptidase domain 20 pseudogene 1 [Source:HGNC Symbol;Acc:HGNC:20102]	-	88	48	79	2	16	2	1.6483	0.690331	0.979427	0.0284205	0.254188	0.0321809
ENSG00000261172	3.63951	92.2186	83.5113	2.76115	5.14484	0	59.7898	2.63533	4.5043	5.34176e-05	0.000972401	AC133919.2	16	90110574	90168225	-	952	lincRNA	novel transcript	-	3	99	104	3	5	0	0.220342	5.58306	5.05591	0.167164	0.311477	0
ENSG00000215375	288.734	1039.55	1202.88	269.672	118.331	80.2464	843.724	156.083	2.43398	5.40889e-05	0.000983498	MYL5	4	673580	682033	+	4305	protein_coding	myosin light chain 5 [Source:HGNC Symbol;Acc:HGNC:7586]	-	238	1116	1498	293	115	77	3.8656	13.9176	16.1043	3.61039	1.58423	1.07434
ENSG00000137877	48.5268	105.26	121.252	16.5669	14.4056	1.04216	91.6795	10.6715	3.09825	5.41193e-05	0.000983498	SPTBN5	15	41848144	41894077	-	12338	protein_coding	spectrin beta, non-erythrocytic 5 [Source:HGNC Symbol;Acc:HGNC:15680]	-	40	113	151	18	14	1	0.226688	0.491709	0.566416	0.0773905	0.067294	0.00486834
ENSG00000141258	1207.1	4352.9	5200.19	1140.35	627.671	501.28	3586.73	756.435	2.24536	5.42679e-05	0.000984774	SGSM2	17	2337498	2381058	+	9771	protein_coding	small G protein signaling modulator 2 [Source:HGNC Symbol;Acc:HGNC:29026]	-	995	4673	6476	1239	610	481	7.12028	25.6762	30.674	6.72654	3.7024	2.95687
ENSG00000233765	23.0502	23.2875	24.0898	0.920383	0	0	23.4759	0.306794	6.04057	5.42818e-05	0.000984774	AL591479.1	9	66253424	66254464	-	635	unprocessed_pseudogene	CDRT15 protein pseudogene	-	19	25	30	1	0	0	2.09215	2.11369	2.18651	0.0835384	0	0
ENSG00000248099	123.743	143.451	165.417	20.2484	26.7532	51.0659	144.204	32.6892	2.14559	5.44116e-05	0.000986291	INSL3	19	17816512	17821574	-	923	protein_coding	insulin like 3 [Source:HGNC Symbol;Acc:HGNC:6086]	-	102	154	206	22	26	49	7.72701	8.95763	10.3292	1.26439	1.67057	3.18875
ENSG00000236255	297.227	193.752	184.689	50.6211	27.7821	79.2043	225.222	52.5358	2.09917	5.45689e-05	0.000988303	AC009404.1	2	117833937	117841658	+	4058	lincRNA	novel transcript	-	245	208	230	55	27	76	4.2215	2.75185	2.62312	0.718969	0.394589	1.12494
ENSG00000130164	1670.54	2574.67	2859.46	822.823	545.353	896.259	2368.22	754.811	1.64976	5.52366e-05	0.000999549	LDLR	19	11089362	11133816	+	7718	protein_coding	low density lipoprotein receptor [Source:HGNC Symbol;Acc:HGNC:6547]	-	1377	2764	3561	894	530	860	12.475	19.2268	21.3536	6.14458	4.07253	6.69298
ENSG00000161800	721.836	528.161	493.841	1421.07	1834.65	1717.48	581.279	1657.73	-1.51257	5.53181e-05	0.00100018	RACGAP1	12	49976923	50033136	-	4487	protein_coding	Rac GTPase activating protein 1 [Source:HGNC Symbol;Acc:HGNC:9804]	-	595	567	615	1544	1783	1648	9.27201	6.78424	6.3434	18.2537	23.5661	22.0611
ENSG00000197283	2280.76	7116.66	6961.95	1778.18	1209.04	574.231	5453.13	1187.15	2.19955	5.53834e-05	0.00100051	SYNGAP1	6	33419661	33457541	+	12129	protein_coding	synaptic Ras GTPase activating protein 1 [Source:HGNC Symbol;Acc:HGNC:11497]	-	1880	7640	8670	1932	1175	551	10.8379	33.8176	33.0824	8.44971	5.74521	2.72868
ENSG00000105650	9.70536	44.712	39.3467	1.84077	1.02897	0	31.2547	0.956578	5.00061	5.55419e-05	0.00100237	PDE4C	19	18208652	18248200	-	6546	protein_coding	phosphodiesterase 4C [Source:HGNC Symbol;Acc:HGNC:8782]	-	8	48	49	2	1	0	0.0854529	0.393676	0.346436	0.0162074	0.00905977	0
ENSG00000072736	242.634	233.807	226.444	663.596	865.362	545.05	234.295	691.336	-1.56132	5.55805e-05	0.00100237	NFATC3	16	68084751	68229259	+	8806	protein_coding	nuclear factor of activated T cells 3 [Source:HGNC Symbol;Acc:HGNC:7777]	RHD	200	251	282	721	841	523	1.58805	1.53027	1.48209	4.34326	5.66383	3.56738
ENSG00000234585	670.883	375.395	415.951	51.5415	126.563	167.788	487.409	115.297	2.08053	5.61559e-05	0.0010119	CCT6P3	7	65038354	65074713	+	3920	transcribed_unprocessed_pseudogene	chaperonin containing TCP1 subunit 6 pseudogene 3 [Source:HGNC Symbol;Acc:HGNC:35137]	-	553	403	518	56	123	161	9.86397	5.51942	6.11571	0.757812	1.86085	2.46698
ENSG00000114770	3844.54	3400.91	3959.56	1461.57	1534.19	1259.97	3735	1418.58	1.39664	5.64748e-05	0.00101678	ABCC5	3	183919934	184018015	-	11441	protein_coding	ATP binding cassette subfamily C member 5 [Source:HGNC Symbol;Acc:HGNC:56]	-	3169	3651	4931	1588	1491	1209	19.3674	17.1326	19.9468	7.36285	7.7287	6.34729
ENSG00000234797	447.66	196.547	254.549	894.612	1054.69	1058.84	299.585	1002.71	-1.74469	5.74254e-05	0.00103303	RPS3AP6	15	59768352	59769146	+	795	processed_pseudogene	ribosomal protein S3A pseudogene 6 [Source:HGNC Symbol;Acc:HGNC:18630]	-	369	211	317	972	1025	1016	32.4543	14.2492	18.4542	64.8573	76.4627	76.7631
ENSG00000124766	766.724	810.405	662.47	2092.95	1769.83	2131.22	746.533	1998	-1.42045	5.7936e-05	0.00104134	SOX4	6	21592768	21598619	+	5852	protein_coding	SRY-box 4 [Source:HGNC Symbol;Acc:HGNC:11200]	HMG	632	870	825	2274	1720	2045	7.55137	7.98158	6.52458	20.6132	17.4308	20.9901
ENSG00000121579	1253.2	842.076	802.191	2868.83	3388.39	2313.6	965.824	2856.94	-1.56512	5.82636e-05	0.00104634	NAA50	3	113716460	113746300	-	6436	protein_coding	N(alpha)-acetyltransferase 50, NatE catalytic subunit [Source:HGNC Symbol;Acc:HGNC:29533]	-	1033	904	999	3117	3293	2220	11.2227	7.54096	7.18377	25.691	30.3437	20.7187
ENSG00000088325	2801.21	1150.4	1159.52	4727.09	7121.49	6870.97	1703.71	6239.85	-1.87322	5.83404e-05	0.00104684	TPX2	20	31739271	31801805	+	3605	protein_coding	TPX2, microtubule nucleation factor [Source:HGNC Symbol;Acc:HGNC:1249]	-	2309	1235	1444	5136	6921	6593	44.7849	18.3923	18.5381	75.5752	113.856	109.851
ENSG00000243232	89.7746	104.328	119.646	452.829	380.718	235.528	104.583	356.358	-1.76715	5.84874e-05	0.0010486	PCDHAC2	5	140966235	141012344	+	6318	protein_coding	protocadherin alpha subfamily C, 2 [Source:HGNC Symbol;Acc:HGNC:8677]	-	74	112	149	492	370	226	0.818964	0.951727	1.09146	4.1309	3.47308	2.1486
ENSG00000164405	502.252	668.817	517.931	1477.21	1497.15	1621.6	563	1531.99	-1.444	5.93643e-05	0.00106343	UQCRQ	5	132866560	132868031	+	1472	protein_coding	ubiquinol-cytochrome c reductase complex III subunit VII [Source:HGNC Symbol;Acc:HGNC:29594]	-	414	718	645	1605	1455	1556	19.6655	26.1873	20.2794	57.8398	58.6203	63.4933
ENSG00000146733	1037.26	1001.36	734.739	2232.85	2942.85	2564.76	924.454	2580.15	-1.48108	5.95628e-05	0.00106609	PSPH	7	56011051	56051604	-	2762	protein_coding	phosphoserine phosphatase [Source:HGNC Symbol;Acc:HGNC:9577]	-	855	1075	915	2426	2860	2461	21.6449	20.8958	15.3321	46.5937	61.4095	53.5197
ENSG00000140284	2838.82	1187.66	1186.82	253.105	435.254	597.158	1737.77	428.506	2.01982	5.99883e-05	0.00107209	SLC27A2	15	50182196	50236395	+	2802	protein_coding	solute carrier family 27 member 2 [Source:HGNC Symbol;Acc:HGNC:10996]	-	2340	1275	1478	275	423	573	58.393	24.4296	24.4123	5.20624	8.95293	12.2832
ENSG00000254999	834.661	885.857	727.512	2797.04	2153.63	1879.02	816.01	2276.56	-1.48038	5.99985e-05	0.00107209	BRK1	3	10115592	10127190	+	1233	protein_coding	BRICK1, SCAR/WAVE actin nucleating complex subunit [Source:HGNC Symbol;Acc:HGNC:23057]	-	688	951	906	3039	2093	1803	39.0156	41.4087	34.007	130.746	100.67	87.8332
ENSG00000122861	294.8	322.299	380.619	97.5606	129.65	63.5718	332.573	96.9275	1.77904	6.04302e-05	0.0010789	PLAU	10	73909177	73917497	+	2950	protein_coding	plasminogen activator, urokinase [Source:HGNC Symbol;Acc:HGNC:9052]	-	243	346	474	106	126	61	5.75966	6.29692	7.43634	1.90609	2.53304	1.24203
ENSG00000187266	2527.03	4714.32	5081.34	1307.86	857.13	1523.64	4107.57	1229.54	1.74027	6.052e-05	0.0010796	EPOR	19	11377205	11384342	-	3079	protein_coding	erythropoietin receptor [Source:HGNC Symbol;Acc:HGNC:3416]	-	2083	5061	6328	1421	833	1462	47.3034	88.2472	95.1174	24.4818	16.0446	28.5209
ENSG00000204991	538.648	1422.4	1564.23	391.163	182.127	290.763	1175.09	288.018	2.02863	6.0879e-05	0.0010846	SPIRE2	16	89818179	89871319	+	7975	protein_coding	spire type actin nucleation factor 2 [Source:HGNC Symbol;Acc:HGNC:30623]	-	444	1527	1948	425	177	279	3.89283	10.2797	11.3048	2.82695	1.31624	2.10136
ENSG00000233913	1310.22	1612.43	1193.25	2964.55	5488.52	3942.5	1371.97	4131.86	-1.59053	6.09018e-05	0.0010846	RPL10P9	5	168616352	168616996	+	645	processed_pseudogene	ribosomal protein L10 pseudogene 9 [Source:HGNC Symbol;Acc:HGNC:35579]	-	1080	1731	1486	3221	5334	3783	117.078	144.083	106.626	264.905	490.44	352.292
ENSG00000021355	27.9029	5.589	10.4389	118.729	181.098	38.56	14.6436	112.796	-2.96816	6.11852e-05	0.00108874	SERPINB1	6	2832332	2842006	-	3094	protein_coding	serpin family B member 1 [Source:HGNC Symbol;Acc:HGNC:3311]	-	23	6	13	129	176	37	0.519781	0.104113	0.194458	2.21171	3.37354	0.718303
ENSG00000132424	33419.2	14674.9	13415.6	3769.89	5749.87	6956.43	20503.2	5492.06	1.90042	6.17375e-05	0.00109736	PNISR	6	99398051	99425331	-	10870	protein_coding	PNN interacting serine and arginine rich protein [Source:HGNC Symbol;Acc:HGNC:21222]	-	27547	15754	16707	4096	5588	6675	177.197	77.81	71.1332	19.989	30.4874	36.8848
ENSG00000007545	936.567	1243.55	1313.7	495.166	361.168	338.702	1164.61	398.345	1.54771	6.18177e-05	0.00109736	CRAMP1	16	1612325	1677908	+	8373	protein_coding	cramped chromatin regulator homolog 1 [Source:HGNC Symbol;Acc:HGNC:14122]	-	772	1335	1636	538	351	325	6.44687	8.56001	9.04285	3.40848	2.4861	2.33146
ENSG00000136874	120.104	124.821	111.616	413.252	409.529	278.257	118.847	367.013	-1.62728	6.18239e-05	0.00109736	STX17	9	99906633	99970341	+	4740	protein_coding	syntaxin 17 [Source:HGNC Symbol;Acc:HGNC:11432]	-	99	134	139	449	398	267	1.46039	1.51775	1.35719	5.0249	4.97964	3.38344
ENSG00000148948	0	0.931501	3.21197	20.2484	34.9849	36.4756	1.38116	30.5697	-4.34888	6.20884e-05	0.00110114	LRRC4C	11	40114203	41459773	-	5356	protein_coding	leucine rich repeat containing 4C [Source:HGNC Symbol;Acc:HGNC:29317]	-	0	1	4	22	34	35	0	0.0100238	0.0345639	0.217892	0.376471	0.392512
ENSG00000111641	24.2634	81.0405	58.6185	10.1242	1.02897	1.04216	54.6408	4.06511	3.72424	6.23943e-05	0.00110565	NOP2	12	6556863	6568691	-	4687	protein_coding	NOP2 nucleolar protein [Source:HGNC Symbol;Acc:HGNC:7867]	-	20	87	73	11	1	1	0.298365	0.996549	0.720827	0.124497	0.0126531	0.0128154
ENSG00000149600	60.6585	92.2186	105.995	211.688	393.066	328.281	86.2907	311.012	-1.84535	6.24693e-05	0.00110606	COMMD7	20	32702691	32743997	-	2584	protein_coding	COMM domain containing 7 [Source:HGNC Symbol;Acc:HGNC:16223]	-	50	99	132	230	382	315	1.35298	2.05692	2.3642	4.72166	8.76726	7.32224
ENSG00000266733	4.85268	21.4245	29.7108	0	0	0	18.6627	0	6.67809	6.25819e-05	0.00110713	TBC1D29	17	30553502	30563493	+	4442	protein_coding	TBC1 domain family member 29 [Source:HGNC Symbol;Acc:HGNC:24509]	-	4	23	37	0	0	0	0.0629643	0.277986	0.385502	0	0	0
ENSG00000273432	88.5614	24.219	16.8629	4.60192	2.05794	2.08432	43.2144	2.91472	3.86873	6.26491e-05	0.0011074	AC004951.4	7	43951910	44019151	-	2076	processed_transcript	novel transcript, POLR2J4 pseudogene-RASA4 pseudogene readthrough	-	73	26	21	5	2	2	2.45872	0.672388	0.468161	0.127762	0.0571341	0.0578667
ENSG00000188266	109.185	88.4926	53.8006	196.962	325.154	496.069	83.8261	339.395	-2.02109	6.27675e-05	0.00110811	HYKK	15	78507564	78537372	+	5707	protein_coding	hydroxylysine kinase [Source:HGNC Symbol;Acc:HGNC:34403]	-	90	95	67	214	316	476	1.10267	0.893696	0.543338	1.98914	3.28377	5.00985
ENSG00000231628	100.693	76.383	70.6634	15.6465	20.5794	16.6746	82.5799	17.6335	2.22644	6.2793e-05	0.00110811	AL133406.2	6	105279016	105281755	+	1198	antisense	novel transcript	-	83	82	88	17	20	16	4.84433	3.67478	3.39961	0.752752	0.990071	0.802212
ENSG00000234396	8.49219	25.1505	18.4689	0	0	0	17.3705	0	6.57182	6.2891e-05	0.00110893	AL590822.1	1	2212523	2220738	+	326	lincRNA	novel transcript	-	7	27	23	0	0	0	1.50139	4.44652	3.26523	0	0	0
ENSG00000088832	1636.57	1255.66	1148.28	3042.79	4048.99	4302.04	1346.84	3797.94	-1.49589	6.32007e-05	0.00111305	FKBP1A	20	1368978	1393172	-	2577	protein_coding	FK506 binding protein 1A [Source:HGNC Symbol;Acc:HGNC:3711]	-	1349	1348	1430	3306	3935	4128	36.6025	28.0834	25.6818	68.0531	90.5573	96.2169
ENSG00000116663	8.49219	81.0405	104.389	5.5223	0	6.25297	64.6406	3.92509	4.04022	6.32291e-05	0.00111305	FBXO6	1	11664124	11674354	+	1811	protein_coding	F-box protein 6 [Source:HGNC Symbol;Acc:HGNC:13585]	-	7	87	130	6	0	6	0.270267	2.57914	3.32222	0.175749	0	0.199003
ENSG00000237190	286.308	359.559	305.138	1029.91	815.972	808.717	317.002	884.866	-1.48074	6.45753e-05	0.0011351	CDKN2AIPNL	5	134402087	134411898	-	1757	protein_coding	CDKN2A interacting protein N-terminal like [Source:HGNC Symbol;Acc:HGNC:30545]	-	236	386	380	1119	793	776	9.39189	11.7948	10.0096	33.7845	26.7667	26.5287
ENSG00000224712	72.7902	43.7805	60.2245	12.8854	7.20278	2.08432	58.9317	7.39082	2.98102	6.4588e-05	0.0011351	NPIPA3	16	14708944	14726338	+	1473	protein_coding	nuclear pore complex interacting protein family member A3 [Source:HGNC Symbol;Acc:HGNC:41978]	-	60	47	75	14	7	2	2.84814	1.71305	2.35647	0.504179	0.281831	0.0815555
ENSG00000101752	1268.98	982.733	955.562	2727.1	3760.88	2574.14	1069.09	3020.7	-1.49878	6.48243e-05	0.00113832	MIB1	18	21704957	21870957	+	10033	protein_coding	mindbomb E3 ubiquitin protein ligase 1 [Source:HGNC Symbol;Acc:HGNC:21086]	-	1046	1055	1190	2963	3655	2470	7.28977	5.64541	5.48933	15.6661	21.6048	14.7874
ENSG00000203761	260.832	707.009	697.801	184.077	131.708	90.668	555.214	135.484	2.03496	6.50853e-05	0.00114196	MSTO2P	1	155745829	155750137	+	1709	unprocessed_pseudogene	misato family member 2, pseudogene [Source:HGNC Symbol;Acc:HGNC:26329]	-	215	759	869	200	128	87	8.79649	23.8437	23.5332	6.20794	4.44182	3.05776
ENSG00000278917	118.891	34.4655	42.5587	6.44268	7.20278	11.4638	65.3049	8.36974	2.9619	6.53901e-05	0.00114637	AC006213.6	19	43891233	43895411	+	4179	TEC	TEC	-	98	37	53	7	7	11	1.63971	0.475339	0.586957	0.0888557	0.0993387	0.158105
ENSG00000243323	33.9688	100.602	125.267	16.5669	14.4056	4.16865	86.6126	11.7137	2.88478	6.55034e-05	0.00114741	PTPRVP	1	202168051	202189455	+	6596	transcribed_unitary_pseudogene	protein tyrosine phosphatase, receptor type V, pseudogene [Source:HGNC Symbol;Acc:HGNC:13421]	-	28	108	156	18	14	4	0.296818	0.879058	1.09458	0.144761	0.125875	0.0364255
ENSG00000126790	262.045	278.519	292.29	101.242	90.5492	82.3307	277.618	91.374	1.60302	6.59687e-05	0.00115321	L3HYPDH	14	59460363	59484430	-	3504	protein_coding	trans-L-3-hydroxyproline dehydratase [Source:HGNC Symbol;Acc:HGNC:20488]	-	216	299	364	110	88	79	4.31025	4.58122	4.80773	1.66528	1.4894	1.35422
ENSG00000156639	957.191	959.446	872.854	2316.6	2626.96	2289.63	929.83	2411.06	-1.37472	6.59999e-05	0.00115321	ZFAND3	6	37819499	38154624	+	4036	protein_coding	zinc finger AN1-type containing 3 [Source:HGNC Symbol;Acc:HGNC:18019]	-	789	1030	1087	2517	2553	2197	13.6691	13.7013	12.4647	33.082	37.5139	32.6968
ENSG00000056558	30.3293	74.52	52.1946	8.28345	5.14484	0	52.348	4.4761	3.53323	6.60297e-05	0.00115321	TRAF1	9	120902393	120929173	-	6449	protein_coding	TNF receptor associated factor 1 [Source:HGNC Symbol;Acc:HGNC:12031]	-	25	80	65	9	5	0	0.271057	0.665996	0.46647	0.0740304	0.0459802	0
ENSG00000267493	88.5614	191.889	163.008	28.5319	3.0869	32.307	147.819	21.3086	2.79373	6.60741e-05	0.00115321	CIRBP-AS1	19	1267814	1270241	-	994	antisense	CIRBP antisense RNA 1 [Source:HGNC Symbol;Acc:HGNC:28588]	-	73	206	203	31	3	31	5.1351	11.1264	9.45176	1.65438	0.17899	1.87327
ENSG00000187741	1276.25	2250.51	2572.79	671.88	560.788	724.302	2033.18	652.323	1.64034	6.61042e-05	0.00115321	FANCA	16	89737549	89816657	-	9736	protein_coding	FA complementation group A [Source:HGNC Symbol;Acc:HGNC:3582]	-	1052	2416	3204	730	545	695	7.55523	13.3226	15.2305	3.97743	3.31978	4.28776
ENSG00000248092	263.258	248.711	240.898	531.061	819.059	893.132	250.956	747.751	-1.57525	6.64585e-05	0.00115755	NNT-AS1	5	43571594	43603230	-	6580	antisense	NNT antisense RNA 1 [Source:HGNC Symbol;Acc:HGNC:49005]	-	217	267	300	577	796	857	2.30593	2.17851	2.11008	4.65168	7.17431	7.82314
ENSG00000181350	7.27902	53.0955	30.5138	185.917	151.258	176.125	30.2961	171.1	-2.48646	6.64619e-05	0.00115755	LRRC75A	17	16441577	16492153	-	3695	protein_coding	leucine rich repeat containing 75A [Source:HGNC Symbol;Acc:HGNC:32403]	-	6	57	38	202	147	169	0.11354	0.828199	0.475962	2.89999	2.35937	2.74725
ENSG00000273142	172.27	467.613	535.597	112.287	73.0567	19.8011	391.827	68.3815	2.51753	6.67185e-05	0.00116108	AC073335.2	7	66902857	66906297	+	3441	lincRNA	novel transcript	-	142	502	667	122	71	19	2.88547	7.83237	8.97107	1.88077	1.22368	0.331661
ENSG00000219470	37.6083	33.534	18.4689	2.76115	0	0	29.8704	0.920383	4.94591	6.68619e-05	0.00116258	AL355802.1	6	43538822	43539703	-	882	processed_pseudogene	40S ribosomal protein S2 (RPS2) pseudogene	-	31	36	23	3	0	0	2.45757	2.19133	1.20688	0.180432	0	0
ENSG00000234518	41.2478	19.5615	39.3467	72.7103	195.504	242.824	33.3853	170.346	-2.35266	6.69137e-05	0.00116258	PTGES3P1	1	89104285	89104767	-	483	processed_pseudogene	prostaglandin E synthase 3 pseudogene 1 [Source:HGNC Symbol;Acc:HGNC:43824]	-	34	21	49	79	190	233	4.92203	2.33424	4.69518	8.6764	23.3292	28.9758
ENSG00000100813	6142.28	9338.29	10283.9	3534.27	2641.36	2695.03	8588.17	2956.89	1.53829	6.72098e-05	0.00116677	ACIN1	14	23058564	23095614	-	9110	protein_coding	apoptotic chromatin condensation inducer 1 [Source:HGNC Symbol;Acc:HGNC:17066]	-	5063	10025	12807	3840	2567	2586	38.86	59.08	65.0627	22.36	16.7109	17.0505
ENSG00000146063	1225.3	3125.18	3153.36	967.323	448.63	382.473	2501.28	599.475	2.06077	6.79555e-05	0.00117876	TRIM41	5	181222499	181235809	+	12803	protein_coding	tripartite motif containing 41 [Source:HGNC Symbol;Acc:HGNC:19013]	-	1010	3355	3927	1051	436	367	5.51598	14.0687	14.1956	4.35462	2.01961	1.72179
ENSG00000158966	492.547	332.546	333.242	103.083	137.882	128.186	386.112	123.05	1.64935	6.8189e-05	0.00118022	CACHD1	1	64470792	64693058	+	6359	protein_coding	cache domain containing 1 [Source:HGNC Symbol;Acc:HGNC:29314]	-	406	357	415	112	134	123	4.46427	3.01407	3.02039	0.934306	1.24971	1.16183
ENSG00000196218	65.5112	108.054	154.175	28.5319	9.26071	2.08432	109.247	13.2923	3.02997	6.82024e-05	0.00118022	RYR1	19	38433699	38587564	+	15965	protein_coding	ryanodine receptor 1 [Source:HGNC Symbol;Acc:HGNC:10483]	-	54	116	192	31	9	2	0.236504	0.390089	0.55659	0.103004	0.0334323	0.00752466
ENSG00000111247	360.312	244.053	275.427	708.695	879.768	970.252	293.264	852.905	-1.54116	6.82054e-05	0.00118022	RAD51AP1	12	4538798	4560048	+	2558	protein_coding	RAD51 associated protein 1 [Source:HGNC Symbol;Acc:HGNC:16956]	-	297	262	343	770	855	931	8.11837	5.49889	6.20578	15.968	19.8225	21.8613
ENSG00000162607	1066.38	630.626	563.701	2034.05	2938.73	2145.81	753.568	2372.86	-1.65556	6.82794e-05	0.00118054	USP1	1	62436297	62451804	+	4263	protein_coding	ubiquitin specific peptidase 1 [Source:HGNC Symbol;Acc:HGNC:12607]	-	879	677	702	2210	2856	2059	14.4174	8.52604	7.62123	27.5003	39.7316	29.0113
ENSG00000176171	1376.95	1076.81	1064.77	5242.5	5651.09	1926.96	1172.84	4273.52	-1.86559	6.85128e-05	0.00118362	BNIP3	10	131966455	131982013	-	5325	protein_coding	BCL2 interacting protein 3 [Source:HGNC Symbol;Acc:HGNC:1084]	-	1135	1156	1326	5696	5492	1849	14.9035	11.655	11.5246	56.7427	61.1651	20.8566
ENSG00000177990	861.351	605.475	548.445	156.465	224.315	258.456	671.757	213.079	1.65652	6.891e-05	0.00118952	DPY19L2	12	63558913	63668939	-	5646	protein_coding	dpy-19 like 2 [Source:HGNC Symbol;Acc:HGNC:19414]	-	710	650	683	170	218	248	8.79286	6.18083	5.59865	1.59723	2.28986	2.63838
ENSG00000108468	1387.87	966.898	945.123	2855.95	3014.88	3201.52	1099.96	3024.11	-1.45946	6.90751e-05	0.00119141	CBX1	17	48070052	48101521	-	3087	protein_coding	chromobox 1 [Source:HGNC Symbol;Acc:HGNC:1551]	-	1144	1038	1177	3103	2930	3072	25.9121	18.0524	17.6459	53.3218	56.2891	59.7738
ENSG00000196072	385.788	293.423	267.397	735.386	958.998	1076.55	315.536	923.646	-1.55055	6.91777e-05	0.00119221	BLOC1S2	10	100273280	100286712	-	2943	protein_coding	biogenesis of lysosomal organelles complex 1 subunit 2 [Source:HGNC Symbol;Acc:HGNC:20984]	-	318	315	333	799	932	1033	7.55526	5.74638	5.23669	14.4018	18.781	21.0832
ENSG00000226179	180.762	143.451	170.235	5.5223	10.2897	53.1502	164.816	22.9874	2.84718	6.92466e-05	0.00119244	LINC00685	X	320990	321851	+	428	antisense	long intergenic non-protein coding RNA 685 [Source:HGNC Symbol;Acc:HGNC:27560]	-	149	154	212	6	10	51	24.3419	19.3175	22.9243	0.743648	1.38564	7.15735
ENSG00000255300	0	0	0	14.7261	10.2897	25.0119	0	16.6759	-6.54851	6.96239e-05	0.00119797	AC079917.1	11	41993385	42163851	-	977	lincRNA	novel transcript	-	0	0	0	16	10	24	0	0	0	0.868731	0.607014	1.47551
ENSG00000109339	459.791	155.561	197.536	42.3376	68.9409	71.9091	270.963	61.0625	2.14902	6.97324e-05	0.00119887	MAPK10	4	85990007	86594625	-	42646	protein_coding	mitogen-activated protein kinase 10 [Source:HGNC Symbol;Acc:HGNC:6872]	-	379	167	246	46	67	69	0.621403	0.210239	0.266968	0.0572189	0.0931729	0.0971844
ENSG00000123096	77.6429	41.9175	42.5587	138.057	199.62	368.925	54.0397	235.534	-2.12955	7.01234e-05	0.00120426	SSPN	12	26121991	26299290	+	6821	protein_coding	sarcospan [Source:HGNC Symbol;Acc:HGNC:11322]	-	64	45	53	150	194	354	0.656062	0.354192	0.359609	1.16655	1.68673	3.11732
ENSG00000106034	43.6741	2.7945	10.4389	81.9141	132.737	283.468	18.9692	166.04	-3.15218	7.01588e-05	0.00120426	CPED1	7	120988677	121297444	+	7705	protein_coding	cadherin like and PC-esterase domain containing 1 [Source:HGNC Symbol;Acc:HGNC:26159]	-	36	3	13	89	129	272	0.326695	0.0209037	0.0780861	0.612741	0.99291	2.12042
ENSG00000254837	38.8214	20.493	17.6659	57.0638	151.258	218.854	25.6601	142.392	-2.48298	7.09427e-05	0.00121655	AP001372.2	11	74493366	74498533	+	2493	bidirectional_promoter_lncRNA	uncharacterized LOC100287896 [Source:NCBI gene;Acc:100287896]	-	32	22	22	62	147	210	0.897512	0.473778	0.408417	1.31926	3.49694	5.05968
ENSG00000008128	8.49219	285.971	341.272	30.3726	11.3186	15.6324	211.912	19.1079	3.4698	7.09888e-05	0.00121655	CDK11A	1	1702730	1724324	-	4701	protein_coding	cyclin dependent kinase 11A [Source:HGNC Symbol;Acc:HGNC:1730]	-	7	307	425	33	11	15	0.104117	3.50608	4.1841	0.372377	0.13877	0.191658
ENSG00000241769	82.4956	200.273	240.095	48.7803	29.8401	36.4756	174.288	38.3653	2.18453	7.13309e-05	0.00122077	LINC00893	X	149527591	149540959	-	3604	antisense	long intergenic non-protein coding RNA 893 [Source:HGNC Symbol;Acc:HGNC:44265]	-	68	215	299	53	29	35	1.31928	3.20279	3.83963	0.780101	0.477206	0.583323
ENSG00000145982	111.612	81.0405	101.98	300.965	340.588	266.793	98.2108	302.782	-1.62564	7.13734e-05	0.00122077	FARS2	6	5261044	5829192	+	4835	protein_coding	phenylalanyl-tRNA synthetase 2, mitochondrial [Source:HGNC Symbol;Acc:HGNC:21062]	-	92	87	127	327	331	256	1.33047	0.966044	1.21566	3.58766	4.05999	3.18031
ENSG00000116785	55.8058	11.178	12.8479	0.920383	0	0	26.6106	0.306794	6.2124	7.14064e-05	0.00122077	CFHR3	1	196774795	196795406	+	3774	protein_coding	complement factor H related 3 [Source:HGNC Symbol;Acc:HGNC:16980]	-	46	12	16	1	0	0	0.852253	0.170708	0.19621	0.0140559	0	0
ENSG00000251988	55.8058	0.931501	15.2569	0	0	0	23.9981	0	7.02722	7.16054e-05	0.00122319	RNU4ATAC18P	6	159720415	159720540	-	126	snRNA	RNA, U4atac small nuclear 18, pseudogene [Source:HGNC Symbol;Acc:HGNC:46904]	-	46	1	19	0	0	0	25.527	0.426092	6.97889	0	0	0
ENSG00000130702	2699.3	16873.2	19719.1	3778.17	1620.62	1238.09	13097.2	2212.3	2.56562	7.26836e-05	0.00124062	LAMA5	20	62307955	62367312	-	14291	protein_coding	laminin subunit alpha 5 [Source:HGNC Symbol;Acc:HGNC:6485]	-	2225	18114	24557	4105	1575	1188	10.8863	68.0497	79.5272	15.2374	6.53598	4.99321
ENSG00000168028	7991.15	11248.8	12334	29593.1	30583	26005	10524.6	28727	-1.4486	7.29746e-05	0.00124459	RPSA	3	39406689	39412542	+	3936	protein_coding	ribosomal protein SA [Source:HGNC Symbol;Acc:HGNC:6502]	-	6587	12076	15360	32153	29722	24953	117.016	164.718	180.609	433.337	447.833	380.797
ENSG00000181852	617.504	576.599	575.746	1533.36	1490.97	1537.19	589.95	1520.51	-1.36605	7.33655e-05	0.00125026	RNF41	12	56202175	56221933	-	6537	protein_coding	ring finger protein 41 [Source:HGNC Symbol;Acc:HGNC:18401]	-	509	619	717	1666	1449	1475	5.44443	5.08378	5.07626	13.5194	13.1457	13.5531
ENSG00000170185	288.734	203.999	179.068	559.593	749.089	707.627	223.934	672.103	-1.58746	7.38737e-05	0.00125791	USP38	4	143184917	143223830	+	7787	protein_coding	ubiquitin specific peptidase 38 [Source:HGNC Symbol;Acc:HGNC:20067]	-	238	219	223	608	728	679	2.13707	1.5099	1.32537	4.14184	5.5444	5.23752
ENSG00000147202	92.2009	35.397	32.1197	214.449	313.835	180.294	53.2392	236.193	-2.15985	7.42327e-05	0.00126302	DIAPH2	X	96684663	97604997	+	9550	protein_coding	diaphanous related formin 2 [Source:HGNC Symbol;Acc:HGNC:2877]	-	76	38	40	233	305	173	0.556446	0.213626	0.193847	1.29423	1.89404	1.0881
ENSG00000114346	741.247	437.805	456.903	1330.87	2007.52	1653.91	545.319	1664.1	-1.61042	7.46663e-05	0.00126939	ECT2	3	172750682	172821474	+	5499	protein_coding	epithelial cell transforming 2 [Source:HGNC Symbol;Acc:HGNC:3155]	-	611	470	569	1446	1951	1587	7.76909	4.58869	4.78885	13.949	21.041	17.3348
ENSG00000237036	137.088	112.712	102.783	260.468	499.05	403.316	117.528	387.611	-1.72312	7.49519e-05	0.00127323	ZEB1-AS1	10	31206278	31320447	-	3831	antisense	ZEB1 antisense RNA 1 [Source:HGNC Symbol;Acc:HGNC:42354]	-	113	121	128	283	485	387	2.06243	1.69569	1.54633	3.91863	7.50797	6.06771
ENSG00000198932	679.375	596.16	639.183	199.723	240.779	81.2886	638.239	173.93	1.87511	7.50888e-05	0.00127447	GPRASP1	X	102651366	102659083	+	6340	protein_coding	G protein-coupled receptor associated sorting protein 1 [Source:HGNC Symbol;Acc:HGNC:24834]	-	560	640	796	217	234	78	6.17606	5.41957	5.81068	1.81564	2.18887	0.738978
ENSG00000067225	4891.5	5771.58	6532.35	22772.1	21073.3	10519.6	5731.81	18121.7	-1.66062	7.51445e-05	0.00127447	PKM	15	72199029	72231822	-	8571	protein_coding	pyruvate kinase M1/2 [Source:HGNC Symbol;Acc:HGNC:9021]	-	4032	6196	8135	24742	20480	10094	32.8929	38.8109	43.9268	153.131	141.707	70.7388
ENSG00000157500	678.162	402.408	358.938	1160.6	1937.55	1548.65	479.836	1548.93	-1.69172	7.52866e-05	0.0012754	APPL1	3	57227726	57278105	+	7513	protein_coding	adaptor protein, phosphotyrosine interacting with PH domain and leucine zipper 1 [Source:HGNC Symbol;Acc:HGNC:24035]	-	559	432	447	1261	1883	1486	5.20249	3.08706	2.75358	8.90351	14.8638	11.8804
ENSG00000232872	43.6741	34.4655	35.3317	5.5223	3.0869	0	37.8238	2.86973	3.69496	7.53568e-05	0.0012754	CTAGE3P	13	51908218	51910621	-	2404	processed_pseudogene	CTAGE family member 3, pseudogene [Source:HGNC Symbol;Acc:HGNC:24348]	-	36	37	44	6	3	0	1.04708	0.826307	0.847074	0.132397	0.0740082	0
ENSG00000168010	1275.04	4424.63	5033.16	1209.38	649.279	501.28	3577.61	786.647	2.18517	7.53786e-05	0.0012754	ATG16L2	11	72814308	72843674	+	8617	protein_coding	autophagy related 16 like 2 [Source:HGNC Symbol;Acc:HGNC:25464]	-	1051	4750	6268	1314	631	481	8.52824	29.5945	33.6648	8.08908	4.34276	3.35286
ENSG00000130684	202.599	176.054	215.202	67.188	60.7091	55.2345	197.952	61.0439	1.69662	7.56647e-05	0.00127923	ZNF337	20	25674215	25696841	-	3823	protein_coding	zinc finger protein 337 [Source:HGNC Symbol;Acc:HGNC:15809]	zf-C2H2	167	189	268	73	59	53	3.05439	2.65419	3.24439	1.01293	0.915252	0.832717
ENSG00000186815	679.375	1655.28	2087.78	438.102	347.791	423.117	1474.14	403.004	1.87136	7.59541e-05	0.00128205	TPCN1	12	113221050	113298585	+	8728	protein_coding	two pore segment channel 1 [Source:HGNC Symbol;Acc:HGNC:18182]	-	560	1777	2600	476	338	406	4.48628	10.9307	13.7867	2.89302	2.29665	2.79407
ENSG00000147419	605.372	394.025	348.499	1223.19	1458.05	1283.94	449.299	1321.73	-1.55786	7.59951e-05	0.00128205	CCDC25	8	27733311	27772653	-	4415	protein_coding	coiled-coil domain containing 25 [Source:HGNC Symbol;Acc:HGNC:25591]	-	499	423	434	1329	1417	1232	7.90283	5.1438	4.54948	15.9681	19.0341	16.7612
ENSG00000270765	4.85268	60.5475	60.2245	3.68153	0	0	41.8749	1.22718	5.04102	7.61101e-05	0.00128205	GAS2L2	17	35744511	35752878	-	3014	protein_coding	growth arrest specific 2 like 2 [Source:HGNC Symbol;Acc:HGNC:24846]	-	4	65	75	4	0	0	0.0927961	1.15783	1.15165	0.0704006	0	0
ENSG00000197093	97.0536	288.765	313.97	64.4268	45.2746	47.9394	233.263	52.5469	2.15129	7.61294e-05	0.00128205	GAL3ST4	7	100159244	100168750	-	3397	protein_coding	galactose-3-O-sulfotransferase 4 [Source:HGNC Symbol;Acc:HGNC:24145]	-	80	310	391	70	44	46	1.64667	4.89937	5.32702	1.09311	0.768157	0.81337
ENSG00000165935	61.8717	16.767	14.4539	1.84077	0	1.04216	31.0309	0.960976	4.97462	7.61318e-05	0.00128205	SMCO2	12	27466810	27502185	+	1978	protein_coding	single-pass membrane protein with coiled-coil domains 2 [Source:HGNC Symbol;Acc:HGNC:34448]	-	51	18	18	2	0	1	1.80284	0.488563	0.421162	0.0536369	0	0.0303668
ENSG00000173281	251.126	204.93	171.038	693.049	709.988	479.394	209.031	627.477	-1.5875	7.69463e-05	0.00129412	PPP1R3B	8	9136255	9151574	-	5776	protein_coding	protein phosphatase 1 regulatory subunit 3B [Source:HGNC Symbol;Acc:HGNC:14942]	-	207	220	213	753	690	460	2.50585	2.04489	1.70669	6.91556	7.08459	4.78362
ENSG00000273437	33.9688	31.671	23.2868	2.76115	2.05794	0	29.6422	1.60636	4.17891	7.69994e-05	0.00129412	AC108673.3	3	129163606	129163940	-	335	lincRNA	novel transcript	-	28	34	29	3	2	0	5.84421	5.44889	4.00642	0.475047	0.354061	0
ENSG00000106484	88470.4	65666.1	65428.7	23543.4	28565.2	29911.1	73188.4	27339.9	1.42061	7.70302e-05	0.00129412	MEST	7	130486171	130506465	+	4794	protein_coding	mesoderm specific transcript [Source:HGNC Symbol;Acc:HGNC:7028]	-	72925	70495	81481	25580	27761	28701	1063.63	789.468	786.614	283.049	343.424	359.604
ENSG00000123080	154.073	272.93	289.078	877.125	573.135	880.626	238.693	776.962	-1.70086	7.71205e-05	0.00129462	CDKN2C	1	50960745	50974633	+	3318	protein_coding	cyclin dependent kinase inhibitor 2C [Source:HGNC Symbol;Acc:HGNC:1789]	-	127	293	360	953	557	845	2.67633	4.74095	5.02145	15.2362	9.9557	15.297
ENSG00000234742	90.9878	40.986	44.1646	228.255	326.183	164.661	58.7128	239.7	-2.03719	7.75729e-05	0.00130119	AC144530.1	3	197850400	197850954	-	555	processed_pseudogene	ribosomal protein L17 (RPL17) pseudogene	-	75	44	55	248	317	158	9.4489	4.25632	4.58641	23.7038	33.8734	17.0998
ENSG00000196796	32.7556	27.945	49.7856	3.68153	5.14484	1.04216	36.8287	3.28951	3.48268	7.83496e-05	0.00131221	NPIPB10P	16	29038655	29052726	+	1354	unprocessed_pseudogene	nuclear pore complex interacting protein family, member B10, pseudogene [Source:HGNC Symbol;Acc:HGNC:37455]	-	27	30	62	4	5	1	1.39431	1.18953	2.11922	0.156712	0.219	0.0443616
ENSG00000115307	2931.02	6455.3	7400.39	1864.7	1341.77	1768.55	5595.57	1658.34	1.75462	7.83528e-05	0.00131221	AUP1	2	74526645	74529939	-	2634	protein_coding	AUP1, lipid droplet regulating VLDL assembly factor [Source:HGNC Symbol;Acc:HGNC:891]	-	2416	6930	9216	2026	1304	1697	64.1348	141.251	161.931	40.8022	29.3599	38.6983
ENSG00000235016	44.8873	117.369	89.1323	19.328	5.14484	14.5903	83.7962	13.021	2.68348	7.88996e-05	0.00132033	SEMA3F-AS1	3	50116022	50156085	-	2949	antisense	SEMA3F antisense RNA 1 [Source:HGNC Symbol;Acc:HGNC:40518]	-	37	126	111	21	5	14	0.877283	2.29388	1.74201	0.37775	0.100551	0.285154
ENSG00000162572	235.355	2198.34	2791.21	381.959	233.576	63.5718	1741.63	226.369	2.94347	7.91501e-05	0.00132349	SCNN1D	1	1280436	1292029	+	4025	protein_coding	sodium channel epithelial 1 delta subunit [Source:HGNC Symbol;Acc:HGNC:10601]	-	194	2360	3476	415	227	61	3.37015	31.479	39.9684	5.46943	3.34467	0.910311
ENSG00000267523	86.1351	297.149	301.926	53.3822	51.4484	13.5481	228.403	39.4596	2.53286	7.94915e-05	0.00132757	AC008735.2	19	55661901	55674715	-	561	antisense	novel transcript, antisense to U2AF2A	-	71	319	376	58	50	13	8.84929	30.5283	31.019	5.48435	5.28567	1.3919
ENSG00000271327	185.615	51.2325	53.8006	2.76115	13.3766	18.7589	96.8827	11.6322	3.06223	7.95189e-05	0.00132757	AC010201.2	12	89367807	89369301	+	1495	lincRNA	novel transcript	-	153	55	67	3	13	18	7.15588	1.97513	2.07413	0.106449	0.515698	0.723198
ENSG00000163794	32.7556	382.847	407.118	45.0988	7.20278	39.6021	274.24	30.6346	3.16185	7.99913e-05	0.00133442	UCN	2	27307400	27308445	-	795	protein_coding	urocortin [Source:HGNC Symbol;Acc:HGNC:12516]	-	27	411	507	49	7	38	2.3747	27.7555	29.5151	3.26956	0.522184	2.87106
ENSG00000142541	17935.5	25186.8	23058.8	58873.2	53461.1	61308.3	22060.4	57880.9	-1.39162	8.11367e-05	0.00135247	RPL13A	19	49487554	49492308	+	2369	protein_coding	ribosomal protein L13a [Source:HGNC Symbol;Acc:HGNC:10304]	-	14784	27039	28716	63966	51956	58828	436.355	612.773	560.999	1432.33	1300.66	1491.57
ENSG00000261505	103.119	163.013	218.414	41.4172	17.4925	46.8973	161.515	35.269	2.1964	8.12134e-05	0.00135269	AL031714.1	16	1317891	1322845	-	4489	antisense	novel transcript, antisense to UBE2I	-	85	175	272	45	17	45	1.32398	2.09297	2.80429	0.531769	0.224591	0.602128
ENSG00000104472	689.081	340.929	342.075	1080.53	1707.06	1932.17	457.362	1573.25	-1.78351	8.14217e-05	0.0013551	CHRAC1	8	140511298	140517137	+	3301	protein_coding	chromatin accessibility complex subunit 1 [Source:HGNC Symbol;Acc:HGNC:13544]	-	568	366	426	1174	1659	1854	12.0314	5.95264	5.97265	18.8661	29.8053	33.7357
ENSG00000131508	1004.5	842.076	835.113	2357.1	2336.79	2216.68	893.898	2303.52	-1.36593	8.19771e-05	0.00136328	UBE2D2	5	139526431	139628433	+	3556	protein_coding	ubiquitin conjugating enzyme E2 D2 [Source:HGNC Symbol;Acc:HGNC:12475]	-	828	904	1040	2561	2271	2127	16.281	13.6484	13.5355	38.2039	37.8746	35.9279
ENSG00000170315	1861	2227.22	2131.95	5136.66	4695.18	7311.8	2073.39	5714.55	-1.46256	8.21452e-05	0.00136502	UBB	17	16380798	16382745	+	1621	protein_coding	ubiquitin B [Source:HGNC Symbol;Acc:HGNC:12463]	-	1534	2391	2655	5581	4563	7016	66.1691	79.1901	75.8027	182.637	166.94	259.976
ENSG00000173848	351.819	285.039	228.05	681.084	925.042	909.807	288.303	838.644	-1.54169	8.25105e-05	0.00137002	NET1	10	5412551	5458463	+	4175	protein_coding	neuroepithelial cell transforming 1 [Source:HGNC Symbol;Acc:HGNC:14592]	-	290	306	284	740	899	873	4.85685	3.93495	3.14822	9.40232	12.7702	12.5598
ENSG00000172269	2803.64	2776.8	3301.11	1128.39	1106.14	1225.58	2960.52	1153.37	1.36006	8.26822e-05	0.00137181	DPAGT1	11	119096503	119108331	-	5280	protein_coding	dolichyl-phosphate N-acetylglucosaminephosphotransferase 1 [Source:HGNC Symbol;Acc:HGNC:2995]	-	2311	2981	4111	1226	1075	1176	30.604	30.3111	36.0343	12.3173	12.0745	13.3783
ENSG00000269373	31.5424	8.3835	12.0449	0	0	0	17.3236	0	6.55635	8.29868e-05	0.00137579	AC008739.2	19	20838515	20847417	-	317	unprocessed_pseudogene	novel zinc finger protein pseudogene	-	26	9	15	0	0	0	5.73491	1.52425	2.18995	0	0	0
ENSG00000232956	542.287	965.035	1081.63	289	288.111	256.372	862.985	277.828	1.63569	8.32021e-05	0.00137829	SNHG15	7	44983023	44986961	-	3647	lincRNA	small nucleolar RNA host gene 15 [Source:HGNC Symbol;Acc:HGNC:27797]	-	447	1036	1347	314	280	246	8.57007	15.251	17.0937	4.56724	4.55318	4.05159
ENSG00000138641	139.515	95.9446	97.1622	324.895	488.76	282.426	110.874	365.36	-1.72302	8.33676e-05	0.00137915	HERC3	4	88592423	88708542	+	6981	protein_coding	HECT and RLD domain containing E3 ubiquitin protein ligase 3 [Source:HGNC Symbol;Acc:HGNC:4876]	-	115	103	121	353	475	271	1.15184	0.792125	0.802178	2.68236	4.03524	2.33173
ENSG00000257524	63.0848	185.369	158.993	41.4172	12.3476	9.37945	135.815	21.0481	2.68461	8.34437e-05	0.00137915	AL157935.2	9	127867850	127906022	-	3815	protein_coding	novel transcript	-	52	199	198	45	12	9	0.953063	2.80048	2.402	0.625717	0.186543	0.141701
ENSG00000257752	29.1161	12.1095	9.63592	0	0	0	16.9538	0	6.52528	8.34479e-05	0.00137915	AC091516.1	12	88057876	88058578	-	703	processed_pseudogene	transmembrane protein 38A (TMEM38A)	-	24	13	12	0	0	0	2.38709	0.992801	0.790004	0	0	0
ENSG00000283103	83.7087	54.9585	57.8155	13.8057	13.3766	9.37945	65.4943	12.1873	2.42089	8.39016e-05	0.00138558	AC010642.2	19	58310449	58326933	-	2413	antisense	novel transcript, antisense to ERVK3-1	-	69	59	72	15	13	9	1.99942	1.31271	1.38095	0.329757	0.319506	0.224033
ENSG00000182771	6.06585	16.767	12.8479	73.6307	38.0718	124.017	11.8936	78.5732	-2.70842	8.48224e-05	0.0013997	GRID1	10	85599555	86366493	-	5927	protein_coding	glutamate ionotropic receptor delta type subunit 1 [Source:HGNC Symbol;Acc:HGNC:4575]	-	5	18	16	80	37	119	0.0589859	0.163047	0.124936	0.716003	0.37022	1.20597
ENSG00000184007	2664.12	1385.14	1316.11	4236.52	6564.82	6776.13	1788.46	5859.16	-1.7123	8.50602e-05	0.00140254	PTP4A2	1	31906421	31944856	-	6719	protein_coding	protein tyrosine phosphatase type IVA, member 2 [Source:HGNC Symbol;Acc:HGNC:9635]	-	2196	1487	1639	4603	6380	6502	22.8529	11.8818	11.2896	36.3409	56.313	58.1257
ENSG00000250387	59.4453	58.6845	40.9527	180.395	204.765	157.366	53.0275	180.842	-1.77371	8.54823e-05	0.00140841	LINC02197	5	71351855	71446342	-	2767	lincRNA	long intergenic non-protein coding RNA 2197 [Source:HGNC Symbol;Acc:HGNC:53063]	-	49	63	51	196	199	151	1.23823	1.22238	0.85303	3.75757	4.26518	3.27789
ENSG00000135338	77.6429	44.712	50.5886	139.898	246.952	263.667	57.6478	216.839	-1.91602	8.55996e-05	0.00140926	LCA5	6	79484991	79537458	-	5964	protein_coding	LCA5, lebercilin [Source:HGNC Symbol;Acc:HGNC:31923]	-	64	48	63	152	240	253	0.750335	0.432094	0.488884	1.35197	2.38653	2.54806
ENSG00000173163	78.8561	75.4515	68.2545	206.166	214.025	284.51	74.1874	234.9	-1.66389	8.56664e-05	0.00140927	COMMD1	2	61888724	62147247	+	2392	protein_coding	copper metabolism domain containing 1 [Source:HGNC Symbol;Acc:HGNC:23024]	-	65	81	85	224	208	273	1.90005	1.81802	1.6446	4.9676	5.15698	6.85532
ENSG00000137575	702.425	395.888	340.469	1139.43	1720.43	1898.82	479.594	1586.23	-1.72685	8.59466e-05	0.00141214	SDCBP	8	58552924	58582860	+	4778	protein_coding	syndecan binding protein [Source:HGNC Symbol;Acc:HGNC:10662]	-	579	425	424	1238	1672	1822	8.47316	4.77548	4.10698	13.7447	20.7531	22.9049
ENSG00000108946	1778.51	1459.66	1335.38	3437.63	4247.58	4514.64	1524.52	4066.62	-1.41567	8.59729e-05	0.00141214	PRKAR1A	17	68511780	68551319	+	6821	protein_coding	protein kinase cAMP-dependent type I regulatory subunit alpha [Source:HGNC Symbol;Acc:HGNC:9388]	-	1466	1567	1663	3735	4128	4332	15.0279	12.3337	11.2836	29.0471	35.8909	38.1475
ENSG00000171798	26.6897	160.218	205.566	10.1242	29.8401	5.21081	130.825	15.0584	3.12334	8.62337e-05	0.00141533	KNDC1	10	133160447	133226412	+	7985	protein_coding	kinase non-catalytic C-lobe domain containing 1 [Source:HGNC Symbol;Acc:HGNC:29374]	-	22	172	256	11	29	5	0.192646	1.15645	1.48378	0.0730765	0.215385	0.0376115
ENSG00000169756	602.946	355.833	312.364	1233.31	1543.45	1157.84	423.714	1311.54	-1.63146	8.70748e-05	0.00142804	LIMS1	2	108534355	108687246	+	7771	protein_coding	LIM zinc finger domain containing 1 [Source:HGNC Symbol;Acc:HGNC:6616]	-	497	382	389	1340	1500	1111	4.4719	2.63913	2.31673	9.14719	11.4474	8.58743
ENSG00000273373	616.29	438.737	425.587	146.341	203.736	126.102	493.538	158.726	1.63607	8.74117e-05	0.00143247	AL355488.1	1	110370154	110373003	+	2850	antisense	novel transcript, antisense to SLC16A4	-	508	471	530	159	198	121	12.4633	8.87259	8.60665	2.95946	4.12015	2.55015
ENSG00000224728	48.5268	161.15	187.9	34.0542	18.5214	19.8011	132.526	24.1256	2.45765	8.76306e-05	0.0014344	IMPDH1P8	3	15878047	15879571	+	1525	processed_pseudogene	inosine monophosphate dehydrogenase 1 pseudogene 8 [Source:HGNC Symbol;Acc:HGNC:33963]	-	40	173	234	37	18	19	1.83402	6.09046	7.10148	1.28704	0.699996	0.748359
ENSG00000114023	743.673	486.243	502.674	2738.14	3076.61	915.018	577.53	2243.26	-1.95812	8.76642e-05	0.0014344	FAM162A	3	122384176	122412334	+	3793	protein_coding	family with sequence similarity 162 member A [Source:HGNC Symbol;Acc:HGNC:17865]	-	613	522	626	2975	2990	878	11.3003	7.38859	7.63826	41.6068	46.75	13.9039
ENSG00000141458	1989.6	2074.45	2511.76	753.794	723.365	970.252	2191.94	815.803	1.42608	8.86326e-05	0.00144851	NPC1	18	23506184	23586898	-	10102	protein_coding	NPC intracellular cholesterol transporter 1 [Source:HGNC Symbol;Acc:HGNC:7897]	-	1640	2227	3128	819	703	931	11.3514	11.8355	14.3305	4.30067	4.12706	5.53565
ENSG00000065911	2641.07	2459.16	2252.4	6083.73	6907.46	5736.06	2450.88	6242.42	-1.34888	8.8666e-05	0.00144851	MTHFD2	2	74198562	74217565	+	4870	protein_coding	methylenetetrahydrofolate dehydrogenase (NADP+ dependent) 2, methenyltetrahydrofolate cyclohydrolase [Source:HGNC Symbol;Acc:HGNC:7434]	-	2177	2640	2805	6610	6713	5504	31.2566	29.1038	26.6567	72	81.7487	67.8853
ENSG00000163508	33.9688	34.4655	33.7257	142.659	109.071	120.891	34.0533	124.207	-1.86734	8.87394e-05	0.00144851	EOMES	3	27715949	27722711	-	3656	protein_coding	eomesodermin [Source:HGNC Symbol;Acc:HGNC:3372]	T-box	28	37	42	155	106	116	0.535506	0.543338	0.531675	2.24898	1.71946	1.9058
ENSG00000160796	1275.04	4358.49	5743.81	1174.41	836.551	508.575	3792.45	839.845	2.17495	8.87977e-05	0.00144851	NBEAL2	3	46979683	47009703	+	9819	protein_coding	neurobeachin like 2 [Source:HGNC Symbol;Acc:HGNC:31928]	-	1051	4679	7153	1276	813	488	7.48425	25.5835	33.7151	6.89355	4.91039	2.98524
ENSG00000163660	9740.54	5477.22	5596.87	1590.42	2555.96	2523.07	6938.21	2223.15	1.64194	8.90921e-05	0.0014522	CCNL1	3	157146508	157160760	-	8729	protein_coding	cyclin L1 [Source:HGNC Symbol;Acc:HGNC:20569]	-	8029	5880	6970	1728	2484	2421	64.3146	36.1649	36.9548	10.5012	16.8764	16.6593
ENSG00000122042	214.731	223.56	171.038	474.918	571.077	758.693	203.11	601.563	-1.56701	8.95272e-05	0.00145775	UBL3	13	29764371	29850684	-	4384	protein_coding	ubiquitin like 3 [Source:HGNC Symbol;Acc:HGNC:12504]	-	177	240	213	516	555	728	2.82303	2.9391	2.2486	6.24365	7.50785	9.9744
ENSG00000151617	139.515	63.342	74.6784	262.309	389.979	338.702	92.5117	330.33	-1.84133	8.96081e-05	0.00145775	EDNRA	4	147480917	147544954	+	4238	protein_coding	endothelin receptor type A [Source:HGNC Symbol;Acc:HGNC:3179]	-	115	68	93	285	379	325	1.89736	0.861434	1.01561	3.56733	5.30361	4.60626
ENSG00000111674	171.057	232.875	184.689	48.7803	43.2167	75.0356	196.207	55.6775	1.81864	8.96376e-05	0.00145775	ENO2	12	6913745	6923698	+	4281	protein_coding	enolase 2 [Source:HGNC Symbol;Acc:HGNC:3353]	-	141	250	230	53	42	72	2.30296	3.13523	2.48648	0.656735	0.581831	1.01021
ENSG00000133019	0	4.6575	4.81796	20.2484	32.927	79.2043	3.15849	44.1266	-3.74254	8.97813e-05	0.00145898	CHRM3	1	239386565	239915452	+	12170	protein_coding	cholinergic receptor muscarinic 3 [Source:HGNC Symbol;Acc:HGNC:1952]	-	0	5	6	22	32	76	0	0.0220574	0.0228173	0.0958941	0.155938	0.375102
ENSG00000157064	40.0346	49.3695	43.3617	120.57	170.809	178.21	44.2553	156.529	-1.8204	9.00145e-05	0.0014609	NMNAT2	1	183248237	183418602	-	7165	protein_coding	nicotinamide nucleotide adenylyltransferase 2 [Source:HGNC Symbol;Acc:HGNC:16789]	-	33	53	54	131	166	171	0.322041	0.397131	0.348803	0.969873	1.37399	1.43353
ENSG00000189045	38.8214	38.1915	19.2718	2.76115	0	3.12648	32.0949	1.96254	4.01919	9.00365e-05	0.0014609	ANKDD1B	5	75611459	75671846	+	3287	protein_coding	ankyrin repeat and death domain containing 1B [Source:HGNC Symbol;Acc:HGNC:32525]	-	32	41	24	3	0	3	0.680711	0.669666	0.337921	0.0484151	0	0.0548211
ENSG00000251739	59.4453	7.452	13.6509	0	1.02897	0	26.8494	0.342989	6.22534	9.0415e-05	0.00146593	RNU6-1053P	4	183705931	183706031	+	101	snRNA	RNA, U6 small nuclear 1053, pseudogene [Source:HGNC Symbol;Acc:HGNC:48016]	-	49	8	17	0	1	0	33.9225	4.25248	7.78988	0	0.58718	0
ENSG00000196296	183.189	435.942	423.178	100.322	62.7671	109.427	347.436	90.8386	1.93641	9.0887e-05	0.00147247	ATP2A1	16	28878405	28904509	+	4587	protein_coding	ATPase sarcoplasmic/endoplasmic reticulum Ca2+ transporting 1 [Source:HGNC Symbol;Acc:HGNC:811]	-	151	468	527	109	61	105	2.30176	5.47761	5.31722	1.26054	0.788668	1.37495
ENSG00000275895	355.459	334.409	244.11	115.968	99.8099	83.3729	311.326	99.717	1.64093	9.11147e-05	0.00147499	U2AF1L5	21	6484623	6499261	-	11119	protein_coding	U2 small nuclear RNA auxiliary factor 1 like 5 [Source:HGNC Symbol;Acc:HGNC:51830]	-	293	359	304	126	97	80	1.84253	1.73342	1.26535	0.601125	0.517367	0.432166
ENSG00000117505	867.417	586.845	458.509	1849.97	2000.31	1750.83	637.59	1867.04	-1.55096	9.11809e-05	0.00147499	DR1	1	93345888	93369498	+	10949	protein_coding	down-regulator of transcription 1 [Source:HGNC Symbol;Acc:HGNC:3017]	-	715	630	571	2010	1944	1680	4.56609	3.08916	2.4136	9.73826	10.5297	9.21639
ENSG00000270823	144.367	99.6706	77.0874	20.2484	20.5794	1.04216	107.042	13.9567	2.93271	9.12917e-05	0.00147555	AC007938.2	7	130495794	130498427	-	2634	antisense	novel transcript, antisense to MEST	-	119	107	96	22	20	1	3.15896	2.18093	1.68678	0.443064	0.450305	0.022804
ENSG00000264577	97.0536	251.505	255.352	57.0638	23.6663	50.0237	201.304	43.5846	2.20796	9.13535e-05	0.00147555	AC010761.1	17	28721487	28722877	-	899	antisense	novel transcript, antisense to RPL23A	-	80	270	318	62	23	48	6.22219	16.1242	16.3708	3.6584	1.51726	3.20706
ENSG00000273154	9.70536	34.4655	42.5587	1.84077	1.02897	0	28.9098	0.956578	4.88925	9.15817e-05	0.00147811	AL121845.3	20	63708864	63739103	+	3190	protein_coding	novel protein, ZGPAT-LIME1 readthrough	-	8	37	53	2	1	0	0.175353	0.622709	0.768933	0.0332582	0.018591	0
ENSG00000225972	1003.29	2635.22	3703.41	509.892	621.497	762.862	2447.3	631.417	1.95488	9.18854e-05	0.0014819	MTND1P23	1	629062	629433	+	372	unprocessed_pseudogene	MT-ND1 pseudogene 23 [Source:HGNC Symbol;Acc:HGNC:42092]	-	827	2829	4612	554	604	732	155.444	408.286	573.785	78.9999	96.2913	118.194
ENSG00000266967	167.417	203.999	169.432	21.1688	54.5353	57.3189	180.283	44.341	2.02699	9.28674e-05	0.0014966	AARSD1	17	42950526	42964498	-	3704	protein_coding	alanyl-tRNA synthetase domain containing 1 [Source:HGNC Symbol;Acc:HGNC:28417]	-	138	219	211	23	53	55	2.60508	3.1743	2.63642	0.329395	0.84859	0.891903
ENSG00000159200	183.189	106.191	134.1	478.599	422.906	389.768	141.16	430.424	-1.611	9.34304e-05	0.00150454	RCAN1	21	34513142	34615142	-	6990	protein_coding	regulator of calcineurin 1 [Source:HGNC Symbol;Acc:HGNC:3040]	-	151	114	167	520	411	374	1.51047	0.875592	1.10571	3.94626	3.48705	3.21381
ENSG00000147454	2180.07	2095.88	2287.73	980.208	813.914	658.646	2187.89	817.589	1.41996	9.35365e-05	0.00150511	SLC25A37	8	23528805	23575463	+	8147	protein_coding	solute carrier family 25 member 37 [Source:HGNC Symbol;Acc:HGNC:29786]	-	1797	2250	2849	1065	791	632	15.4228	14.8272	16.1844	6.93444	5.758	4.65956
ENSG00000129946	535.008	2276.59	2566.37	595.488	251.068	207.39	1792.65	351.315	2.35109	9.46894e-05	0.00152252	SHC2	19	416583	460996	-	4131	protein_coding	SHC adaptor protein 2 [Source:HGNC Symbol;Acc:HGNC:29869]	-	441	2444	3196	647	244	199	7.46442	31.7629	35.8059	8.30824	3.5029	2.8935
ENSG00000151923	14882	8115.23	8169.66	2361.7	3148.64	4239.51	10388.9	3249.95	1.67654	9.50476e-05	0.00152713	TIAL1	10	119571802	119597029	-	7355	protein_coding	TIA1 cytotoxic granule associated RNA binding protein like 1 [Source:HGNC Symbol;Acc:HGNC:11804]	-	12267	8712	10174	2566	3060	4068	116.619	63.593	64.0195	18.5069	24.6736	33.2219
ENSG00000177683	371.23	214.245	146.948	589.966	974.433	1076.55	244.141	880.317	-1.85256	9.53432e-05	0.00153073	THAP5	7	108554543	108569750	-	4961	protein_coding	THAP domain containing 5 [Source:HGNC Symbol;Acc:HGNC:23188]	THAP	306	230	183	641	947	1033	4.31286	2.48905	1.7072	6.85407	11.3207	12.5071
ENSG00000126759	19.4107	54.9585	82.7083	7.36307	5.14484	0	52.3592	4.1693	3.63999	9.55483e-05	0.00153287	CFP	X	47623172	47630305	-	5617	protein_coding	complement factor properdin [Source:HGNC Symbol;Acc:HGNC:8864]	-	16	59	103	8	5	0	0.199172	0.563926	0.848664	0.0755519	0.0527908	0
ENSG00000108799	1429.11	1636.65	1956.09	641.507	687.351	546.092	1673.95	624.983	1.42152	9.65561e-05	0.00154787	EZH1	17	42700275	42745049	-	6988	protein_coding	enhancer of zeste 1 polycomb repressive complex 2 subunit [Source:HGNC Symbol;Acc:HGNC:3526]	-	1178	1757	2436	697	668	524	11.7871	13.4987	16.1335	5.29102	5.66913	4.50406
ENSG00000073670	446.447	1885.36	2274.08	508.051	182.127	191.758	1535.29	293.979	2.38453	9.67451e-05	0.00154974	ADAM11	17	44759031	44781846	+	4770	protein_coding	ADAM metallopeptidase domain 11 [Source:HGNC Symbol;Acc:HGNC:189]	-	368	2024	2832	552	177	184	5.39439	22.7807	27.4775	6.13876	2.20063	2.317
[truncated: 27,980 more rows]
