# Supplementary material for: Transcription Factor p73 Is a Predictor of Platinum Resistance and Promotes Aggressive Epithelial Ovarian Cancers
Source: Int J Mol Sci. 2025 Mar 31;26(7):3239. doi: 10.3390/ijms26073239 (PMC11989448; doi:10.3390/ijms26073239)
Supplement: Supplementary file 1 [file ijms-26-03239-s001.zip › Supplementary Data S4.xlsx]

## Sheet: PLATINUM DRUG RESISTANCE(HSA015
NAME	PROBE	DESCRIPTION<br>(from dataset)	GENE SYMBOL	GENE_TITLE	RANK IN GENE LIST	RANK METRIC SCORE	RUNNING ES	CORE ENRICHMENT
row_0	ABCC2(ENSG00000023839)	ENSG00000023839	null	null	466	2.51656	0.0335546	No
row_1	GSTM2(ENSG00000213366)	ENSG00000213366	null	null	1229	1.82668	0.0434235	No
row_2	ATP7B(ENSG00000123191)	ENSG00000123191	null	null	1846	1.51969	0.0522472	No
row_3	GSTM5(ENSG00000134201)	ENSG00000134201	null	null	2216	1.39302	0.0670244	No
row_4	PIK3R2(ENSG00000105647)	ENSG00000105647	null	null	2449	1.31673	0.0849852	No
row_5	MGST2(ENSG00000085871)	ENSG00000085871	null	null	3302	1.11873	0.0778559	No
row_6	ATM(ENSG00000149311)	ENSG00000149311	null	null	5298	0.872967	0.026817	No
row_7	AKT2(ENSG00000105221)	ENSG00000105221	null	null	6660	0.771743	-0.00453724	No
row_8	BID(ENSG00000015475)	ENSG00000015475	null	null	8331	0.620687	-0.0494259	No
row_9	BAX(ENSG00000087088)	ENSG00000087088	null	null	8490	0.606712	-0.0428972	No
row_10	GSTT2B(ENSG00000133433)	ENSG00000133433	null	null	8695	0.587295	-0.0383228	No
row_11	ERBB2(ENSG00000141736)	ENSG00000141736	null	null	9840	0.515725	-0.0672926	No
row_12	BIRC3(ENSG00000023445)	ENSG00000023445	null	null	12225	0.386867	-0.141189	No
row_13	BBC3(ENSG00000105327)	ENSG00000105327	null	null	12457	0.36723	-0.141866	No
row_14	ERCC1(ENSG00000012061)	ENSG00000012061	null	null	13383	0.283951	-0.167906	No
row_15	MLH1(ENSG00000076242)	ENSG00000076242	null	null	13484	0.273045	-0.165956	No
row_16	MGST1(ENSG00000008394)	ENSG00000008394	null	null	14104	0.221529	-0.182762	No
row_17	PIK3CD(ENSG00000171608)	ENSG00000171608	null	null	14488	0.189339	-0.192133	No
row_18	FAS(ENSG00000026103)	ENSG00000026103	null	null	15255	0.124314	-0.215876	No
row_19	PDPK1(ENSG00000140992)	ENSG00000140992	null	null	15276	0.123643	-0.214128	No
row_20	XPA(ENSG00000136936)	ENSG00000136936	null	null	15562	0.0930485	-0.222042	No
row_21	SLC31A1(ENSG00000136868)	ENSG00000136868	null	null	15683	0.0803154	-0.224566	No
row_22	GSTO2(ENSG00000065621)	ENSG00000065621	null	null	15846	0.0690198	-0.228747	No
row_23	CASP9(ENSG00000132906)	ENSG00000132906	null	null	16094	0.0433987	-0.236338	No
row_24	GSTM4(ENSG00000168765)	ENSG00000168765	null	null	16145	0.0381801	-0.237296	No
row_25	AKT1(ENSG00000142208)	ENSG00000142208	null	null	16320	0.0203069	-0.242846	No
row_26	BAD(ENSG00000002330)	ENSG00000002330	null	null	17469	-0.0587137	-0.280939	No
row_27	ATP7A(ENSG00000165240)	ENSG00000165240	null	null	18030	-0.112091	-0.29788	No
row_28	REV3L(ENSG00000009413)	ENSG00000009413	null	null	18217	-0.129776	-0.301687	No
row_29	BAK1(ENSG00000030110)	ENSG00000030110	null	null	18435	-0.152431	-0.306109	No
row_30	FADD(ENSG00000168040)	ENSG00000168040	null	null	18923	-0.203017	-0.318766	No
row_31	BRCA1(ENSG00000012048)	ENSG00000012048	null	null	19272	-0.230497	-0.326131	No
row_32	MDM2(ENSG00000135679)	ENSG00000135679	null	null	19658	-0.271481	-0.333955	No
row_33	MAPK3(ENSG00000102882)	ENSG00000102882	null	null	20396	-0.346844	-0.352331	No
row_34	BCL2L1(ENSG00000171552)	ENSG00000171552	null	null	20744	-0.383028	-0.356662	No
row_35	POLH(ENSG00000170734)	ENSG00000170734	null	null	20818	-0.39305	-0.351429	No
row_36	BIRC2(ENSG00000110330)	ENSG00000110330	null	null	21064	-0.419917	-0.351548	No
row_37	MAP3K5(ENSG00000197442)	ENSG00000197442	null	null	21077	-0.421484	-0.34367	No
row_38	CDKN2A(ENSG00000147889)	ENSG00000147889	null	null	21187	-0.433181	-0.338878	No
row_39	GSTA4(ENSG00000170899)	ENSG00000170899	null	null	21470	-0.469997	-0.339277	No
row_40	TOP2B(ENSG00000077097)	ENSG00000077097	null	null	21497	-0.473423	-0.330857	No
row_41	CDKN1A(ENSG00000124762)	ENSG00000124762	null	null	22274	-0.500049	-0.347553	No
row_42	MGST3(ENSG00000143198)	ENSG00000143198	null	null	22349	-0.509429	-0.340066	No
row_43	CASP8(ENSG00000064012)	ENSG00000064012	null	null	22650	-0.519926	-0.340098	No
row_44	PMAIP1(ENSG00000141682)	ENSG00000141682	null	null	24856	-0.796598	-0.399819	Yes
row_45	MSH2(ENSG00000095002)	ENSG00000095002	null	null	25142	-0.84094	-0.393026	Yes
row_46	MSH6(ENSG00000116062)	ENSG00000116062	null	null	25354	-0.866122	-0.383208	Yes
row_47	PIK3CB(ENSG00000051382)	ENSG00000051382	null	null	25410	-0.877671	-0.367829	Yes
row_48	CASP3(ENSG00000164305)	ENSG00000164305	null	null	26087	-1.02064	-0.37087	Yes
row_49	GSTP1(ENSG00000084207)	ENSG00000084207	null	null	26321	-1.08188	-0.357562	Yes
row_50	BCL2(ENSG00000171791)	ENSG00000171791	null	null	26655	-1.17211	-0.345898	Yes
row_51	PIK3CA(ENSG00000121879)	ENSG00000121879	null	null	27053	-1.29875	-0.333932	Yes
row_52	MSH3(ENSG00000113318)	ENSG00000113318	null	null	27509	-1.43949	-0.321181	Yes
row_53	TP53(ENSG00000141510)	ENSG00000141510	null	null	27677	-1.49702	-0.297453	Yes
row_54	XIAP(ENSG00000101966)	ENSG00000101966	null	null	27823	-1.55674	-0.271798	Yes
row_55	GSTM1(ENSG00000134184)	ENSG00000134184	null	null	27930	-1.60308	-0.243899	Yes
row_56	PIK3R1(ENSG00000145675)	ENSG00000145675	null	null	27964	-1.61547	-0.21326	Yes
row_57	GSTO1(ENSG00000148834)	ENSG00000148834	null	null	28037	-1.64989	-0.183278	Yes
row_58	APAF1(ENSG00000120868)	ENSG00000120868	null	null	28447	-1.85944	-0.160696	Yes
row_59	TOP2A(ENSG00000131747)	ENSG00000131747	null	null	28541	-1.92118	-0.126097	Yes
row_60	MAPK1(ENSG00000100030)	ENSG00000100030	null	null	28806	-2.13731	-0.0930946	Yes
row_61	CYCS(ENSG00000172115)	ENSG00000172115	null	null	29121	-2.56604	-0.0533706	Yes
row_62	BIRC5(ENSG00000089685)	ENSG00000089685	null	null	29243	-3.04443	0.00235901	Yes
